# Supplementary material for: Co-amplification of CBX3 with EGFR or RAC1 in human cancers corroborated by a conserved genetic interaction among the genes
Source: Cell Death Discov. 2023 Aug 26;9:317. doi: 10.1038/s41420-023-01598-5 (PMC10460438; doi:10.1038/s41420-023-01598-5)
Supplement: Supplementary file 13 — Raw data Cancer Samples [file 41420_2023_1598_MOESM13_ESM.xlsx]

## Sheet: Bladder cancer samples
Sample Id	CBX3: Putative copy-number alterations from GISTIC	CBX3: mRNA expression z-scores relative to all samples (log RNA Seq V2 RSEM)	Copy Number Alterations		EGFR: mRNA expression z-scores relative to all samples (log RNA Seq V2 RSEM)	Copy Number Alterations		RAC1: mRNA expression z-scores relative to all samples (log RNA Seq V2 RSEM)
TCGA-DK-AA6W-01	Deep Deletion	-1.5129	EGFR: Shallow Deletion		-0.3269	RAC1: Deep Deletion		-4.0781
TCGA-BT-A20J-01	Deep Deletion	-2.6914	EGFR: Amplification		1.51	RAC1: Diploid		-0.4386
TCGA-DK-AA6W-01	Deep Deletion	-1.509	EGFR: Shallow Deletion		-0.3673	RAC1: Deep Deletion		-3.9946
TCGA-BT-A20J-01	Deep Deletion	-2.6914	EGFR: Amplification		1.51	RAC1: Diploid		-0.4386
TCGA-DK-AA6W-01	Deep Deletion	-1.509	EGFR: Shallow Deletion		-0.3673	RAC1: Deep Deletion		-3.9946
TCGA-4Z-AA7S-01	Shallow Deletion	-0.6295	EGFR: Shallow Deletion		-0.816	RAC1: Shallow Deletion		-0.5959
TCGA-5N-A9KM-01	Shallow Deletion	-2.9402	EGFR: Diploid		0.2919	RAC1: Diploid		-0.9749
TCGA-CF-A47X-01	Shallow Deletion	0.6055	EGFR: Shallow Deletion		-1.2862	RAC1: Shallow Deletion		-0.0139
TCGA-DK-A6B5-01	Shallow Deletion	-2.187	EGFR: Shallow Deletion		-0.3382	RAC1: Diploid		0.1524
TCGA-DK-AA77-01	Shallow Deletion	-1.0305	EGFR: Shallow Deletion		-0.057	RAC1: Shallow Deletion		-0.9073
TCGA-FD-A3SL-01	Shallow Deletion	-0.6713	EGFR: Diploid		-0.5733	RAC1: Shallow Deletion		-0.2134
TCGA-FD-A5BY-01	Shallow Deletion	-0.7216	EGFR: Shallow Deletion		-0.0684	RAC1: Shallow Deletion		-0.3227
TCGA-FD-A6TA-01	Shallow Deletion	-1.6865	EGFR: Shallow Deletion		-0.5956	RAC1: Shallow Deletion		-1.5245
TCGA-GU-AATO-01	Shallow Deletion	-2.1653	EGFR: Shallow Deletion		-1.8568	RAC1: Shallow Deletion		-1.3893
TCGA-GV-A3QF-01	Shallow Deletion	-2.033	EGFR: Amplification		3.2322	RAC1: Shallow Deletion		-1.5234
TCGA-K4-A3WS-01	Shallow Deletion	-0.7387	EGFR: Shallow Deletion		-0.0453	RAC1: Shallow Deletion		-0.0828
TCGA-SY-A9G5-01	Shallow Deletion	-0.7359	EGFR: Shallow Deletion		-0.6986	RAC1: Shallow Deletion		-0.2629
TCGA-XF-AAMZ-01	Shallow Deletion	-0.7263	EGFR: Shallow Deletion		-1.4726	RAC1: Shallow Deletion		-2.9132
TCGA-ZF-A9RL-01	Shallow Deletion	-0.4624	EGFR: Shallow Deletion		-0.8575	RAC1: Shallow Deletion		-1.1065
TCGA-ZF-AA54-01	Shallow Deletion	-2.7211	EGFR: Shallow Deletion		-0.891	RAC1: Shallow Deletion		-1.6753
TCGA-ZF-AA58-01	Shallow Deletion	-0.4075	EGFR: Shallow Deletion		-0.1556	RAC1: Shallow Deletion		-0.6173
TCGA-4Z-AA7S-01	Shallow Deletion	-0.6525	EGFR: Shallow Deletion		-0.8258	RAC1: Shallow Deletion		-0.6358
TCGA-4Z-AA87-01	Shallow Deletion	-0.6013	EGFR: Gain		-0.6151	RAC1: Gain		-0.6422
TCGA-4Z-AA89-01	Shallow Deletion	-2.0223	EGFR: Gain		-0.2339	RAC1: Gain		0.9433
TCGA-5N-A9KM-01	Shallow Deletion	-2.8928	EGFR: Diploid		0.2129	RAC1: Diploid		-1.0013
TCGA-CF-A47X-01	Shallow Deletion	0.5449	EGFR: Shallow Deletion		-1.2667	RAC1: Shallow Deletion		-0.0744
TCGA-DK-A6B5-01	Shallow Deletion	-2.1626	EGFR: Shallow Deletion		-0.3779	RAC1: Diploid		0.0861
TCGA-DK-AA77-01	Shallow Deletion	-1.0413	EGFR: Shallow Deletion		-0.1142	RAC1: Shallow Deletion		-0.9362
TCGA-FD-A3SL-01	Shallow Deletion	-0.693	EGFR: Diploid		-0.5983	RAC1: Shallow Deletion		-0.2668
TCGA-FD-A3SR-01	Shallow Deletion	-2.6203	EGFR: Gain		2.1256	RAC1: Gain		-0.3283
TCGA-FD-A5BY-01	Shallow Deletion	-0.7418	EGFR: Shallow Deletion		-0.1249	RAC1: Shallow Deletion		-0.3723
TCGA-FD-A6TA-01	Shallow Deletion	-1.6773	EGFR: Shallow Deletion		-0.6192	RAC1: Shallow Deletion		-1.5315
TCGA-GU-AATO-01	Shallow Deletion	-2.1415	EGFR: Shallow Deletion		-1.8017	RAC1: Shallow Deletion		-1.4011
TCGA-GV-A3QF-01	Shallow Deletion	-2.0132	EGFR: Amplification		2.9697	RAC1: Shallow Deletion		-1.5304
TCGA-K4-A3WS-01	Shallow Deletion	-0.7583	EGFR: Shallow Deletion		-0.1032	RAC1: Shallow Deletion		-0.1409
TCGA-SY-A9G5-01	Shallow Deletion	-0.7557	EGFR: Shallow Deletion		-0.7158	RAC1: Shallow Deletion		-0.3146
TCGA-XF-AAMZ-01	Shallow Deletion	-0.7464	EGFR: Shallow Deletion		-1.4415	RAC1: Deep Deletion		-2.8709
TCGA-ZF-A9RL-01	Shallow Deletion	-0.4905	EGFR: Shallow Deletion		-0.8648	RAC1: Shallow Deletion		-1.1283
TCGA-ZF-AA54-01	Shallow Deletion	-2.6803	EGFR: Shallow Deletion		-0.8962	RAC1: Shallow Deletion		-1.6769
TCGA-ZF-AA58-01	Shallow Deletion	-0.4373	EGFR: Shallow Deletion		-0.2067	RAC1: Shallow Deletion		-0.6564
TCGA-4Z-AA7S-01	Shallow Deletion	-0.6525	EGFR: Shallow Deletion		-0.8258	RAC1: Shallow Deletion		-0.6358
TCGA-4Z-AA87-01	Shallow Deletion	-0.6013	EGFR: Gain		-0.6151	RAC1: Gain		-0.6422
TCGA-4Z-AA89-01	Shallow Deletion	-2.0223	EGFR: Gain		-0.2339	RAC1: Gain		0.9433
TCGA-5N-A9KM-01	Shallow Deletion	-2.8928	EGFR: Diploid		0.2129	RAC1: Diploid		-1.0013
TCGA-CF-A47X-01	Shallow Deletion	0.5449	EGFR: Shallow Deletion		-1.2667	RAC1: Shallow Deletion		-0.0744
TCGA-DK-A6B5-01	Shallow Deletion	-2.1626	EGFR: Shallow Deletion		-0.3779	RAC1: Diploid		0.0861
TCGA-DK-AA77-01	Shallow Deletion	-1.0413	EGFR: Shallow Deletion		-0.1142	RAC1: Shallow Deletion		-0.9362
TCGA-FD-A3SL-01	Shallow Deletion	-0.693	EGFR: Diploid		-0.5983	RAC1: Shallow Deletion		-0.2668
TCGA-FD-A3SR-01	Shallow Deletion	-2.6203	EGFR: Gain		2.1256	RAC1: Gain		-0.3283
TCGA-FD-A5BY-01	Shallow Deletion	-0.7418	EGFR: Shallow Deletion		-0.1249	RAC1: Shallow Deletion		-0.3723
TCGA-FD-A6TA-01	Shallow Deletion	-1.6773	EGFR: Shallow Deletion		-0.6192	RAC1: Shallow Deletion		-1.5315
TCGA-GU-AATO-01	Shallow Deletion	-2.1415	EGFR: Shallow Deletion		-1.8017	RAC1: Shallow Deletion		-1.4011
TCGA-GV-A3QF-01	Shallow Deletion	-2.0132	EGFR: Amplification		2.9697	RAC1: Shallow Deletion		-1.5304
TCGA-K4-A3WS-01	Shallow Deletion	-0.7583	EGFR: Shallow Deletion		-0.1032	RAC1: Shallow Deletion		-0.1409
TCGA-SY-A9G5-01	Shallow Deletion	-0.7557	EGFR: Shallow Deletion		-0.7158	RAC1: Shallow Deletion		-0.3146
TCGA-XF-AAMZ-01	Shallow Deletion	-0.7464	EGFR: Shallow Deletion		-1.4415	RAC1: Deep Deletion		-2.8709
TCGA-ZF-A9RL-01	Shallow Deletion	-0.4905	EGFR: Shallow Deletion		-0.8648	RAC1: Shallow Deletion		-1.1283
TCGA-ZF-AA54-01	Shallow Deletion	-2.6803	EGFR: Shallow Deletion		-0.8962	RAC1: Shallow Deletion		-1.6769
TCGA-ZF-AA58-01	Shallow Deletion	-0.4373	EGFR: Shallow Deletion		-0.2067	RAC1: Shallow Deletion		-0.6564
TCGA-2F-A9KP-01	Diploid	-0.9062	EGFR: Diploid		0.5675	RAC1: Diploid		-2.1377
TCGA-2F-A9KQ-01	Diploid	-0.1037	EGFR: Diploid		0.3179	RAC1: Diploid		0.5123
TCGA-2F-A9KR-01	Diploid	-0.0985	EGFR: Diploid		0.3219	RAC1: Diploid		0.505
TCGA-2F-A9KT-01	Diploid	-0.293	EGFR: Diploid		0.4845	RAC1: Amplification		1.7028
TCGA-2F-A9KW-01	Diploid	-0.3592	EGFR: Diploid		0.4045	RAC1: Diploid		-1.1763
TCGA-4Z-AA7O-01	Diploid	0.149	EGFR: Diploid		0.1267	RAC1: Diploid		0.3241
TCGA-4Z-AA7Y-01	Diploid	-0.3869	EGFR: Diploid		0.0728	RAC1: Diploid		-0.1056
TCGA-4Z-AA82-01	Diploid	-0.5276	EGFR: Diploid		1.3869	RAC1: Diploid		-1.4618
TCGA-4Z-AA83-01	Diploid	-1.6725	EGFR: Diploid		-0.2155	RAC1: Diploid		-0.9013
TCGA-5N-A9KI-01	Diploid	0.1343	EGFR: Diploid		0.4581	RAC1: Diploid		1.5871
TCGA-BT-A3PH-01	Diploid	-0.6635	EGFR: Diploid		0.3157	RAC1: Diploid		2.3921
TCGA-CF-A47S-01	Diploid	-0.8388	EGFR: Diploid		-0.5318	RAC1: Diploid		1.2074
TCGA-CF-A47T-01	Diploid	0.6972	EGFR: Diploid		-1.3089	RAC1: Diploid		2.0923
TCGA-CF-A47W-01	Diploid	0.3049	EGFR: Diploid		-2.0639	RAC1: Diploid		0.4036
TCGA-CF-A47Y-01	Diploid	-0.9211	EGFR: Diploid		-1.0081	RAC1: Diploid		0.794
TCGA-CF-A5UA-01	Diploid	0.0562	EGFR: Diploid		-1.5555	RAC1: Diploid		1.9613
TCGA-CF-A7I0-01	Diploid	-0.8399	EGFR: Diploid		-0.7115	RAC1: Diploid		0.2118
TCGA-CF-A8HX-01	Diploid	-1.3269	EGFR: Diploid		-0.6276	RAC1: Diploid		1.423
TCGA-CF-A8HY-01	Diploid	-0.6413	EGFR: Diploid		-1.0158	RAC1: Diploid		1.5353
TCGA-CF-A9FF-01	Diploid	-0.474	EGFR: Diploid		-0.4303	RAC1: Diploid		1.2476
TCGA-CF-A9FH-01	Diploid	-1.1347	EGFR: Diploid		-0.9295	RAC1: Diploid		0.4276
TCGA-CF-A9FL-01	Diploid	-0.2933	EGFR: Diploid		-0.0425	RAC1: Diploid		0.5424
TCGA-CU-A3QU-01	Diploid	0.672	EGFR: Diploid		0.7266	RAC1: Gain		-0.1097
TCGA-CU-A3YL-01	Diploid	-2.3013	EGFR: Diploid		-2.6062	RAC1: Diploid		0.1924
TCGA-CU-A5W6-01	Diploid	-0.2182	EGFR: Diploid		-0.5254	RAC1: Diploid		-0.2413
TCGA-DK-A1A6-01	Diploid	2.0271	EGFR: Diploid		-1.5733	RAC1: Diploid		0.8514
TCGA-DK-A1A7-01	Diploid	-0.5423	EGFR: Gain		-0.9781	RAC1: Gain		-0.2027
TCGA-DK-A1AA-01	Diploid	-0.1069	EGFR: Diploid		0.0529	RAC1: Diploid		0.0331
TCGA-DK-A1AB-01	Diploid	-0.23	EGFR: Diploid		1.5087	RAC1: Diploid		2.0145
TCGA-DK-A1AD-01	Diploid	-0.0488	EGFR: Gain		-0.0596	RAC1: Gain		0.3813
TCGA-DK-A1AE-01	Diploid	0.7809	EGFR: Diploid		0.4082	RAC1: Diploid		-0.6143
TCGA-DK-A1AF-01	Diploid	-0.5695	EGFR: Diploid		0.5902	RAC1: Diploid		-0.4944
TCGA-DK-A1AG-01	Diploid	-0.0935	EGFR: Diploid		0.1499	RAC1: Diploid		0.5896
TCGA-DK-A2HX-01	Diploid	-1.1052	EGFR: Gain		0.5059	RAC1: Diploid		2.4812
TCGA-DK-A3IQ-01	Diploid	-1.5312	EGFR: Diploid		0.132	RAC1: Diploid		-0.3133
TCGA-DK-A3IT-01	Diploid	-0.7796	EGFR: Diploid		1.2669	RAC1: Diploid		0.542
TCGA-DK-A3IV-01	Diploid	-1.077	EGFR: Diploid		0.7617	RAC1: Diploid		-0.1169
TCGA-DK-A3WW-01	Diploid	1.4827	EGFR: Diploid		0.9923	RAC1: Diploid		0.6375
TCGA-DK-A3WX-01	Diploid	-0.4509	EGFR: Diploid		0.9888	RAC1: Diploid		-1.0847
TCGA-DK-A3WY-01	Diploid	0.3937	EGFR: Diploid		-0.1822	RAC1: Diploid		-2.137
TCGA-DK-A6AW-01	Diploid	-0.9894	EGFR: Diploid		-0.9263	RAC1: Diploid		0.0086
TCGA-DK-A6B0-01	Diploid	-0.4317	EGFR: Diploid		-1.434	RAC1: Diploid		1.5686
TCGA-DK-A6B2-01	Diploid	-0.1247	EGFR: Diploid		0.6083	RAC1: Gain		0.1621
TCGA-DK-AA6M-01	Diploid	0.0038	EGFR: Diploid		-0.3501	RAC1: Diploid		-0.0698
TCGA-DK-AA6Q-01	Diploid	0.6388	EGFR: Diploid		0.2024	RAC1: Diploid		-0.6842
TCGA-DK-AA6T-01	Diploid	0.0883	EGFR: Gain		-2.2364	RAC1: Diploid		-3.0251
TCGA-DK-AA6X-01	Diploid	0.0471	EGFR: Diploid		0.1124	RAC1: Diploid		-0.9076
TCGA-DK-AA74-01	Diploid	-0.3458	EGFR: Diploid		-0.6503	RAC1: Gain		1.0487
TCGA-E5-A4U1-01	Diploid	0.6044	EGFR: Diploid		-1.9702	RAC1: Diploid		-0.1334
TCGA-E7-A3X6-01	Diploid	-0.6437	EGFR: Diploid		0.9415	RAC1: Diploid		0.4672
TCGA-E7-A3Y1-01	Diploid	-0.3974	EGFR: Diploid		-0.5197	RAC1: Diploid		0.633
TCGA-E7-A4XJ-01	Diploid	-0.7902	EGFR: Diploid		-0.3426	RAC1: Diploid		-0.5441
TCGA-E7-A519-01	Diploid	-1.7039	EGFR: Diploid		-1.7956	RAC1: Diploid		2.0367
TCGA-E7-A5KE-01	Diploid	-0.6561	EGFR: Diploid		-0.025	RAC1: Diploid		-0.47
TCGA-E7-A5KF-01	Diploid	-0.3928	EGFR: Diploid		0.3469	RAC1: Diploid		-1.3206
TCGA-E7-A677-01	Diploid	-1.1258	EGFR: Diploid		0.9207	RAC1: Diploid		-0.5831
TCGA-E7-A678-01	Diploid	-0.6569	EGFR: Diploid		-1.4303	RAC1: Diploid		0.4753
TCGA-E7-A6MD-01	Diploid	0.4905	EGFR: Diploid		-0.0824	RAC1: Diploid		0.1004
TCGA-E7-A6MF-01	Diploid	-3.0092	EGFR: Diploid		1.1871	RAC1: Diploid		-1.415
TCGA-E7-A7XN-01	Diploid	-0.5372	EGFR: Diploid		0.5965	RAC1: Diploid		0.9616
TCGA-E7-A85H-01	Diploid	0.4925	EGFR: Gain		-2.0361	RAC1: Shallow Deletion		-2.7806
TCGA-E7-A8O7-01	Diploid	-0.8676	EGFR: Diploid		0.4545	RAC1: Diploid		0.1881
TCGA-E7-A97P-01	Diploid	-0.1436	EGFR: Shallow Deletion		-0.0448	RAC1: Diploid		0.3133
TCGA-FD-A3SN-01	Diploid	-0.5595	EGFR: Diploid		0.7341	RAC1: Diploid		0.649
TCGA-FD-A3SO-01	Diploid	0.7215	EGFR: Diploid		1.2497	RAC1: Diploid		-0.446
TCGA-FD-A3SP-01	Diploid	-0.3386	EGFR: Diploid		0.7523	RAC1: Diploid		-0.4512
TCGA-FD-A43S-01	Diploid	-1.7187	EGFR: Diploid		-1.2896	RAC1: Diploid		-0.0646
TCGA-FD-A43Y-01	Diploid	-0.6949	EGFR: Diploid		0.7067	RAC1: Diploid		0.0809
TCGA-FD-A5BS-01	Diploid	-0.4897	EGFR: Diploid		-1.4783	RAC1: Diploid		-0.5935
TCGA-FD-A5BU-01	Diploid	-0.8083	EGFR: Diploid		0.6481	RAC1: Diploid		-1.0448
TCGA-FD-A62N-01	Diploid	-0.4127	EGFR: Diploid		-0.5984	RAC1: Diploid		-0.7444
TCGA-FD-A62S-01	Diploid	-0.6106	EGFR: Amplification		2.4976	RAC1: Diploid		-0.9282
TCGA-FD-A6TB-01	Diploid	-0.3395	EGFR: Diploid		0.3071	RAC1: Diploid		-0.5387
TCGA-FD-A6TH-01	Diploid	-1.1239	EGFR: Diploid		0.4228	RAC1: Diploid		-0.416
TCGA-FD-A6TK-01	Diploid	0.5291	EGFR: Diploid		-0.1406	RAC1: Diploid		-0.0864
TCGA-FJ-A3Z9-01	Diploid	0.0912	EGFR: Diploid		-0.0235	RAC1: Diploid		-0.2413
TCGA-FJ-A871-01	Diploid	-0.1742	EGFR: Diploid		-1.4498	RAC1: Diploid		-0.3589
TCGA-G2-AA3C-01	Diploid	-0.0389	EGFR: Diploid		-0.7213	RAC1: Diploid		-0.2968
TCGA-GC-A3OO-01	Diploid	-0.4628	EGFR: Diploid		0.0284	RAC1: Diploid		0.1674
TCGA-GC-A3WC-01	Diploid	0.0518	EGFR: Diploid		1.225	RAC1: Diploid		-1.4538
TCGA-GC-A4ZW-01	Diploid	0.7855	EGFR: Diploid		-1.4132	RAC1: Diploid		-0.2439
TCGA-GC-A6I1-01	Diploid	0.0895	EGFR: Diploid		-0.0159	RAC1: Diploid		-0.4099
TCGA-GD-A3OP-01	Diploid	-1.4739	EGFR: Diploid		0.4345	RAC1: Diploid		-0.9378
TCGA-GD-A3OQ-01	Diploid	-0.5665	EGFR: Diploid		0.4599	RAC1: Diploid		0.0171
TCGA-GD-A76B-01	Diploid	-0.4832	EGFR: Diploid		-1.7228	RAC1: Diploid		-1.8757
TCGA-GU-A42R-01	Diploid	0.1748	EGFR: Diploid		-0.3952	RAC1: Diploid		1.0001
TCGA-GU-A762-01	Diploid	-0.4362	EGFR: Diploid		0.5707	RAC1: Diploid		0.2932
TCGA-GU-A763-01	Diploid	0.8987	EGFR: Diploid		-0.9985	RAC1: Diploid		-0.0524
TCGA-GU-A764-01	Diploid	-0.0384	EGFR: Gain		0.1677	RAC1: Diploid		-0.382
TCGA-GV-A3QH-01	Diploid	-0.1682	EGFR: Gain		-0.642	RAC1: Diploid		-1.3236
TCGA-GV-A3QI-01	Diploid	-0.8914	EGFR: Diploid		0.7892	RAC1: Amplification		-1.3118
TCGA-GV-A6ZA-01	Diploid	0.8416	EGFR: Diploid		-0.9083	RAC1: Diploid		-0.1959
TCGA-HQ-A2OF-01	Diploid	0.3699	EGFR: Diploid		0.6268	RAC1: Diploid		-1.7637
TCGA-K4-A3WU-01	Diploid	-0.3767	EGFR: Diploid		0.2375	RAC1: Diploid		0.0543
TCGA-K4-A3WV-01	Diploid	-1.3218	EGFR: Amplification		0.7527	RAC1: Diploid		-1.5763
TCGA-K4-A4AB-01	Diploid	-1.5984	EGFR: Diploid		0.7742	RAC1: Diploid		0.2654
TCGA-K4-A4AC-01	Diploid	1.6735	EGFR: Diploid		0.6604	RAC1: Diploid		-0.8898
TCGA-K4-A54R-01	Diploid	0.7755	EGFR: Diploid		-0.1789	RAC1: Diploid		0.0542
TCGA-K4-A5RJ-01	Diploid	1.8795	EGFR: Diploid		-1.7986	RAC1: Diploid		-0.9349
TCGA-K4-AAQO-01	Diploid	-1.0667	EGFR: Diploid		-0.002	RAC1: Gain		-0.1416
TCGA-KQ-A41N-01	Diploid	0.1424	EGFR: Diploid		-1.0232	RAC1: Diploid		0.2511
TCGA-KQ-A41O-01	Diploid	1.4022	EGFR: Diploid		-1.0297	RAC1: Diploid		0.0811
TCGA-KQ-A41Q-01	Diploid	0.7817	EGFR: Diploid		-0.5171	RAC1: Diploid		-0.6008
TCGA-KQ-A41R-01	Diploid	0.6652	EGFR: Diploid		-0.739	RAC1: Diploid		-1.2333
TCGA-LT-A5Z6-01	Diploid	-0.2902	EGFR: Diploid		-0.9606	RAC1: Diploid		-0.3989
TCGA-LT-A8JT-01	Diploid	-0.7415	EGFR: Diploid		-0.2858	RAC1: Diploid		0.3025
TCGA-PQ-A6FI-01	Diploid	0.5283	EGFR: Diploid		0.7872	RAC1: Diploid		-0.168
TCGA-PQ-A6FN-01	Diploid	0.0637	EGFR: Diploid		0.2409	RAC1: Diploid		0.9132
TCGA-R3-A69X-01	Diploid	-0.7276	EGFR: Diploid		0.7998	RAC1: Amplification		0.7091
TCGA-S5-AA26-01	Diploid	-0.5287	EGFR: Diploid		-0.2276	RAC1: Diploid		-0.1781
TCGA-UY-A78L-01	Diploid	0.5087	EGFR: Diploid		0.383	RAC1: Gain		0.9369
TCGA-UY-A78P-01	Diploid	0.1069	EGFR: Diploid		-0.8418	RAC1: Diploid		0.7946
TCGA-XF-A8HB-01	Diploid	-0.7215	EGFR: Diploid		0.012	RAC1: Diploid		-1.3186
TCGA-XF-A8HC-01	Diploid	-0.453	EGFR: Diploid		-0.7138	RAC1: Diploid		-0.8009
TCGA-XF-A8HE-01	Diploid	-0.4807	EGFR: Diploid		1.1811	RAC1: Diploid		0.057
TCGA-XF-A8HH-01	Diploid	-0.7792	EGFR: Diploid		0.1436	RAC1: Diploid		-0.7477
TCGA-XF-A8HI-01	Diploid	-0.337	EGFR: Diploid		-0.034	RAC1: Diploid		-0.2716
TCGA-XF-A9SH-01	Diploid	-1.0726	EGFR: Diploid		0.143	RAC1: Diploid		-0.36
TCGA-XF-A9SL-01	Diploid	-1.1587	EGFR: Diploid		-1.0771	RAC1: Diploid		-0.516
TCGA-XF-A9SM-01	Diploid	0.4818	EGFR: Gain		0.5386	RAC1: Diploid		-0.3315
TCGA-XF-A9SV-01	Diploid	-0.1137	EGFR: Diploid		-1.1514	RAC1: Diploid		0.0218
TCGA-XF-A9SX-01	Diploid	-0.5337	EGFR: Diploid		-0.9537	RAC1: Amplification		2.0461
TCGA-XF-A9SZ-01	Diploid	-0.5731	EGFR: Diploid		0.0246	RAC1: Diploid		0.583
TCGA-XF-A9T0-01	Diploid	-0.3288	EGFR: Diploid		-0.1672	RAC1: Diploid		0.3535
TCGA-XF-A9T4-01	Diploid	-0.9717	EGFR: Diploid		0.4795	RAC1: Diploid		-0.4341
TCGA-XF-A9T8-01	Diploid	-0.043	EGFR: Diploid		0.5034	RAC1: Diploid		0.3954
TCGA-XF-AAME-01	Diploid	-0.4305	EGFR: Diploid		0.1295	RAC1: Diploid		-0.7771
TCGA-XF-AAMJ-01	Diploid	0.2681	EGFR: Diploid		0.386	RAC1: Diploid		-0.7761
TCGA-XF-AAMR-01	Diploid	-1.7263	EGFR: Diploid		0.3611	RAC1: Diploid		-0.6659
TCGA-XF-AAMW-01	Diploid	-0.5836	EGFR: Diploid		0.933	RAC1: Diploid		-0.5906
TCGA-XF-AAN1-01	Diploid	0.1132	EGFR: Diploid		-0.846	RAC1: Diploid		-0.6835
TCGA-XF-AAN4-01	Diploid	-1.415	EGFR: Diploid		-0.0743	RAC1: Diploid		-0.8825
TCGA-XF-AAN8-01	Diploid	-1.1135	EGFR: Diploid		-0.7817	RAC1: Diploid		-0.645
TCGA-YC-A89H-01	Diploid	-0.2805	EGFR: Diploid		0.2972	RAC1: Diploid		-0.2046
TCGA-YC-A9TC-01	Diploid	1.8349	EGFR: Gain		1.3612	RAC1: Diploid		-0.6828
TCGA-YF-AA3L-01	Diploid	-0.6201	EGFR: Diploid		-1.686	RAC1: Diploid		2.3817
TCGA-ZF-A9R1-01	Diploid	0.1161	EGFR: Diploid		-0.1854	RAC1: Diploid		-0.3762
TCGA-ZF-A9R4-01	Diploid	-0.5755	EGFR: Diploid		-0.4065	RAC1: Diploid		-1.3176
TCGA-ZF-A9R5-01	Diploid	-0.9182	EGFR: Diploid		-0.5576	RAC1: Diploid		-1.1656
TCGA-ZF-A9R7-01	Diploid	-1.5166	EGFR: Diploid		-0.2058	RAC1: Diploid		-0.8036
TCGA-ZF-A9R9-01	Diploid	-0.4908	EGFR: Diploid		-0.3377	RAC1: Diploid		-0.507
TCGA-ZF-A9RC-01	Diploid	0.3479	EGFR: Diploid		-1.4033	RAC1: Diploid		-0.4203
TCGA-ZF-A9RE-01	Diploid	-0.4137	EGFR: Diploid		1.348	RAC1: Diploid		0.0618
TCGA-ZF-A9RM-01	Diploid	0.4511	EGFR: Diploid		0.4893	RAC1: Diploid		-1.5573
TCGA-ZF-AA4U-01	Diploid	0.582	EGFR: Diploid		-0.1247	RAC1: Diploid		1.2077
TCGA-ZF-AA4W-01	Diploid	0.1989	EGFR: Diploid		1.0904	RAC1: Diploid		0.4125
TCGA-ZF-AA51-01	Diploid	0.2979	EGFR: Amplification		1.279	RAC1: Diploid		-1.1564
TCGA-ZF-AA52-01	Diploid	-0.9187	EGFR: Diploid		-1.2491	RAC1: Diploid		-0.4047
TCGA-ZF-AA53-01	Diploid	-0.0821	EGFR: Diploid		-0.1102	RAC1: Diploid		0.7081
TCGA-ZF-AA5N-01	Diploid	-1.475	EGFR: Diploid		0.6204	RAC1: Diploid		-0.4818
TCGA-ZF-AA5P-01	Diploid	-0.982	EGFR: Diploid		-0.3184	RAC1: Diploid		-1.7172
TCGA-2F-A9KO-01	Diploid	-0.4267	EGFR: Diploid		-0.5464	RAC1: Diploid		-0.218
TCGA-2F-A9KP-01	Diploid	-0.9208	EGFR: Diploid		0.4713	RAC1: Diploid		-2.123
TCGA-2F-A9KQ-01	Diploid	-0.1427	EGFR: Diploid		0.2373	RAC1: Diploid		0.4331
TCGA-2F-A9KR-01	Diploid	-0.1377	EGFR: Diploid		0.2411	RAC1: Diploid		0.4261
TCGA-2F-A9KT-01	Diploid	-0.3262	EGFR: Diploid		0.3935	RAC1: Gain		1.5815
TCGA-2F-A9KW-01	Diploid	-0.3904	EGFR: Diploid		0.3185	RAC1: Diploid		-1.1956
TCGA-4Z-AA7N-01	Diploid	-1.8255	EGFR: Diploid		-0.1169	RAC1: Diploid		-2.2223
TCGA-4Z-AA7O-01	Diploid	0.1022	EGFR: Diploid		0.058	RAC1: Diploid		0.2516
TCGA-4Z-AA7Y-01	Diploid	-0.4173	EGFR: Diploid		0.0075	RAC1: Diploid		-0.1629
TCGA-4Z-AA82-01	Diploid	-0.5537	EGFR: Diploid		1.2395	RAC1: Diploid		-1.471
TCGA-4Z-AA83-01	Diploid	-1.6638	EGFR: Diploid		-0.2629	RAC1: Diploid		-0.9304
TCGA-5N-A9KI-01	Diploid	0.088	EGFR: Diploid		0.3687	RAC1: Diploid		1.4699
TCGA-BL-A13I-01	Diploid	0.1755	EGFR: Diploid		-1.003	RAC1: Diploid		0.3972
TCGA-BL-A3JM-01	Diploid	0.6308	EGFR: Diploid		-2.2919	RAC1: Diploid		-1.7395
TCGA-BT-A0YX-01	Diploid	-0.2548	EGFR: Diploid		0.8173	RAC1: Diploid		1.2957
TCGA-BT-A20P-01	Diploid	-0.23	EGFR: Diploid		-0.9615	RAC1: Diploid		0.5591
TCGA-BT-A20Q-01	Diploid	-0.8696	EGFR: Diploid		-0.2485	RAC1: Diploid		-0.5951
TCGA-BT-A20R-01	Diploid	-0.0982	EGFR: Diploid		0.0128	RAC1: Diploid		-0.3418
TCGA-BT-A20T-01	Diploid	0.5131	EGFR: Diploid		0.0673	RAC1: Diploid		1.8941
TCGA-BT-A20U-01	Diploid	0.223	EGFR: Diploid		0.0917	RAC1: Diploid		-0.0797
TCGA-BT-A3PH-01	Diploid	-0.6854	EGFR: Diploid		0.2352	RAC1: Diploid		2.2464
TCGA-C4-A0EZ-01	Diploid	2.987	EGFR: Diploid		-3.0159	RAC1: Diploid		-1.2345
TCGA-C4-A0F0-01	Diploid	0.803	EGFR: Diploid		0.679	RAC1: Diploid		0.2577
TCGA-CF-A1HS-01	Diploid	0.1247	EGFR: Gain		1.3275	RAC1: Diploid		0.2318
TCGA-CF-A27C-01	Diploid	-0.0203	EGFR: Diploid		-0.2999	RAC1: Diploid		0.6681
TCGA-CF-A3MF-01	Diploid	-1.1877	EGFR: Diploid		-0.7457	RAC1: Diploid		0.7112
TCGA-CF-A3MH-01	Diploid	-0.7074	EGFR: Diploid		-0.3636	RAC1: Diploid		1.6873
TCGA-CF-A47S-01	Diploid	-0.8554	EGFR: Diploid		-0.5594	RAC1: Diploid		1.1037
TCGA-CF-A47T-01	Diploid	0.6338	EGFR: Diploid		-1.288	RAC1: Diploid		1.9572
TCGA-CF-A47V-01	Diploid	-1.4164	EGFR: Diploid		-0.0493	RAC1: Diploid		0.4082
TCGA-CF-A47W-01	Diploid	0.2534	EGFR: Diploid		-1.9959	RAC1: Diploid		0.3283
TCGA-CF-A47Y-01	Diploid	-0.9352	EGFR: Diploid		-1.006	RAC1: Diploid		0.7048
TCGA-CF-A5UA-01	Diploid	0.0123	EGFR: Diploid		-1.5192	RAC1: Diploid		1.8309
TCGA-CF-A7I0-01	Diploid	-0.8565	EGFR: Diploid		-0.7279	RAC1: Diploid		0.1433
TCGA-CF-A8HX-01	Diploid	-1.3287	EGFR: Diploid		-0.6493	RAC1: Diploid		1.3116
TCGA-CF-A8HY-01	Diploid	-0.664	EGFR: Diploid		-1.0132	RAC1: Diploid		1.42
TCGA-CF-A9FF-01	Diploid	-0.5017	EGFR: Diploid		-0.4642	RAC1: Diploid		1.1425
TCGA-CF-A9FH-01	Diploid	-1.1423	EGFR: Diploid		-0.9323	RAC1: Diploid		0.3515
TCGA-CF-A9FL-01	Diploid	-0.3266	EGFR: Diploid		-0.1007	RAC1: Diploid		0.4622
TCGA-CF-A9FM-01	Diploid	-1.3467	EGFR: Diploid		-0.458	RAC1: Diploid		0.3058
TCGA-CU-A0YR-01	Diploid	-0.3256	EGFR: Diploid		-0.3019	RAC1: Diploid		-0.2655
TCGA-CU-A3QU-01	Diploid	0.6093	EGFR: Diploid		0.6205	RAC1: Gain		-0.1668
TCGA-CU-A3YL-01	Diploid	-2.2734	EGFR: Diploid		-2.5043	RAC1: Diploid		0.1246
TCGA-CU-A5W6-01	Diploid	-0.2537	EGFR: Diploid		-0.5534	RAC1: Diploid		-0.2937
TCGA-DK-A1A6-01	Diploid	1.9232	EGFR: Diploid		-1.5359	RAC1: Diploid		0.7603
TCGA-DK-A1A7-01	Diploid	-0.568	EGFR: Gain		-0.9778	RAC1: Gain		-0.2565
TCGA-DK-A1AA-01	Diploid	-0.1458	EGFR: Diploid		-0.0111	RAC1: Diploid		-0.0291
TCGA-DK-A1AB-01	Diploid	-0.2652	EGFR: Diploid		1.3538	RAC1: Diploid		1.8822
TCGA-DK-A1AD-01	Diploid	-0.0894	EGFR: Gain		-0.1167	RAC1: Gain		0.3068
TCGA-DK-A1AE-01	Diploid	0.7149	EGFR: Diploid		0.3219	RAC1: Diploid		-0.6535
TCGA-DK-A1AF-01	Diploid	-0.5943	EGFR: Diploid		0.4926	RAC1: Diploid		-0.5379
TCGA-DK-A1AG-01	Diploid	-0.1328	EGFR: Diploid		0.0798	RAC1: Diploid		0.5078
TCGA-DK-A2HX-01	Diploid	-1.1137	EGFR: Gain		0.4136	RAC1: Diploid		2.3324
TCGA-DK-A3IQ-01	Diploid	-1.5267	EGFR: Diploid		0.063	RAC1: Diploid		-0.3632
TCGA-DK-A3IT-01	Diploid	-0.7981	EGFR: Diploid		1.127	RAC1: Diploid		0.4618
TCGA-DK-A3IV-01	Diploid	-1.0864	EGFR: Amplification		0.6534	RAC1: Diploid		-0.1737
TCGA-DK-A3WW-01	Diploid	1.3953	EGFR: Diploid		0.8696	RAC1: Diploid		0.554
TCGA-DK-A3WX-01	Diploid	-0.4794	EGFR: Diploid		0.8664	RAC1: Diploid		-1.1073
TCGA-DK-A3WY-01	Diploid	0.3395	EGFR: Diploid		-0.2316	RAC1: Diploid		-2.1223
TCGA-DK-A6AW-01	Diploid	-1.0014	EGFR: Diploid		-0.9293	RAC1: Diploid		-0.0527
TCGA-DK-A6B0-01	Diploid	-0.4607	EGFR: Diploid		-1.4053	RAC1: Diploid		1.452
TCGA-DK-A6B2-01	Diploid	-0.1631	EGFR: Diploid		0.5096	RAC1: Gain		0.0954
TCGA-DK-AA6M-01	Diploid	-0.0385	EGFR: Diploid		-0.389	RAC1: Diploid		-0.1283
TCGA-DK-AA6Q-01	Diploid	0.5772	EGFR: Diploid		0.1289	RAC1: Diploid		-0.7209
TCGA-DK-AA6T-01	Diploid	0.0434	EGFR: Gain		-2.1576	RAC1: Diploid		-2.9789
TCGA-DK-AA6X-01	Diploid	0.0035	EGFR: Diploid		0.0446	RAC1: Diploid		-0.9364
TCGA-DK-AA71-01	Diploid	0.6465	EGFR: Diploid		-1.2705	RAC1: Diploid		-0.4445
TCGA-DK-AA74-01	Diploid	-0.3774	EGFR: Diploid		-0.6705	RAC1: Gain		0.9506
TCGA-E5-A4U1-01	Diploid	0.5438	EGFR: Diploid		-1.9081	RAC1: Diploid		-0.1897
TCGA-E7-A3X6-01	Diploid	-0.6663	EGFR: Diploid		0.822	RAC1: Diploid		0.3897
TCGA-E7-A3Y1-01	Diploid	-0.4275	EGFR: Diploid		-0.548	RAC1: Diploid		0.5496
TCGA-E7-A4XJ-01	Diploid	-0.8084	EGFR: Diploid		-0.382	RAC1: Diploid		-0.5858
TCGA-E7-A519-01	Diploid	-1.6942	EGFR: Diploid		-1.7443	RAC1: Diploid		1.9036
TCGA-E7-A5KE-01	Diploid	-0.6783	EGFR: Diploid		-0.0843	RAC1: Diploid		-0.5143
TCGA-E7-A5KF-01	Diploid	-0.423	EGFR: Diploid		0.2645	RAC1: Diploid		-1.3348
TCGA-E7-A677-01	Diploid	-1.1337	EGFR: Diploid		0.8024	RAC1: Diploid		-0.6235
TCGA-E7-A678-01	Diploid	-0.6791	EGFR: Diploid		-1.4018	RAC1: Diploid		0.3975
TCGA-E7-A6MD-01	Diploid	0.4334	EGFR: Diploid		-0.1381	RAC1: Diploid		0.0359
TCGA-E7-A6MF-01	Diploid	-2.9597	EGFR: Diploid		1.0522	RAC1: Diploid		-1.4258
TCGA-E7-A7XN-01	Diploid	-0.563	EGFR: Diploid		0.4985	RAC1: Diploid		0.8665
TCGA-E7-A85H-01	Diploid	0.4353	EGFR: Gain		-1.9698	RAC1: Shallow Deletion		-2.743
TCGA-E7-A8O7-01	Diploid	-0.8834	EGFR: Diploid		0.3654	RAC1: Diploid		0.1205
TCGA-E7-A97P-01	Diploid	-0.1814	EGFR: Shallow Deletion		-0.1028	RAC1: Diploid		0.2412
TCGA-FD-A3B4-01	Diploid	0.446	EGFR: Diploid		0.2955	RAC1: Gain		0.7662
TCGA-FD-A3B8-01	Diploid	-0.8504	EGFR: Diploid		0.8417	RAC1: Diploid		-1.0199
TCGA-FD-A3N5-01	Diploid	-0.5637	EGFR: Amplification		3.2217	RAC1: Amplification		2.6943
TCGA-FD-A3N6-01	Diploid	-0.8081	EGFR: Diploid		1.3176	RAC1: Amplification		3.7922
TCGA-FD-A3NA-01	Diploid	-0.1951	EGFR: Diploid		0.754	RAC1: Diploid		-0.6096
TCGA-FD-A3SM-01	Diploid	-2.7836	EGFR: Diploid		-0.0342	RAC1: Diploid		-0.5602
TCGA-FD-A3SN-01	Diploid	-0.5846	EGFR: Diploid		0.6276	RAC1: Diploid		0.565
TCGA-FD-A3SO-01	Diploid	0.6573	EGFR: Diploid		1.1109	RAC1: Diploid		-0.4911
TCGA-FD-A3SP-01	Diploid	-0.3705	EGFR: Diploid		0.6445	RAC1: Diploid		-0.4962
TCGA-FD-A43S-01	Diploid	-1.7085	EGFR: Diploid		-1.2699	RAC1: Diploid		-0.1233
TCGA-FD-A43Y-01	Diploid	-0.7159	EGFR: Diploid		0.6018	RAC1: Diploid		0.0171
TCGA-FD-A5BS-01	Diploid	-0.517	EGFR: Diploid		-1.4468	RAC1: Diploid		-0.6334
TCGA-FD-A5BU-01	Diploid	-0.8259	EGFR: Diploid		0.5469	RAC1: Diploid		-1.0688
TCGA-FD-A5BX-01	Diploid	-0.7552	EGFR: Diploid		-2.5854	RAC1: Diploid		-0.4521
TCGA-FD-A62N-01	Diploid	-0.4423	EGFR: Diploid		-0.6218	RAC1: Diploid		-0.7791
TCGA-FD-A62S-01	Diploid	-0.6342	EGFR: Amplification		2.2809	RAC1: Diploid		-0.9563
TCGA-FD-A6TB-01	Diploid	-0.3713	EGFR: Diploid		0.2272	RAC1: Diploid		-0.5806
TCGA-FD-A6TH-01	Diploid	-1.1318	EGFR: Diploid		0.3356	RAC1: Diploid		-0.4622
TCGA-FD-A6TK-01	Diploid	0.4708	EGFR: Diploid		-0.1926	RAC1: Diploid		-0.1443
TCGA-FJ-A3Z9-01	Diploid	0.0462	EGFR: Diploid		-0.0829	RAC1: Diploid		-0.2937
TCGA-FJ-A871-01	Diploid	-0.211	EGFR: Diploid		-1.4201	RAC1: Diploid		-0.4071
TCGA-G2-A2EF-01	Diploid	-0.0719	EGFR: Diploid		0.5801	RAC1: Diploid		-0.2483
TCGA-G2-A2EJ-01	Diploid	-0.1421	EGFR: Diploid		0.8808	RAC1: Diploid		0.8153
TCGA-G2-A2EK-01	Diploid	-1.4901	EGFR: Diploid		0.6661	RAC1: Diploid		-1.4835
TCGA-G2-A2EL-01	Diploid	0.7726	EGFR: Diploid		-0.3722	RAC1: Diploid		-1.1422
TCGA-G2-A2ES-01	Diploid	-0.3177	EGFR: Diploid		0.3835	RAC1: Diploid		1.6643
TCGA-G2-A3IB-01	Diploid	-1.7805	EGFR: Diploid		0.7912	RAC1: Diploid		-0.0549
TCGA-G2-A3IE-01	Diploid	-0.885	EGFR: Diploid		0.0037	RAC1: Diploid		0.7951
TCGA-G2-A3VY-01	Diploid	0.0413	EGFR: Shallow Deletion		0.0635	RAC1: Gain		-1.29
TCGA-G2-AA3C-01	Diploid	-0.0799	EGFR: Diploid		-0.7371	RAC1: Diploid		-0.3472
TCGA-GC-A3OO-01	Diploid	-0.4909	EGFR: Diploid		-0.0341	RAC1: Diploid		0.1005
TCGA-GC-A3WC-01	Diploid	0.008	EGFR: Diploid		1.0878	RAC1: Diploid		-1.4632
TCGA-GC-A4ZW-01	Diploid	0.7194	EGFR: Diploid		-1.3858	RAC1: Diploid		-0.2963
TCGA-GC-A6I1-01	Diploid	0.0446	EGFR: Diploid		-0.0757	RAC1: Diploid		-0.4564
TCGA-GD-A3OP-01	Diploid	-1.4711	EGFR: Diploid		0.3466	RAC1: Diploid		-0.9656
TCGA-GD-A3OQ-01	Diploid	-0.5914	EGFR: Diploid		0.3704	RAC1: Diploid		-0.0445
TCGA-GD-A76B-01	Diploid	-0.5107	EGFR: Diploid		-1.676	RAC1: Diploid		-1.8702
TCGA-GU-A42R-01	Diploid	0.1273	EGFR: Diploid		-0.4313	RAC1: Diploid		0.9037
TCGA-GU-A762-01	Diploid	-0.4651	EGFR: Diploid		0.4743	RAC1: Diploid		0.2218
TCGA-GU-A763-01	Diploid	0.8292	EGFR: Diploid		-0.9969	RAC1: Diploid		-0.1115
TCGA-GU-A764-01	Diploid	-0.0794	EGFR: Gain		0.0965	RAC1: Diploid		-0.4295
TCGA-GV-A3JV-01	Diploid	-0.2972	EGFR: Diploid		0.42	RAC1: Diploid		-1.207
TCGA-GV-A3JX-01	Diploid	-0.2376	EGFR: Diploid		0.1042	RAC1: Diploid		-0.5184
TCGA-GV-A3QH-01	Diploid	-0.2052	EGFR: Gain		-0.6627	RAC1: Diploid		-1.3377
TCGA-GV-A3QI-01	Diploid	-0.9064	EGFR: Diploid		0.6792	RAC1: Amplification		-1.3263
TCGA-GV-A40G-01	Diploid	0.2215	EGFR: Gain		-0.8108	RAC1: Diploid		-0.8451
TCGA-GV-A6ZA-01	Diploid	0.7738	EGFR: Diploid		-0.9124	RAC1: Diploid		-0.2499
TCGA-H4-A2HO-01	Diploid	-0.6201	EGFR: Diploid		-0.2842	RAC1: Diploid		-0.2251
TCGA-HQ-A2OE-01	Diploid	-0.4785	EGFR: Gain		0.874	RAC1: Diploid		-2.2683
TCGA-HQ-A2OF-01	Diploid	0.3164	EGFR: Diploid		0.5269	RAC1: Diploid		-1.7622
TCGA-K4-A3WU-01	Diploid	-0.4074	EGFR: Diploid		0.1619	RAC1: Diploid		-0.0086
TCGA-K4-A3WV-01	Diploid	-1.3237	EGFR: Gain		0.645	RAC1: Diploid		-1.5815
TCGA-K4-A4AB-01	Diploid	-1.5919	EGFR: Diploid		0.6651	RAC1: Diploid		0.195
TCGA-K4-A4AC-01	Diploid	1.5803	EGFR: Diploid		0.5584	RAC1: Diploid		-0.9193
TCGA-K4-A54R-01	Diploid	0.7097	EGFR: Diploid		-0.2285	RAC1: Diploid		-0.0087
TCGA-K4-A5RJ-01	Diploid	1.7801	EGFR: Diploid		-1.7471	RAC1: Diploid		-0.9628
TCGA-K4-AAQO-01	Diploid	-1.0763	EGFR: Diploid		-0.0627	RAC1: Gain		-0.1976
TCGA-KQ-A41N-01	Diploid	0.0959	EGFR: Diploid		-1.0201	RAC1: Diploid		0.1812
TCGA-KQ-A41O-01	Diploid	1.3173	EGFR: Diploid		-1.0263	RAC1: Diploid		0.0172
TCGA-KQ-A41Q-01	Diploid	0.7157	EGFR: Diploid		-0.5456	RAC1: Diploid		-0.6405
TCGA-KQ-A41R-01	Diploid	0.6027	EGFR: Diploid		-0.7536	RAC1: Diploid		-1.2506
TCGA-LT-A5Z6-01	Diploid	-0.3236	EGFR: Diploid		-0.9614	RAC1: Diploid		-0.4458
TCGA-LT-A8JT-01	Diploid	-0.7611	EGFR: Diploid		-0.3287	RAC1: Diploid		0.2308
TCGA-PQ-A6FI-01	Diploid	0.47	EGFR: Diploid		0.6773	RAC1: Diploid		-0.223
TCGA-PQ-A6FN-01	Diploid	0.0196	EGFR: Diploid		0.1651	RAC1: Diploid		0.8198
TCGA-R3-A69X-01	Diploid	-0.7476	EGFR: Diploid		0.6892	RAC1: Amplification		0.623
TCGA-S5-AA26-01	Diploid	-0.5547	EGFR: Diploid		-0.2742	RAC1: Diploid		-0.2328
TCGA-UY-A78L-01	Diploid	0.451	EGFR: Diploid		0.2983	RAC1: Gain		0.8427
TCGA-UY-A78P-01	Diploid	0.0614	EGFR: Diploid		-0.8501	RAC1: Diploid		0.7055
TCGA-UY-A8OD-01	Diploid	-0.4881	EGFR: Diploid		-0.6181	RAC1: Diploid		-0.8808
TCGA-UY-A9PD-01	Diploid	0.3252	EGFR: Diploid		-0.2633	RAC1: Diploid		-1.4054
TCGA-UY-A9PF-01	Diploid	-1.002	EGFR: Diploid		0.4942	RAC1: Diploid		-1.2269
TCGA-XF-A8HB-01	Diploid	-0.7417	EGFR: Diploid		-0.0496	RAC1: Diploid		-1.3329
TCGA-XF-A8HC-01	Diploid	-0.4814	EGFR: Diploid		-0.73	RAC1: Diploid		-0.8335
TCGA-XF-A8HE-01	Diploid	-0.5082	EGFR: Diploid		1.0466	RAC1: Diploid		-0.006
TCGA-XF-A8HH-01	Diploid	-0.7977	EGFR: Diploid		0.0739	RAC1: Diploid		-0.7822
TCGA-XF-A8HI-01	Diploid	-0.3689	EGFR: Diploid		-0.0926	RAC1: Diploid		-0.323
TCGA-XF-A9SH-01	Diploid	-1.0822	EGFR: Diploid		0.0733	RAC1: Diploid		-0.4082
TCGA-XF-A9SL-01	Diploid	-1.1656	EGFR: Diploid		-1.0707	RAC1: Diploid		-0.5587
TCGA-XF-A9SM-01	Diploid	0.425	EGFR: Gain		0.4442	RAC1: Diploid		-0.3807
TCGA-XF-A9SV-01	Diploid	-0.1524	EGFR: Diploid		-1.1403	RAC1: Diploid		-0.0399
TCGA-XF-A9SW-01	Diploid	-0.4776	EGFR: Diploid		-0.472	RAC1: Diploid		0.1479
TCGA-XF-A9SX-01	Diploid	-0.5596	EGFR: Diploid		-0.955	RAC1: Amplification		1.9126
TCGA-XF-A9SZ-01	Diploid	-0.5979	EGFR: Diploid		-0.0377	RAC1: Diploid		0.5014
TCGA-XF-A9T0-01	Diploid	-0.361	EGFR: Diploid		-0.2175	RAC1: Diploid		0.28
TCGA-XF-A9T2-01	Diploid	0.4982	EGFR: Diploid		-2.2693	RAC1: Diploid		-1.871
TCGA-XF-A9T4-01	Diploid	-0.9843	EGFR: Diploid		0.3888	RAC1: Diploid		-0.4797
TCGA-XF-A9T6-01	Diploid	0.3101	EGFR: Diploid		0.0298	RAC1: Gain		1.8838
TCGA-XF-A9T8-01	Diploid	-0.0838	EGFR: Diploid		0.4112	RAC1: Diploid		0.3204
TCGA-XF-AAME-01	Diploid	-0.4596	EGFR: Diploid		0.0606	RAC1: Diploid		-0.8106
TCGA-XF-AAMH-01	Diploid	-0.4568	EGFR: Diploid		-2.1271	RAC1: Diploid		-1.2625
TCGA-XF-AAMJ-01	Diploid	0.2178	EGFR: Diploid		0.3011	RAC1: Diploid		-0.8096
TCGA-XF-AAMR-01	Diploid	-1.7159	EGFR: Diploid		0.2778	RAC1: Diploid		-0.7033
TCGA-XF-AAMW-01	Diploid	-0.608	EGFR: Diploid		0.814	RAC1: Diploid		-0.6307
TCGA-XF-AAN1-01	Diploid	0.0676	EGFR: Diploid		-0.854	RAC1: Diploid		-0.7203
TCGA-XF-AAN3-01	Diploid	-0.4477	EGFR: Diploid		0.1335	RAC1: Diploid		0.303
TCGA-XF-AAN4-01	Diploid	-1.4141	EGFR: Diploid		-0.1305	RAC1: Diploid		-0.9123
TCGA-XF-AAN8-01	Diploid	-1.1218	EGFR: Diploid		-0.7937	RAC1: Diploid		-0.6831
TCGA-YC-A89H-01	Diploid	-0.3141	EGFR: Diploid		0.2179	RAC1: Diploid		-0.2583
TCGA-YC-A8S6-01	Diploid	-1.0407	EGFR: Diploid		-0.292	RAC1: Diploid		-0.6429
TCGA-YC-A9TC-01	Diploid	1.7368	EGFR: Gain		1.2155	RAC1: Diploid		-0.7196
TCGA-YF-AA3L-01	Diploid	-0.6434	EGFR: Diploid		-1.6416	RAC1: Diploid		2.2363
TCGA-ZF-A9R1-01	Diploid	0.0704	EGFR: Diploid		-0.2346	RAC1: Diploid		-0.4239
TCGA-ZF-A9R2-01	Diploid	0.3825	EGFR: Diploid		-0.2386	RAC1: Diploid		-0.3603
TCGA-ZF-A9R4-01	Diploid	-0.6002	EGFR: Diploid		-0.4419	RAC1: Diploid		-1.3319
TCGA-ZF-A9R5-01	Diploid	-0.9324	EGFR: Diploid		-0.5836	RAC1: Diploid		-1.1852
TCGA-ZF-A9R7-01	Diploid	-1.5126	EGFR: Diploid		-0.2537	RAC1: Diploid		-0.8361
TCGA-ZF-A9R9-01	Diploid	-0.518	EGFR: Diploid		-0.3774	RAC1: Diploid		-0.55
TCGA-ZF-A9RC-01	Diploid	0.2952	EGFR: Diploid		-1.3765	RAC1: Diploid		-0.4664
TCGA-ZF-A9RE-01	Diploid	-0.4433	EGFR: Diploid		1.2031	RAC1: Diploid		-0.0014
TCGA-ZF-A9RM-01	Diploid	0.3952	EGFR: Diploid		0.398	RAC1: Diploid		-1.5632
TCGA-ZF-A9RN-01	Diploid	0.834	EGFR: Diploid		-0.1284	RAC1: Diploid		0.0528
TCGA-ZF-AA4U-01	Diploid	0.5221	EGFR: Diploid		-0.1777	RAC1: Diploid		1.1039
TCGA-ZF-AA4W-01	Diploid	0.1507	EGFR: Diploid		0.9616	RAC1: Diploid		0.3369
TCGA-ZF-AA51-01	Diploid	0.2467	EGFR: Amplification		1.1384	RAC1: Diploid		-1.1764
TCGA-ZF-AA52-01	Diploid	-0.9329	EGFR: Diploid		-1.232	RAC1: Diploid		-0.4513
TCGA-ZF-AA53-01	Diploid	-0.1218	EGFR: Diploid		-0.1641	RAC1: Diploid		0.6221
TCGA-ZF-AA5N-01	Diploid	-1.4723	EGFR: Diploid		0.5209	RAC1: Diploid		-0.5257
TCGA-ZF-AA5P-01	Diploid	-0.9942	EGFR: Diploid		-0.3593	RAC1: Diploid		-1.7174
TCGA-2F-A9KO-01	Diploid	-0.4267	EGFR: Diploid		-0.5464	RAC1: Diploid		-0.218
TCGA-2F-A9KP-01	Diploid	-0.9208	EGFR: Diploid		0.4713	RAC1: Diploid		-2.123
TCGA-2F-A9KQ-01	Diploid	-0.1427	EGFR: Diploid		0.2373	RAC1: Diploid		0.4331
TCGA-2F-A9KR-01	Diploid	-0.1377	EGFR: Diploid		0.2411	RAC1: Diploid		0.4261
TCGA-2F-A9KT-01	Diploid	-0.3262	EGFR: Diploid		0.3935	RAC1: Gain		1.5815
TCGA-2F-A9KW-01	Diploid	-0.3904	EGFR: Diploid		0.3185	RAC1: Diploid		-1.1956
TCGA-4Z-AA7N-01	Diploid	-1.8255	EGFR: Diploid		-0.1169	RAC1: Diploid		-2.2223
TCGA-4Z-AA7O-01	Diploid	0.1022	EGFR: Diploid		0.058	RAC1: Diploid		0.2516
TCGA-4Z-AA7Y-01	Diploid	-0.4173	EGFR: Diploid		0.0075	RAC1: Diploid		-0.1629
TCGA-4Z-AA82-01	Diploid	-0.5537	EGFR: Diploid		1.2395	RAC1: Diploid		-1.471
TCGA-4Z-AA83-01	Diploid	-1.6638	EGFR: Diploid		-0.2629	RAC1: Diploid		-0.9304
TCGA-5N-A9KI-01	Diploid	0.088	EGFR: Diploid		0.3687	RAC1: Diploid		1.4699
TCGA-BL-A13I-01	Diploid	0.1755	EGFR: Diploid		-1.003	RAC1: Diploid		0.3972
TCGA-BL-A3JM-01	Diploid	0.6308	EGFR: Diploid		-2.2919	RAC1: Diploid		-1.7395
TCGA-BT-A0YX-01	Diploid	-0.2548	EGFR: Diploid		0.8173	RAC1: Diploid		1.2957
TCGA-BT-A20P-01	Diploid	-0.23	EGFR: Diploid		-0.9615	RAC1: Diploid		0.5591
TCGA-BT-A20Q-01	Diploid	-0.8696	EGFR: Diploid		-0.2485	RAC1: Diploid		-0.5951
TCGA-BT-A20R-01	Diploid	-0.0982	EGFR: Diploid		0.0128	RAC1: Diploid		-0.3418
TCGA-BT-A20T-01	Diploid	0.5131	EGFR: Diploid		0.0673	RAC1: Diploid		1.8941
TCGA-BT-A20U-01	Diploid	0.223	EGFR: Diploid		0.0917	RAC1: Diploid		-0.0797
TCGA-BT-A3PH-01	Diploid	-0.6854	EGFR: Diploid		0.2352	RAC1: Diploid		2.2464
TCGA-C4-A0EZ-01	Diploid	2.987	EGFR: Diploid		-3.0159	RAC1: Diploid		-1.2345
TCGA-C4-A0F0-01	Diploid	0.803	EGFR: Diploid		0.679	RAC1: Diploid		0.2577
TCGA-CF-A1HS-01	Diploid	0.1247	EGFR: Gain		1.3275	RAC1: Diploid		0.2318
TCGA-CF-A27C-01	Diploid	-0.0203	EGFR: Diploid		-0.2999	RAC1: Diploid		0.6681
TCGA-CF-A3MF-01	Diploid	-1.1877	EGFR: Diploid		-0.7457	RAC1: Diploid		0.7112
TCGA-CF-A3MH-01	Diploid	-0.7074	EGFR: Diploid		-0.3636	RAC1: Diploid		1.6873
TCGA-CF-A47S-01	Diploid	-0.8554	EGFR: Diploid		-0.5594	RAC1: Diploid		1.1037
TCGA-CF-A47T-01	Diploid	0.6338	EGFR: Diploid		-1.288	RAC1: Diploid		1.9572
TCGA-CF-A47V-01	Diploid	-1.4164	EGFR: Diploid		-0.0493	RAC1: Diploid		0.4082
TCGA-CF-A47W-01	Diploid	0.2534	EGFR: Diploid		-1.9959	RAC1: Diploid		0.3283
TCGA-CF-A47Y-01	Diploid	-0.9352	EGFR: Diploid		-1.006	RAC1: Diploid		0.7048
TCGA-CF-A5UA-01	Diploid	0.0123	EGFR: Diploid		-1.5192	RAC1: Diploid		1.8309
TCGA-CF-A7I0-01	Diploid	-0.8565	EGFR: Diploid		-0.7279	RAC1: Diploid		0.1433
TCGA-CF-A8HX-01	Diploid	-1.3287	EGFR: Diploid		-0.6493	RAC1: Diploid		1.3116
TCGA-CF-A8HY-01	Diploid	-0.664	EGFR: Diploid		-1.0132	RAC1: Diploid		1.42
TCGA-CF-A9FF-01	Diploid	-0.5017	EGFR: Diploid		-0.4642	RAC1: Diploid		1.1425
TCGA-CF-A9FH-01	Diploid	-1.1423	EGFR: Diploid		-0.9323	RAC1: Diploid		0.3515
TCGA-CF-A9FL-01	Diploid	-0.3266	EGFR: Diploid		-0.1007	RAC1: Diploid		0.4622
TCGA-CF-A9FM-01	Diploid	-1.3467	EGFR: Diploid		-0.458	RAC1: Diploid		0.3058
TCGA-CU-A0YR-01	Diploid	-0.3256	EGFR: Diploid		-0.3019	RAC1: Diploid		-0.2655
TCGA-CU-A3QU-01	Diploid	0.6093	EGFR: Diploid		0.6205	RAC1: Gain		-0.1668
TCGA-CU-A3YL-01	Diploid	-2.2734	EGFR: Diploid		-2.5043	RAC1: Diploid		0.1246
TCGA-CU-A5W6-01	Diploid	-0.2537	EGFR: Diploid		-0.5534	RAC1: Diploid		-0.2937
TCGA-DK-A1A6-01	Diploid	1.9232	EGFR: Diploid		-1.5359	RAC1: Diploid		0.7603
TCGA-DK-A1A7-01	Diploid	-0.568	EGFR: Gain		-0.9778	RAC1: Gain		-0.2565
TCGA-DK-A1AA-01	Diploid	-0.1458	EGFR: Diploid		-0.0111	RAC1: Diploid		-0.0291
TCGA-DK-A1AB-01	Diploid	-0.2652	EGFR: Diploid		1.3538	RAC1: Diploid		1.8822
TCGA-DK-A1AD-01	Diploid	-0.0894	EGFR: Gain		-0.1167	RAC1: Gain		0.3068
TCGA-DK-A1AE-01	Diploid	0.7149	EGFR: Diploid		0.3219	RAC1: Diploid		-0.6535
TCGA-DK-A1AF-01	Diploid	-0.5943	EGFR: Diploid		0.4926	RAC1: Diploid		-0.5379
TCGA-DK-A1AG-01	Diploid	-0.1328	EGFR: Diploid		0.0798	RAC1: Diploid		0.5078
TCGA-DK-A2HX-01	Diploid	-1.1137	EGFR: Gain		0.4136	RAC1: Diploid		2.3324
TCGA-DK-A3IQ-01	Diploid	-1.5267	EGFR: Diploid		0.063	RAC1: Diploid		-0.3632
TCGA-DK-A3IT-01	Diploid	-0.7981	EGFR: Diploid		1.127	RAC1: Diploid		0.4618
TCGA-DK-A3IV-01	Diploid	-1.0864	EGFR: Amplification		0.6534	RAC1: Diploid		-0.1737
TCGA-DK-A3WW-01	Diploid	1.3953	EGFR: Diploid		0.8696	RAC1: Diploid		0.554
TCGA-DK-A3WX-01	Diploid	-0.4794	EGFR: Diploid		0.8664	RAC1: Diploid		-1.1073
TCGA-DK-A3WY-01	Diploid	0.3395	EGFR: Diploid		-0.2316	RAC1: Diploid		-2.1223
TCGA-DK-A6AW-01	Diploid	-1.0014	EGFR: Diploid		-0.9293	RAC1: Diploid		-0.0527
TCGA-DK-A6B0-01	Diploid	-0.4607	EGFR: Diploid		-1.4053	RAC1: Diploid		1.452
TCGA-DK-A6B2-01	Diploid	-0.1631	EGFR: Diploid		0.5096	RAC1: Gain		0.0954
TCGA-DK-AA6M-01	Diploid	-0.0385	EGFR: Diploid		-0.389	RAC1: Diploid		-0.1283
TCGA-DK-AA6Q-01	Diploid	0.5772	EGFR: Diploid		0.1289	RAC1: Diploid		-0.7209
TCGA-DK-AA6T-01	Diploid	0.0434	EGFR: Gain		-2.1576	RAC1: Diploid		-2.9789
TCGA-DK-AA6X-01	Diploid	0.0035	EGFR: Diploid		0.0446	RAC1: Diploid		-0.9364
TCGA-DK-AA71-01	Diploid	0.6465	EGFR: Diploid		-1.2705	RAC1: Diploid		-0.4445
TCGA-DK-AA74-01	Diploid	-0.3774	EGFR: Diploid		-0.6705	RAC1: Gain		0.9506
TCGA-E5-A4U1-01	Diploid	0.5438	EGFR: Diploid		-1.9081	RAC1: Diploid		-0.1897
TCGA-E7-A3X6-01	Diploid	-0.6663	EGFR: Diploid		0.822	RAC1: Diploid		0.3897
TCGA-E7-A3Y1-01	Diploid	-0.4275	EGFR: Diploid		-0.548	RAC1: Diploid		0.5496
TCGA-E7-A4XJ-01	Diploid	-0.8084	EGFR: Diploid		-0.382	RAC1: Diploid		-0.5858
TCGA-E7-A519-01	Diploid	-1.6942	EGFR: Diploid		-1.7443	RAC1: Diploid		1.9036
TCGA-E7-A5KE-01	Diploid	-0.6783	EGFR: Diploid		-0.0843	RAC1: Diploid		-0.5143
TCGA-E7-A5KF-01	Diploid	-0.423	EGFR: Diploid		0.2645	RAC1: Diploid		-1.3348
TCGA-E7-A677-01	Diploid	-1.1337	EGFR: Diploid		0.8024	RAC1: Diploid		-0.6235
TCGA-E7-A678-01	Diploid	-0.6791	EGFR: Diploid		-1.4018	RAC1: Diploid		0.3975
TCGA-E7-A6MD-01	Diploid	0.4334	EGFR: Diploid		-0.1381	RAC1: Diploid		0.0359
TCGA-E7-A6MF-01	Diploid	-2.9597	EGFR: Diploid		1.0522	RAC1: Diploid		-1.4258
TCGA-E7-A7XN-01	Diploid	-0.563	EGFR: Diploid		0.4985	RAC1: Diploid		0.8665
TCGA-E7-A85H-01	Diploid	0.4353	EGFR: Gain		-1.9698	RAC1: Shallow Deletion		-2.743
TCGA-E7-A8O7-01	Diploid	-0.8834	EGFR: Diploid		0.3654	RAC1: Diploid		0.1205
TCGA-E7-A97P-01	Diploid	-0.1814	EGFR: Shallow Deletion		-0.1028	RAC1: Diploid		0.2412
TCGA-FD-A3B4-01	Diploid	0.446	EGFR: Diploid		0.2955	RAC1: Gain		0.7662
TCGA-FD-A3B8-01	Diploid	-0.8504	EGFR: Diploid		0.8417	RAC1: Diploid		-1.0199
TCGA-FD-A3N5-01	Diploid	-0.5637	EGFR: Amplification		3.2217	RAC1: Amplification		2.6943
TCGA-FD-A3N6-01	Diploid	-0.8081	EGFR: Diploid		1.3176	RAC1: Amplification		3.7922
TCGA-FD-A3NA-01	Diploid	-0.1951	EGFR: Diploid		0.754	RAC1: Diploid		-0.6096
TCGA-FD-A3SM-01	Diploid	-2.7836	EGFR: Diploid		-0.0342	RAC1: Diploid		-0.5602
TCGA-FD-A3SN-01	Diploid	-0.5846	EGFR: Diploid		0.6276	RAC1: Diploid		0.565
TCGA-FD-A3SO-01	Diploid	0.6573	EGFR: Diploid		1.1109	RAC1: Diploid		-0.4911
TCGA-FD-A3SP-01	Diploid	-0.3705	EGFR: Diploid		0.6445	RAC1: Diploid		-0.4962
TCGA-FD-A43S-01	Diploid	-1.7085	EGFR: Diploid		-1.2699	RAC1: Diploid		-0.1233
TCGA-FD-A43Y-01	Diploid	-0.7159	EGFR: Diploid		0.6018	RAC1: Diploid		0.0171
TCGA-FD-A5BS-01	Diploid	-0.517	EGFR: Diploid		-1.4468	RAC1: Diploid		-0.6334
TCGA-FD-A5BU-01	Diploid	-0.8259	EGFR: Diploid		0.5469	RAC1: Diploid		-1.0688
TCGA-FD-A5BX-01	Diploid	-0.7552	EGFR: Diploid		-2.5854	RAC1: Diploid		-0.4521
TCGA-FD-A62N-01	Diploid	-0.4423	EGFR: Diploid		-0.6218	RAC1: Diploid		-0.7791
TCGA-FD-A62S-01	Diploid	-0.6342	EGFR: Amplification		2.2809	RAC1: Diploid		-0.9563
TCGA-FD-A6TB-01	Diploid	-0.3713	EGFR: Diploid		0.2272	RAC1: Diploid		-0.5806
TCGA-FD-A6TH-01	Diploid	-1.1318	EGFR: Diploid		0.3356	RAC1: Diploid		-0.4622
TCGA-FD-A6TK-01	Diploid	0.4708	EGFR: Diploid		-0.1926	RAC1: Diploid		-0.1443
TCGA-FJ-A3Z9-01	Diploid	0.0462	EGFR: Diploid		-0.0829	RAC1: Diploid		-0.2937
TCGA-FJ-A871-01	Diploid	-0.211	EGFR: Diploid		-1.4201	RAC1: Diploid		-0.4071
TCGA-G2-A2EF-01	Diploid	-0.0719	EGFR: Diploid		0.5801	RAC1: Diploid		-0.2483
TCGA-G2-A2EJ-01	Diploid	-0.1421	EGFR: Diploid		0.8808	RAC1: Diploid		0.8153
TCGA-G2-A2EK-01	Diploid	-1.4901	EGFR: Diploid		0.6661	RAC1: Diploid		-1.4835
TCGA-G2-A2EL-01	Diploid	0.7726	EGFR: Diploid		-0.3722	RAC1: Diploid		-1.1422
TCGA-G2-A2ES-01	Diploid	-0.3177	EGFR: Diploid		0.3835	RAC1: Diploid		1.6643
TCGA-G2-A3IB-01	Diploid	-1.7805	EGFR: Diploid		0.7912	RAC1: Diploid		-0.0549
TCGA-G2-A3IE-01	Diploid	-0.885	EGFR: Diploid		0.0037	RAC1: Diploid		0.7951
TCGA-G2-A3VY-01	Diploid	0.0413	EGFR: Shallow Deletion		0.0635	RAC1: Gain		-1.29
TCGA-G2-AA3C-01	Diploid	-0.0799	EGFR: Diploid		-0.7371	RAC1: Diploid		-0.3472
TCGA-GC-A3OO-01	Diploid	-0.4909	EGFR: Diploid		-0.0341	RAC1: Diploid		0.1005
TCGA-GC-A3WC-01	Diploid	0.008	EGFR: Diploid		1.0878	RAC1: Diploid		-1.4632
TCGA-GC-A4ZW-01	Diploid	0.7194	EGFR: Diploid		-1.3858	RAC1: Diploid		-0.2963
TCGA-GC-A6I1-01	Diploid	0.0446	EGFR: Diploid		-0.0757	RAC1: Diploid		-0.4564
TCGA-GD-A3OP-01	Diploid	-1.4711	EGFR: Diploid		0.3466	RAC1: Diploid		-0.9656
TCGA-GD-A3OQ-01	Diploid	-0.5914	EGFR: Diploid		0.3704	RAC1: Diploid		-0.0445
TCGA-GD-A76B-01	Diploid	-0.5107	EGFR: Diploid		-1.676	RAC1: Diploid		-1.8702
TCGA-GU-A42R-01	Diploid	0.1273	EGFR: Diploid		-0.4313	RAC1: Diploid		0.9037
TCGA-GU-A762-01	Diploid	-0.4651	EGFR: Diploid		0.4743	RAC1: Diploid		0.2218
TCGA-GU-A763-01	Diploid	0.8292	EGFR: Diploid		-0.9969	RAC1: Diploid		-0.1115
TCGA-GU-A764-01	Diploid	-0.0794	EGFR: Gain		0.0965	RAC1: Diploid		-0.4295
TCGA-GV-A3JV-01	Diploid	-0.2972	EGFR: Diploid		0.42	RAC1: Diploid		-1.207
TCGA-GV-A3JX-01	Diploid	-0.2376	EGFR: Diploid		0.1042	RAC1: Diploid		-0.5184
TCGA-GV-A3QH-01	Diploid	-0.2052	EGFR: Gain		-0.6627	RAC1: Diploid		-1.3377
TCGA-GV-A3QI-01	Diploid	-0.9064	EGFR: Diploid		0.6792	RAC1: Amplification		-1.3263
TCGA-GV-A40G-01	Diploid	0.2215	EGFR: Gain		-0.8108	RAC1: Diploid		-0.8451
TCGA-GV-A6ZA-01	Diploid	0.7738	EGFR: Diploid		-0.9124	RAC1: Diploid		-0.2499
TCGA-H4-A2HO-01	Diploid	-0.6201	EGFR: Diploid		-0.2842	RAC1: Diploid		-0.2251
TCGA-HQ-A2OE-01	Diploid	-0.4785	EGFR: Gain		0.874	RAC1: Diploid		-2.2683
TCGA-HQ-A2OF-01	Diploid	0.3164	EGFR: Diploid		0.5269	RAC1: Diploid		-1.7622
TCGA-K4-A3WU-01	Diploid	-0.4074	EGFR: Diploid		0.1619	RAC1: Diploid		-0.0086
TCGA-K4-A3WV-01	Diploid	-1.3237	EGFR: Gain		0.645	RAC1: Diploid		-1.5815
TCGA-K4-A4AB-01	Diploid	-1.5919	EGFR: Diploid		0.6651	RAC1: Diploid		0.195
TCGA-K4-A4AC-01	Diploid	1.5803	EGFR: Diploid		0.5584	RAC1: Diploid		-0.9193
TCGA-K4-A54R-01	Diploid	0.7097	EGFR: Diploid		-0.2285	RAC1: Diploid		-0.0087
TCGA-K4-A5RJ-01	Diploid	1.7801	EGFR: Diploid		-1.7471	RAC1: Diploid		-0.9628
TCGA-K4-AAQO-01	Diploid	-1.0763	EGFR: Diploid		-0.0627	RAC1: Gain		-0.1976
TCGA-KQ-A41N-01	Diploid	0.0959	EGFR: Diploid		-1.0201	RAC1: Diploid		0.1812
TCGA-KQ-A41O-01	Diploid	1.3173	EGFR: Diploid		-1.0263	RAC1: Diploid		0.0172
TCGA-KQ-A41Q-01	Diploid	0.7157	EGFR: Diploid		-0.5456	RAC1: Diploid		-0.6405
TCGA-KQ-A41R-01	Diploid	0.6027	EGFR: Diploid		-0.7536	RAC1: Diploid		-1.2506
TCGA-LT-A5Z6-01	Diploid	-0.3236	EGFR: Diploid		-0.9614	RAC1: Diploid		-0.4458
TCGA-LT-A8JT-01	Diploid	-0.7611	EGFR: Diploid		-0.3287	RAC1: Diploid		0.2308
TCGA-PQ-A6FI-01	Diploid	0.47	EGFR: Diploid		0.6773	RAC1: Diploid		-0.223
TCGA-PQ-A6FN-01	Diploid	0.0196	EGFR: Diploid		0.1651	RAC1: Diploid		0.8198
TCGA-R3-A69X-01	Diploid	-0.7476	EGFR: Diploid		0.6892	RAC1: Amplification		0.623
TCGA-S5-AA26-01	Diploid	-0.5547	EGFR: Diploid		-0.2742	RAC1: Diploid		-0.2328
TCGA-UY-A78L-01	Diploid	0.451	EGFR: Diploid		0.2983	RAC1: Gain		0.8427
TCGA-UY-A78P-01	Diploid	0.0614	EGFR: Diploid		-0.8501	RAC1: Diploid		0.7055
TCGA-UY-A8OD-01	Diploid	-0.4881	EGFR: Diploid		-0.6181	RAC1: Diploid		-0.8808
TCGA-UY-A9PD-01	Diploid	0.3252	EGFR: Diploid		-0.2633	RAC1: Diploid		-1.4054
TCGA-UY-A9PF-01	Diploid	-1.002	EGFR: Diploid		0.4942	RAC1: Diploid		-1.2269
TCGA-XF-A8HB-01	Diploid	-0.7417	EGFR: Diploid		-0.0496	RAC1: Diploid		-1.3329
TCGA-XF-A8HC-01	Diploid	-0.4814	EGFR: Diploid		-0.73	RAC1: Diploid		-0.8335
TCGA-XF-A8HE-01	Diploid	-0.5082	EGFR: Diploid		1.0466	RAC1: Diploid		-0.006
TCGA-XF-A8HH-01	Diploid	-0.7977	EGFR: Diploid		0.0739	RAC1: Diploid		-0.7822
TCGA-XF-A8HI-01	Diploid	-0.3689	EGFR: Diploid		-0.0926	RAC1: Diploid		-0.323
TCGA-XF-A9SH-01	Diploid	-1.0822	EGFR: Diploid		0.0733	RAC1: Diploid		-0.4082
TCGA-XF-A9SL-01	Diploid	-1.1656	EGFR: Diploid		-1.0707	RAC1: Diploid		-0.5587
TCGA-XF-A9SM-01	Diploid	0.425	EGFR: Gain		0.4442	RAC1: Diploid		-0.3807
TCGA-XF-A9SV-01	Diploid	-0.1524	EGFR: Diploid		-1.1403	RAC1: Diploid		-0.0399
TCGA-XF-A9SW-01	Diploid	-0.4776	EGFR: Diploid		-0.472	RAC1: Diploid		0.1479
TCGA-XF-A9SX-01	Diploid	-0.5596	EGFR: Diploid		-0.955	RAC1: Amplification		1.9126
TCGA-XF-A9SZ-01	Diploid	-0.5979	EGFR: Diploid		-0.0377	RAC1: Diploid		0.5014
TCGA-XF-A9T0-01	Diploid	-0.361	EGFR: Diploid		-0.2175	RAC1: Diploid		0.28
TCGA-XF-A9T2-01	Diploid	0.4982	EGFR: Diploid		-2.2693	RAC1: Diploid		-1.871
TCGA-XF-A9T4-01	Diploid	-0.9843	EGFR: Diploid		0.3888	RAC1: Diploid		-0.4797
TCGA-XF-A9T6-01	Diploid	0.3101	EGFR: Diploid		0.0298	RAC1: Gain		1.8838
TCGA-XF-A9T8-01	Diploid	-0.0838	EGFR: Diploid		0.4112	RAC1: Diploid		0.3204
TCGA-XF-AAME-01	Diploid	-0.4596	EGFR: Diploid		0.0606	RAC1: Diploid		-0.8106
TCGA-XF-AAMH-01	Diploid	-0.4568	EGFR: Diploid		-2.1271	RAC1: Diploid		-1.2625
TCGA-XF-AAMJ-01	Diploid	0.2178	EGFR: Diploid		0.3011	RAC1: Diploid		-0.8096
TCGA-XF-AAMR-01	Diploid	-1.7159	EGFR: Diploid		0.2778	RAC1: Diploid		-0.7033
TCGA-XF-AAMW-01	Diploid	-0.608	EGFR: Diploid		0.814	RAC1: Diploid		-0.6307
TCGA-XF-AAN1-01	Diploid	0.0676	EGFR: Diploid		-0.854	RAC1: Diploid		-0.7203
TCGA-XF-AAN3-01	Diploid	-0.4477	EGFR: Diploid		0.1335	RAC1: Diploid		0.303
TCGA-XF-AAN4-01	Diploid	-1.4141	EGFR: Diploid		-0.1305	RAC1: Diploid		-0.9123
TCGA-XF-AAN8-01	Diploid	-1.1218	EGFR: Diploid		-0.7937	RAC1: Diploid		-0.6831
TCGA-YC-A89H-01	Diploid	-0.3141	EGFR: Diploid		0.2179	RAC1: Diploid		-0.2583
TCGA-YC-A8S6-01	Diploid	-1.0407	EGFR: Diploid		-0.292	RAC1: Diploid		-0.6429
TCGA-YC-A9TC-01	Diploid	1.7368	EGFR: Gain		1.2155	RAC1: Diploid		-0.7196
TCGA-YF-AA3L-01	Diploid	-0.6434	EGFR: Diploid		-1.6416	RAC1: Diploid		2.2363
TCGA-ZF-A9R1-01	Diploid	0.0704	EGFR: Diploid		-0.2346	RAC1: Diploid		-0.4239
TCGA-ZF-A9R2-01	Diploid	0.3825	EGFR: Diploid		-0.2386	RAC1: Diploid		-0.3603
TCGA-ZF-A9R4-01	Diploid	-0.6002	EGFR: Diploid		-0.4419	RAC1: Diploid		-1.3319
TCGA-ZF-A9R5-01	Diploid	-0.9324	EGFR: Diploid		-0.5836	RAC1: Diploid		-1.1852
TCGA-ZF-A9R7-01	Diploid	-1.5126	EGFR: Diploid		-0.2537	RAC1: Diploid		-0.8361
TCGA-ZF-A9R9-01	Diploid	-0.518	EGFR: Diploid		-0.3774	RAC1: Diploid		-0.55
TCGA-ZF-A9RC-01	Diploid	0.2952	EGFR: Diploid		-1.3765	RAC1: Diploid		-0.4664
TCGA-ZF-A9RE-01	Diploid	-0.4433	EGFR: Diploid		1.2031	RAC1: Diploid		-0.0014
TCGA-ZF-A9RM-01	Diploid	0.3952	EGFR: Diploid		0.398	RAC1: Diploid		-1.5632
TCGA-ZF-A9RN-01	Diploid	0.834	EGFR: Diploid		-0.1284	RAC1: Diploid		0.0528
TCGA-ZF-AA4U-01	Diploid	0.5221	EGFR: Diploid		-0.1777	RAC1: Diploid		1.1039
TCGA-ZF-AA4W-01	Diploid	0.1507	EGFR: Diploid		0.9616	RAC1: Diploid		0.3369
TCGA-ZF-AA51-01	Diploid	0.2467	EGFR: Amplification		1.1384	RAC1: Diploid		-1.1764
TCGA-ZF-AA52-01	Diploid	-0.9329	EGFR: Diploid		-1.232	RAC1: Diploid		-0.4513
TCGA-ZF-AA53-01	Diploid	-0.1218	EGFR: Diploid		-0.1641	RAC1: Diploid		0.6221
TCGA-ZF-AA5N-01	Diploid	-1.4723	EGFR: Diploid		0.5209	RAC1: Diploid		-0.5257
TCGA-ZF-AA5P-01	Diploid	-0.9942	EGFR: Diploid		-0.3593	RAC1: Diploid		-1.7174
TCGA-4Z-AA7Q-01	Gain	-0.0701	EGFR: Gain		0.258	RAC1: Gain		0.6116
TCGA-4Z-AA80-01	Gain	0.5543	EGFR: Gain		0.2129	RAC1: Gain		-1.7607
TCGA-4Z-AA81-01	Gain	0.2758	EGFR: Gain		0.8162	RAC1: Gain		0.5213
TCGA-4Z-AA84-01	Gain	1.4618	EGFR: Gain		0.024	RAC1: Gain		0.1608
TCGA-4Z-AA86-01	Gain	0.0603	EGFR: Amplification		2.6913	RAC1: Gain		-0.4532
TCGA-BL-A5ZZ-01	Gain	0.0417	EGFR: Gain		-0.0336	RAC1: Gain		-0.6511
TCGA-BT-A3PJ-01	Gain	0.4867	EGFR: Amplification		3.5618	RAC1: Gain		-0.5976
TCGA-BT-A3PK-01	Gain	-0.0935	EGFR: Diploid		0.5823	RAC1: Gain		0.9726
TCGA-BT-A42C-01	Gain	1.1107	EGFR: Gain		-0.0405	RAC1: Gain		-0.121
TCGA-BT-A42E-01	Gain	1.5246	EGFR: Gain		0.8014	RAC1: Gain		0.7058
TCGA-BT-A42F-01	Gain	0.5021	EGFR: Gain		-0.1592	RAC1: Gain		0.2723
TCGA-CF-A5U8-01	Gain	0.1513	EGFR: Gain		-0.5655	RAC1: Gain		0.4576
TCGA-CU-A72E-01	Gain	0.7468	EGFR: Gain		0.9286	RAC1: Gain		1.3707
TCGA-DK-A1A3-01	Gain	-0.8114	EGFR: Gain		1.5729	RAC1: Gain		0.0032
TCGA-DK-A1A5-01	Gain	1.0516	EGFR: Amplification		1.7206	RAC1: Gain		1.4009
TCGA-DK-A1AC-01	Gain	1.9058	EGFR: Gain		-2.2755	RAC1: Diploid		-0.7884
TCGA-DK-A2I1-01	Gain	1.3494	EGFR: Gain		-1.0922	RAC1: Gain		-0.5501
TCGA-DK-A2I2-01	Gain	2.072	EGFR: Gain		1.0779	RAC1: Gain		0.304
TCGA-DK-A2I4-01	Gain	0.4837	EGFR: Gain		0.6213	RAC1: Gain		0.9555
TCGA-DK-A2I6-01	Gain	0.7419	EGFR: Gain		0.7839	RAC1: Gain		-1.1516
TCGA-DK-A3IK-01	Gain	-0.0939	EGFR: Gain		0.9171	RAC1: Gain		1.5189
TCGA-DK-A3IL-01	Gain	0.2496	EGFR: Gain		-0.1253	RAC1: Gain		0.8083
TCGA-DK-A3IM-01	Gain	0.0783	EGFR: Gain		1.8329	RAC1: Gain		-1.0241
TCGA-DK-A3IN-01	Gain	0.3593	EGFR: Gain		1.2435	RAC1: Gain		-0.3206
TCGA-DK-A3IS-01	Gain	1.1334	EGFR: Gain		-0.4577	RAC1: Gain		1.9096
TCGA-DK-A3IU-01	Gain	-0.1379	EGFR: Gain		0.8219	RAC1: Gain		1.4615
TCGA-DK-A3X1-01	Gain	0.9961	EGFR: Gain		-0.7033	RAC1: Gain		-0.4837
TCGA-DK-A3X2-01	Gain	0.4071	EGFR: Gain		0.9091	RAC1: Gain		0.5545
TCGA-DK-A6AV-01	Gain	1.8494	EGFR: Gain		0.259	RAC1: Gain		1.7571
TCGA-DK-A6B6-01	Gain	0.2018	EGFR: Gain		-1.6155	RAC1: Gain		-0.9632
TCGA-DK-AA6P-01	Gain	1.0927	EGFR: Gain		-0.0602	RAC1: Gain		-0.352
TCGA-DK-AA6R-01	Gain	-0.656	EGFR: Gain		0.9982	RAC1: Gain		0.0859
TCGA-DK-AA6S-01	Gain	0.5757	EGFR: Gain		-1.0209	RAC1: Gain		-0.2901
TCGA-DK-AA6U-01	Gain	0.9445	EGFR: Gain		0.034	RAC1: Gain		-0.4802
TCGA-DK-AA75-01	Gain	1.4966	EGFR: Gain		-2.7916	RAC1: Gain		-0.3161
TCGA-DK-AA76-01	Gain	0.3351	EGFR: Diploid		-0.4596	RAC1: Diploid		-0.1755
TCGA-E5-A4TZ-01	Gain	0.9566	EGFR: Gain		0.8847	RAC1: Gain		1.5653
TCGA-E7-A4IJ-01	Gain	1.6345	EGFR: Gain		-0.9502	RAC1: Gain		-0.3715
TCGA-E7-A541-01	Gain	0.8978	EGFR: Gain		-0.3113	RAC1: Gain		0.9637
TCGA-E7-A6ME-01	Gain	0.4881	EGFR: Gain		-0.2228	RAC1: Gain		-1.2562
TCGA-E7-A7PW-01	Gain	2.1894	EGFR: Amplification		2.1009	RAC1: Gain		0.8343
TCGA-E7-A97Q-01	Gain	0.051	EGFR: Gain		0.425	RAC1: Gain		-0.2006
TCGA-FD-A3SJ-01	Gain	1.3123	EGFR: Gain		-0.5002	RAC1: Gain		-0.5415
TCGA-FD-A3SQ-01	Gain	-1.8906	EGFR: Gain		0.9047	RAC1: Gain		-0.8602
TCGA-FD-A3SS-01	Gain	-0.5156	EGFR: Gain		0.6995	RAC1: Gain		1.0253
TCGA-FD-A43N-01	Gain	-0.0067	EGFR: Gain		0.4795	RAC1: Gain		-0.044
TCGA-FD-A43U-01	Gain	-0.3932	EGFR: Gain		-1.5846	RAC1: Gain		-0.2499
TCGA-FD-A5BR-01	Gain	-1.0324	EGFR: Gain		0.6023	RAC1: Gain		-1.0693
TCGA-FD-A5BT-01	Gain	-0.8631	EGFR: Diploid		-0.7372	RAC1: Gain		0.6944
TCGA-FD-A5BV-01	Gain	0.6532	EGFR: Gain		0.0948	RAC1: Gain		1.3332
TCGA-FD-A5BZ-01	Gain	-0.6659	EGFR: Gain		0.544	RAC1: Gain		-0.7856
TCGA-FD-A5C0-01	Gain	0.7256	EGFR: Gain		0.2475	RAC1: Diploid		1.0571
TCGA-FD-A5C1-01	Gain	1.7836	EGFR: Gain		-0.1416	RAC1: Gain		1.4806
TCGA-FD-A62O-01	Gain	0.7913	EGFR: Gain		0.7604	RAC1: Gain		-0.0127
TCGA-FD-A62P-01	Gain	-0.2817	EGFR: Gain		0.218	RAC1: Gain		0.9362
TCGA-FD-A6TE-01	Gain	1.1844	EGFR: Gain		0.624	RAC1: Gain		0.0628
TCGA-FD-A6TF-01	Gain	1.102	EGFR: Gain		0.3812	RAC1: Gain		0.5744
TCGA-FD-A6TG-01	Gain	-0.9531	EGFR: Gain		-0.0846	RAC1: Gain		1.3712
TCGA-FD-A6TI-01	Gain	-2.4911	EGFR: Gain		1.0212	RAC1: Gain		-1.1896
TCGA-FJ-A3Z7-01	Gain	1.0747	EGFR: Diploid		-0.7718	RAC1: Amplification		0.3436
TCGA-FJ-A3ZE-01	Gain	0.0364	EGFR: Gain		1.1705	RAC1: Gain		-0.1272
TCGA-FJ-A3ZF-01	Gain	3.3814	EGFR: Gain		-0.1364	RAC1: Gain		0.3051
TCGA-FT-A61P-01	Gain	-0.1784	EGFR: Gain		0.7056	RAC1: Gain		0.854
TCGA-G2-AA3B-01	Gain	0.2764	EGFR: Gain		-1.8215	RAC1: Gain		-0.1306
TCGA-G2-AA3D-01	Gain	0.2105	EGFR: Gain		-0.4324	RAC1: Gain		0.7545
TCGA-G2-AA3F-01	Gain	1.2138	EGFR: Gain		0.7524	RAC1: Gain		-0.626
TCGA-GC-A3BM-01	Gain	-0.0218	EGFR: Gain		1.233	RAC1: Amplification		0.9907
TCGA-GC-A3RB-01	Gain	1.1595	EGFR: Amplification		3.8221	RAC1: Gain		-0.1722
TCGA-GC-A3RC-01	Gain	-0.1567	EGFR: Gain		1.4972	RAC1: Gain		0.2573
TCGA-GC-A3YS-01	Gain	1.7884	EGFR: Diploid		0.3595	RAC1: Gain		0.5146
TCGA-GC-A6I3-01	Gain	1.0292	EGFR: Amplification		1.0804	RAC1: Gain		1.0617
TCGA-GD-A3OS-01	Gain	-0.1793	EGFR: Gain		-0.0392	RAC1: Gain		-0.7756
TCGA-GD-A6C6-01	Gain	-0.0515	EGFR: Gain		-1.8013	RAC1: Gain		2.3893
TCGA-GU-A42P-01	Gain	0.4569	EGFR: Gain		1.5502	RAC1: Gain		-0.6596
TCGA-GU-A42Q-01	Gain	1.8155	EGFR: Gain		2.0204	RAC1: Gain		0.8443
TCGA-GU-A766-01	Gain	0.3649	EGFR: Gain		0.9213	RAC1: Gain		2.1854
TCGA-GU-AATP-01	Gain	0.5334	EGFR: Gain		-0.2109	RAC1: Gain		-0.3151
TCGA-GU-AATQ-01	Gain	0.581	EGFR: Gain		0.3392	RAC1: Gain		0.1309
TCGA-GV-A3QK-01	Gain	1.6799	EGFR: Gain		-1.11	RAC1: Gain		0.1671
TCGA-HQ-A5ND-01	Gain	1.7755	EGFR: Gain		0.97	RAC1: Gain		1.4315
TCGA-HQ-A5NE-01	Gain	0.0152	EGFR: Gain		1.0936	RAC1: Gain		0.3013
TCGA-K4-A5RH-01	Gain	0.2459	EGFR: Gain		-0.8604	RAC1: Gain		0.7071
TCGA-K4-A5RI-01	Gain	0.877	EGFR: Gain		0.1595	RAC1: Gain		0.5745
TCGA-K4-A6FZ-01	Gain	-0.329	EGFR: Gain		0.9543	RAC1: Amplification		1.2903
TCGA-K4-A6MB-01	Gain	0.547	EGFR: Diploid		0.0646	RAC1: Diploid		0.703
TCGA-K4-A83P-01	Gain	-0.4459	EGFR: Gain		-0.706	RAC1: Gain		-1.0223
TCGA-KQ-A41P-01	Gain	-0.5417	EGFR: Gain		-1.1738	RAC1: Gain		0.0068
TCGA-KQ-A41S-01	Gain	0.2724	EGFR: Gain		-1.111	RAC1: Gain		0.7076
TCGA-LC-A66R-01	Gain	0.7771	EGFR: Gain		0.89	RAC1: Gain		0.4848
TCGA-MV-A51V-01	Gain	-0.5788	EGFR: Gain		-0.7596	RAC1: Gain		0.3637
TCGA-S5-A6DX-01	Gain	0.2647	EGFR: Shallow Deletion		-1.2788	RAC1: Gain		1.4319
TCGA-SY-A9G0-01	Gain	-0.7661	EGFR: Gain		0.7866	RAC1: Gain		-0.9516
TCGA-UY-A78K-01	Gain	1.205	EGFR: Diploid		-1.2436	RAC1: Gain		0.9873
TCGA-UY-A78M-01	Gain	0.3962	EGFR: Gain		-1.1913	RAC1: Gain		1.3879
TCGA-UY-A78N-01	Gain	1.4392	EGFR: Gain		-0.8464	RAC1: Gain		-0.038
TCGA-UY-A78O-01	Gain	-0.7238	EGFR: Gain		-1.6872	RAC1: Gain		0.4969
TCGA-UY-A8OC-01	Gain	-0.021	EGFR: Gain		-0.1003	RAC1: Gain		0.8672
TCGA-UY-A9PH-01	Gain	0.8664	EGFR: Gain		-1.3091	RAC1: Gain		0.5107
TCGA-XF-A8HD-01	Gain	0.5606	EGFR: Gain		0.3422	RAC1: Gain		0.3867
TCGA-XF-A8HF-01	Gain	0.5309	EGFR: Gain		-0.885	RAC1: Gain		-0.8669
TCGA-XF-A8HG-01	Gain	1.1527	EGFR: Gain		0.3453	RAC1: Gain		-0.5401
TCGA-XF-A9SI-01	Gain	0.5355	EGFR: Gain		-1.0005	RAC1: Gain		-0.7823
TCGA-XF-A9SK-01	Gain	-1.3306	EGFR: Amplification		1.4445	RAC1: Gain		0.6845
TCGA-XF-A9SP-01	Gain	-0.3872	EGFR: Gain		0.4603	RAC1: Gain		-0.3805
TCGA-XF-A9SU-01	Gain	0.6456	EGFR: Gain		-0.7824	RAC1: Gain		1.0408
TCGA-XF-A9SY-01	Gain	1.1105	EGFR: Gain		1.5055	RAC1: Gain		-0.2262
TCGA-XF-AAMG-01	Gain	1.4097	EGFR: Gain		-0.1775	RAC1: Gain		-0.1406
TCGA-XF-AAMX-01	Gain	0.371	EGFR: Gain		-1.884	RAC1: Gain		0.7896
TCGA-XF-AAMY-01	Gain	-0.3536	EGFR: Gain		0.541	RAC1: Gain		0.4102
TCGA-XF-AAN0-01	Gain	-1.0037	EGFR: Gain		0.7824	RAC1: Gain		0.0305
TCGA-XF-AAN2-01	Gain	0.3751	EGFR: Gain		0.5185	RAC1: Gain		0.8767
TCGA-XF-AAN5-01	Gain	1.5221	EGFR: Gain		1.3245	RAC1: Gain		0.6717
TCGA-YF-AA3M-01	Gain	1.4231	EGFR: Gain		-0.451	RAC1: Gain		0.8405
TCGA-ZF-A9R0-01	Gain	-0.6909	EGFR: Gain		-0.1947	RAC1: Gain		-1.6178
TCGA-ZF-A9R3-01	Gain	-1.0538	EGFR: Gain		0.483	RAC1: Gain		-0.7099
TCGA-ZF-A9RD-01	Gain	0.4987	EGFR: Gain		0.307	RAC1: Gain		0.8308
TCGA-ZF-A9RF-01	Gain	1.1628	EGFR: Gain		0.6377	RAC1: Gain		-0.1212
TCGA-ZF-AA4N-01	Gain	-0.2769	EGFR: Gain		0.3255	RAC1: Gain		-1.2361
TCGA-ZF-AA4R-01	Gain	1.2333	EGFR: Diploid		-0.3634	RAC1: Shallow Deletion		-1.1515
TCGA-ZF-AA4V-01	Gain	1.7009	EGFR: Gain		-0.4036	RAC1: Gain		0.8706
TCGA-ZF-AA4X-01	Gain	0.0796	EGFR: Gain		-0.2699	RAC1: Gain		0.1765
TCGA-ZF-AA56-01	Gain	-0.3125	EGFR: Diploid		0.4979	RAC1: Gain		1.7174
TCGA-ZF-AA5H-01	Gain	-0.2339	EGFR: Amplification		1.7948	RAC1: Gain		1.0392
TCGA-4Z-AA7M-01	Gain	1.9131	EGFR: Gain		0.8327	RAC1: Gain		1.5291
TCGA-4Z-AA7Q-01	Gain	-0.1102	EGFR: Gain		0.1811	RAC1: Gain		0.529
TCGA-4Z-AA7R-01	Gain	2.657	EGFR: Diploid		-2.0179	RAC1: Amplification		0.0638
TCGA-4Z-AA7W-01	Gain	-0.4545	EGFR: Gain		-0.1384	RAC1: Shallow Deletion		-0.3669
TCGA-4Z-AA80-01	Gain	0.4952	EGFR: Gain		0.1388	RAC1: Gain		-1.7593
TCGA-4Z-AA81-01	Gain	0.2252	EGFR: Gain		0.7045	RAC1: Gain		0.4419
TCGA-4Z-AA84-01	Gain	1.3751	EGFR: Gain		-0.0383	RAC1: Gain		0.0941
TCGA-4Z-AA86-01	Gain	0.0163	EGFR: Amplification		2.4626	RAC1: Gain		-0.4981
TCGA-BL-A0C8-01	Gain	0.2622	EGFR: Gain		-0.3465	RAC1: Gain		-0.3465
TCGA-BL-A13J-01	Gain	0.2662	EGFR: Gain		1.6018	RAC1: Gain		1.0359
TCGA-BL-A5ZZ-01	Gain	-0.0018	EGFR: Gain		-0.0923	RAC1: Gain		-0.689
TCGA-BT-A0S7-01	Gain	0.3543	EGFR: Gain		1.8	RAC1: Gain		0.3297
TCGA-BT-A20O-01	Gain	0.1392	EGFR: Gain		0.0833	RAC1: Gain		-0.8588
TCGA-BT-A20V-01	Gain	1.5782	EGFR: Gain		1.2921	RAC1: Gain		-0.0468
TCGA-BT-A20W-01	Gain	1.4002	EGFR: Gain		0.0566	RAC1: Gain		-0.6154
TCGA-BT-A20X-01	Gain	0.5717	EGFR: Gain		1.4831	RAC1: Gain		0.6304
TCGA-BT-A2LA-01	Gain	1.9977	EGFR: Gain		-1.284	RAC1: Gain		0.4071
TCGA-BT-A2LB-01	Gain	0.0305	EGFR: Gain		-0.0964	RAC1: Gain		1.0314
TCGA-BT-A2LD-01	Gain	-0.1131	EGFR: Gain		1.7376	RAC1: Gain		0.8177
TCGA-BT-A3PJ-01	Gain	0.4297	EGFR: Amplification		3.2788	RAC1: Gain		-0.6374
TCGA-BT-A3PK-01	Gain	-0.1328	EGFR: Diploid		0.4852	RAC1: Gain		0.8772
TCGA-BT-A42C-01	Gain	1.0347	EGFR: Gain		-0.0988	RAC1: Gain		-0.1777
TCGA-BT-A42E-01	Gain	1.436	EGFR: Gain		0.6906	RAC1: Gain		0.6198
TCGA-BT-A42F-01	Gain	0.4446	EGFR: Gain		-0.2101	RAC1: Gain		0.2016
TCGA-C4-A0F6-01	Gain	0.4665	EGFR: Gain		0.3883	RAC1: Gain		0.5433
TCGA-CF-A1HR-01	Gain	-1.1605	EGFR: Shallow Deletion		-0.3832	RAC1: Gain		0.0957
TCGA-CF-A3MG-01	Gain	-0.4955	EGFR: Gain		-0.3242	RAC1: Gain		1.9458
TCGA-CF-A3MI-01	Gain	0.0533	EGFR: Gain		-0.8795	RAC1: Gain		3.3313
TCGA-CF-A5U8-01	Gain	0.1045	EGFR: Gain		-0.591	RAC1: Gain		0.3805
TCGA-CU-A0YN-01	Gain	0.6105	EGFR: Amplification		2.893	RAC1: Gain		0.5574
TCGA-CU-A0YO-01	Gain	-0.503	EGFR: Gain		1.0887	RAC1: Gain		1.7368
TCGA-CU-A3KJ-01	Gain	0.5471	EGFR: Gain		1.7831	RAC1: Gain		0.6184
TCGA-CU-A72E-01	Gain	0.6819	EGFR: Gain		0.8099	RAC1: Gain		1.2612
TCGA-DK-A1A3-01	Gain	-0.8288	EGFR: Gain		1.4139	RAC1: Gain		-0.0578
TCGA-DK-A1A5-01	Gain	0.9774	EGFR: Amplification		1.5525	RAC1: Gain		1.2903
TCGA-DK-A1AC-01	Gain	1.8055	EGFR: Gain		-2.1943	RAC1: Diploid		-0.8215
TCGA-DK-A2I1-01	Gain	1.2662	EGFR: Gain		-1.0848	RAC1: Gain		-0.5916
TCGA-DK-A2I2-01	Gain	1.9667	EGFR: Gain		0.9499	RAC1: Gain		0.2323
TCGA-DK-A2I4-01	Gain	0.4267	EGFR: Gain		0.5218	RAC1: Gain		0.8607
TCGA-DK-A2I6-01	Gain	0.6771	EGFR: Gain		0.6742	RAC1: Gain		-1.1718
TCGA-DK-A3IK-01	Gain	-0.1332	EGFR: Gain		0.7991	RAC1: Gain		1.4041
TCGA-DK-A3IL-01	Gain	0.1999	EGFR: Gain		-0.1783	RAC1: Gain		0.7187
TCGA-DK-A3IM-01	Gain	0.0337	EGFR: Gain		1.6577	RAC1: Gain		-1.0488
TCGA-DK-A3IN-01	Gain	0.3062	EGFR: Gain		1.1051	RAC1: Gain		-0.3702
TCGA-DK-A3IS-01	Gain	1.0567	EGFR: Gain		-0.4899	RAC1: Gain		1.781
TCGA-DK-A3IU-01	Gain	-0.1759	EGFR: Gain		0.7099	RAC1: Gain		1.3487
TCGA-DK-A3X1-01	Gain	0.9236	EGFR: Gain		-0.7202	RAC1: Gain		-0.5275
TCGA-DK-A3X2-01	Gain	0.3525	EGFR: Gain		0.7916	RAC1: Gain		0.4739
TCGA-DK-A6AV-01	Gain	1.7509	EGFR: Gain		0.1821	RAC1: Gain		1.6339
TCGA-DK-A6B1-01	Gain	0.4178	EGFR: Gain		-0.7877	RAC1: Gain		0.0305
TCGA-DK-A6B6-01	Gain	0.1534	EGFR: Gain		-1.5755	RAC1: Gain		-0.9901
TCGA-DK-AA6L-01	Gain	0.0717	EGFR: Gain		0.5512	RAC1: Gain		0.0587
TCGA-DK-AA6P-01	Gain	1.0173	EGFR: Gain		-0.1172	RAC1: Gain		-0.4005
TCGA-DK-AA6R-01	Gain	-0.6782	EGFR: Gain		0.8752	RAC1: Gain		0.0219
TCGA-DK-AA6S-01	Gain	0.516	EGFR: Gain		-1.0179	RAC1: Gain		-0.3408
TCGA-DK-AA6U-01	Gain	0.8736	EGFR: Gain		-0.0289	RAC1: Gain		-0.5242
TCGA-DK-AA75-01	Gain	1.4088	EGFR: Gain		-2.6781	RAC1: Gain		-0.3659
TCGA-DK-AA76-01	Gain	0.2827	EGFR: Diploid		-0.4917	RAC1: Diploid		-0.2303
TCGA-E5-A2PC-01	Gain	1.0059	EGFR: Gain		-0.1671	RAC1: Gain		0.2687
TCGA-E5-A4TZ-01	Gain	0.8853	EGFR: Gain		0.7687	RAC1: Gain		1.4489
TCGA-E7-A4IJ-01	Gain	1.5425	EGFR: Gain		-0.9517	RAC1: Gain		-0.4193
TCGA-E7-A541-01	Gain	0.8282	EGFR: Gain		-0.3526	RAC1: Gain		0.8686
TCGA-E7-A6ME-01	Gain	0.4311	EGFR: Gain		-0.2697	RAC1: Gain		-1.2727
TCGA-E7-A7DU-01	Gain	0.7241	EGFR: Gain		-1.1819	RAC1: Gain		1.0458
TCGA-E7-A7DV-01	Gain	0.9456	EGFR: Gain		0.3619	RAC1: Amplification		1.8393
TCGA-E7-A7PW-01	Gain	2.0805	EGFR: Amplification		1.909	RAC1: Gain		0.7438
TCGA-E7-A97Q-01	Gain	0.0073	EGFR: Gain		0.3377	RAC1: Gain		-0.2545
TCGA-FD-A3B3-01	Gain	0.5042	EGFR: Gain		1.0588	RAC1: Gain		0.3938
TCGA-FD-A3B5-01	Gain	-0.2681	EGFR: Gain		1.7043	RAC1: Gain		0.881
TCGA-FD-A3B6-01	Gain	0.3792	EGFR: Amplification		2.2362	RAC1: Amplification		1.6528
TCGA-FD-A3B7-01	Gain	0.0315	EGFR: Amplification		2.6682	RAC1: Gain		0.5667
TCGA-FD-A3SJ-01	Gain	1.2301	EGFR: Gain		-0.5298	RAC1: Gain		-0.5833
TCGA-FD-A3SQ-01	Gain	-1.8752	EGFR: Gain		0.7875	RAC1: Gain		-0.8907
TCGA-FD-A3SS-01	Gain	-0.5421	EGFR: Gain		0.5951	RAC1: Gain		0.928
TCGA-FD-A43N-01	Gain	-0.0487	EGFR: Gain		0.3888	RAC1: Gain		-0.1034
TCGA-FD-A43P-01	Gain	1.1689	EGFR: Gain		-0.4275	RAC1: Gain		-1.1341
TCGA-FD-A43U-01	Gain	-0.4234	EGFR: Gain		-1.5465	RAC1: Gain		-0.302
TCGA-FD-A43X-01	Gain	0.0505	EGFR: Gain		-1.4884	RAC1: Gain		0.3348
TCGA-FD-A5BR-01	Gain	-1.0431	EGFR: Gain		0.5039	RAC1: Gain		-1.0924
TCGA-FD-A5BT-01	Gain	-0.8789	EGFR: Diploid		-0.752	RAC1: Gain		0.6089
TCGA-FD-A5BV-01	Gain	0.5911	EGFR: Gain		0.0281	RAC1: Gain		1.225
TCGA-FD-A5BZ-01	Gain	-0.6878	EGFR: Gain		0.4493	RAC1: Gain		-0.8188
TCGA-FD-A5C0-01	Gain	0.6613	EGFR: Gain		0.1713	RAC1: Diploid		0.9587
TCGA-FD-A5C1-01	Gain	1.6871	EGFR: Gain		-0.1936	RAC1: Gain		1.3671
TCGA-FD-A62O-01	Gain	0.725	EGFR: Gain		0.6521	RAC1: Gain		-0.0732
TCGA-FD-A62P-01	Gain	-0.3153	EGFR: Gain		0.1436	RAC1: Gain		0.8421
TCGA-FD-A6TD-01	Gain	0.7594	EGFR: Gain		0.1098	RAC1: Gain		1.2152
TCGA-FD-A6TE-01	Gain	1.1061	EGFR: Gain		0.5243	RAC1: Gain		-0.0004
TCGA-FD-A6TF-01	Gain	1.0263	EGFR: Gain		0.2966	RAC1: Gain		0.4931
TCGA-FD-A6TI-01	Gain	-2.4574	EGFR: Gain		0.8967	RAC1: Gain		-1.2084
TCGA-FJ-A3Z7-01	Gain	0.9998	EGFR: Diploid		-0.7844	RAC1: Amplification		0.2705
TCGA-FJ-A3ZE-01	Gain	-0.0069	EGFR: Gain		1.0367	RAC1: Gain		-0.1836
TCGA-FJ-A3ZF-01	Gain	3.2362	EGFR: Gain		-0.1886	RAC1: Gain		0.2333
TCGA-FT-A3EE-01	Gain	1.3592	EGFR: Gain		1.953	RAC1: Gain		0.9175
TCGA-FT-A61P-01	Gain	-0.2152	EGFR: Gain		0.6007	RAC1: Gain		0.7627
TCGA-G2-A2EO-01	Gain	1.1873	EGFR: Gain		-1.2969	RAC1: Gain		0.6803
TCGA-G2-AA3B-01	Gain	0.2258	EGFR: Gain		-1.7686	RAC1: Gain		-0.187
TCGA-G2-AA3D-01	Gain	0.1619	EGFR: Gain		-0.4662	RAC1: Gain		0.6668
TCGA-G2-AA3F-01	Gain	1.1347	EGFR: Gain		0.6447	RAC1: Gain		-0.6648
TCGA-GC-A3BM-01	Gain	-0.0633	EGFR: Gain		1.0953	RAC1: Amplification		0.8946
TCGA-GC-A3I6-01	Gain	0.4899	EGFR: Gain		1.2132	RAC1: Gain		1.8237
TCGA-GC-A3RB-01	Gain	1.082	EGFR: Amplification		3.5228	RAC1: Gain		-0.227
TCGA-GC-A3RC-01	Gain	-0.1941	EGFR: Gain		1.343	RAC1: Gain		0.1872
TCGA-GC-A3YS-01	Gain	1.6918	EGFR: Diploid		0.2763	RAC1: Gain		0.4354
TCGA-GC-A6I3-01	Gain	0.9557	EGFR: Amplification		0.9522	RAC1: Gain		0.9631
TCGA-GD-A2C5-01	Gain	0.6825	EGFR: Gain		-1.4219	RAC1: Gain		-0.1172
TCGA-GD-A3OS-01	Gain	-0.216	EGFR: Gain		-0.0975	RAC1: Gain		-0.8091
TCGA-GD-A6C6-01	Gain	-0.0921	EGFR: Gain		-1.7497	RAC1: Gain		2.2437
TCGA-GU-A42P-01	Gain	0.4008	EGFR: Gain		1.3927	RAC1: Gain		-0.6973
TCGA-GU-A42Q-01	Gain	1.718	EGFR: Gain		1.8335	RAC1: Gain		0.7534
TCGA-GU-A766-01	Gain	0.3116	EGFR: Gain		0.803	RAC1: Gain		2.047
TCGA-GU-AATP-01	Gain	0.475	EGFR: Gain		-0.2585	RAC1: Gain		-0.3649
TCGA-GU-AATQ-01	Gain	0.5211	EGFR: Gain		0.2572	RAC1: Gain		0.0653
TCGA-GV-A3JZ-01	Gain	0.6912	EGFR: Gain		-0.7864	RAC1: Diploid		-0.8839
TCGA-GV-A3QG-01	Gain	1.2765	EGFR: Shallow Deletion		0.8758	RAC1: Shallow Deletion		-0.9376
TCGA-GV-A3QK-01	Gain	1.5865	EGFR: Gain		-1.1015	RAC1: Gain		0.1002
TCGA-GV-A40E-01	Gain	1.6494	EGFR: Gain		0.4137	RAC1: Gain		1.2895
TCGA-H4-A2HQ-01	Gain	0.5283	EGFR: Gain		0.0314	RAC1: Gain		0.5226
TCGA-HQ-A5ND-01	Gain	1.6792	EGFR: Gain		0.8487	RAC1: Gain		1.3198
TCGA-HQ-A5NE-01	Gain	-0.0275	EGFR: Gain		0.9645	RAC1: Gain		0.2297
TCGA-K4-A5RH-01	Gain	0.1962	EGFR: Gain		-0.8675	RAC1: Gain		0.6211
TCGA-K4-A5RI-01	Gain	0.8081	EGFR: Gain		0.0888	RAC1: Gain		0.4932
TCGA-K4-A6FZ-01	Gain	-0.3612	EGFR: Gain		0.834	RAC1: Amplification		1.1836
TCGA-K4-A6MB-01	Gain	0.4881	EGFR: Diploid		-0.0002	RAC1: Diploid		0.6172
TCGA-K4-A83P-01	Gain	-0.4745	EGFR: Gain		-0.7227	RAC1: Gain		-1.0471
TCGA-KQ-A41P-01	Gain	-0.5674	EGFR: Gain		-1.1613	RAC1: Gain		-0.0544
TCGA-KQ-A41S-01	Gain	0.2219	EGFR: Gain		-1.1024	RAC1: Gain		0.6215
TCGA-LC-A66R-01	Gain	0.7113	EGFR: Gain		0.7737	RAC1: Gain		0.4067
TCGA-MV-A51V-01	Gain	-0.6033	EGFR: Gain		-0.773	RAC1: Gain		0.2899
TCGA-S5-A6DX-01	Gain	0.2144	EGFR: Shallow Deletion		-1.2597	RAC1: Gain		1.3202
TCGA-SY-A9G0-01	Gain	-0.785	EGFR: Gain		0.6768	RAC1: Gain		-0.9789
TCGA-UY-A78K-01	Gain	1.1262	EGFR: Diploid		-1.2268	RAC1: Gain		0.8913
TCGA-UY-A78M-01	Gain	0.342	EGFR: Gain		-1.1777	RAC1: Gain		1.2778
TCGA-UY-A78N-01	Gain	1.3532	EGFR: Gain		-0.8544	RAC1: Gain		-0.0976
TCGA-UY-A78O-01	Gain	-0.7439	EGFR: Gain		-1.6427	RAC1: Gain		0.4183
TCGA-UY-A8OB-01	Gain	0.6639	EGFR: Gain		0.8177	RAC1: Gain		0.0057
TCGA-UY-A8OC-01	Gain	-0.0625	EGFR: Gain		-0.1549	RAC1: Gain		0.7755
TCGA-UY-A9PA-01	Gain	-1.0442	EGFR: Gain		0.6289	RAC1: Gain		0.5932
TCGA-UY-A9PB-01	Gain	0.4769	EGFR: Gain		0.263	RAC1: Gain		-0.2165
TCGA-UY-A9PE-01	Gain	0.314	EGFR: Gain		-0.0863	RAC1: Gain		-0.5781
TCGA-UY-A9PH-01	Gain	0.7978	EGFR: Gain		-1.2882	RAC1: Gain		0.4316
TCGA-XF-A8HD-01	Gain	0.5013	EGFR: Gain		0.2601	RAC1: Gain		0.312
TCGA-XF-A8HF-01	Gain	0.4726	EGFR: Gain		-0.8906	RAC1: Gain		-0.8972
TCGA-XF-A8HG-01	Gain	1.0754	EGFR: Gain		0.2629	RAC1: Gain		-0.582
TCGA-XF-A9SI-01	Gain	0.477	EGFR: Gain		-0.9988	RAC1: Gain		-0.8156
TCGA-XF-A9SJ-01	Gain	-0.1647	EGFR: Gain		0.0428	RAC1: Gain		0.5865
TCGA-XF-A9SK-01	Gain	-1.3323	EGFR: Amplification		1.2936	RAC1: Gain		0.5993
TCGA-XF-A9SP-01	Gain	-0.4176	EGFR: Gain		0.3708	RAC1: Gain		-0.428
TCGA-XF-A9ST-01	Gain	1.8705	EGFR: Shallow Deletion		-0.9026	RAC1: Gain		-0.6912
TCGA-XF-A9SU-01	Gain	0.5837	EGFR: Gain		-0.7944	RAC1: Gain		0.943
TCGA-XF-A9SY-01	Gain	1.0345	EGFR: Gain		1.3508	RAC1: Gain		-0.2792
TCGA-XF-A9T3-01	Gain	0.5079	EGFR: Gain		0.3135	RAC1: Gain		0.6038
TCGA-XF-A9T5-01	Gain	1.8723	EGFR: Gain		1.507	RAC1: Gain		1.7953
TCGA-XF-AAMG-01	Gain	1.3245	EGFR: Gain		-0.2272	RAC1: Gain		-0.1966
TCGA-XF-AAML-01	Gain	1.2449	EGFR: Gain		-0.7735	RAC1: Gain		-0.8714
TCGA-XF-AAMQ-01	Gain	-0.0861	EGFR: Gain		-0.1178	RAC1: Gain		0.4561
TCGA-XF-AAMT-01	Gain	0.5265	EGFR: Gain		1.3341	RAC1: Gain		1.0573
TCGA-XF-AAMY-01	Gain	-0.385	EGFR: Gain		0.4464	RAC1: Gain		0.3346
TCGA-XF-AAN0-01	Gain	-1.0153	EGFR: Gain		0.6728	RAC1: Gain		-0.0316
TCGA-XF-AAN2-01	Gain	0.3215	EGFR: Gain		0.4254	RAC1: Gain		0.7846
TCGA-XF-AAN5-01	Gain	1.4335	EGFR: Gain		1.181	RAC1: Gain		0.5869
TCGA-XF-AAN7-01	Gain	2.3318	EGFR: Gain		0.2513	RAC1: Gain		-0.6786
TCGA-YF-AA3M-01	Gain	1.3375	EGFR: Gain		-0.4837	RAC1: Gain		0.7498
TCGA-ZF-A9R0-01	Gain	-0.7121	EGFR: Gain		-0.2433	RAC1: Gain		-1.6214
TCGA-ZF-A9R3-01	Gain	-1.0639	EGFR: Gain		0.3921	RAC1: Gain		-0.7458
TCGA-ZF-A9RD-01	Gain	0.4414	EGFR: Gain		0.227	RAC1: Gain		0.7404
TCGA-ZF-A9RF-01	Gain	1.0852	EGFR: Gain		0.5372	RAC1: Gain		-0.1778
TCGA-ZF-AA4N-01	Gain	-0.3107	EGFR: Gain		0.2444	RAC1: Gain		-1.2533
TCGA-ZF-AA4R-01	Gain	1.1535	EGFR: Diploid		-0.4015	RAC1: Shallow Deletion		-1.1717
TCGA-ZF-AA4V-01	Gain	1.6069	EGFR: Gain		-0.4392	RAC1: Gain		0.7788
TCGA-ZF-AA4X-01	Gain	0.035	EGFR: Gain		-0.3139	RAC1: Gain		0.1092
TCGA-ZF-AA56-01	Gain	-0.3452	EGFR: Diploid		0.4061	RAC1: Gain		1.5956
TCGA-ZF-AA5H-01	Gain	-0.2689	EGFR: Amplification		1.6221	RAC1: Gain		0.9414
TCGA-4Z-AA7M-01	Gain	1.9131	EGFR: Gain		0.8327	RAC1: Gain		1.5291
TCGA-4Z-AA7Q-01	Gain	-0.1102	EGFR: Gain		0.1811	RAC1: Gain		0.529
TCGA-4Z-AA7R-01	Gain	2.657	EGFR: Diploid		-2.0179	RAC1: Amplification		0.0638
TCGA-4Z-AA7W-01	Gain	-0.4545	EGFR: Gain		-0.1384	RAC1: Shallow Deletion		-0.3669
TCGA-4Z-AA80-01	Gain	0.4952	EGFR: Gain		0.1388	RAC1: Gain		-1.7593
TCGA-4Z-AA81-01	Gain	0.2252	EGFR: Gain		0.7045	RAC1: Gain		0.4419
TCGA-4Z-AA84-01	Gain	1.3751	EGFR: Gain		-0.0383	RAC1: Gain		0.0941
TCGA-4Z-AA86-01	Gain	0.0163	EGFR: Amplification		2.4626	RAC1: Gain		-0.4981
TCGA-BL-A0C8-01	Gain	0.2622	EGFR: Gain		-0.3465	RAC1: Gain		-0.3465
TCGA-BL-A13J-01	Gain	0.2662	EGFR: Gain		1.6018	RAC1: Gain		1.0359
TCGA-BL-A5ZZ-01	Gain	-0.0018	EGFR: Gain		-0.0923	RAC1: Gain		-0.689
TCGA-BT-A0S7-01	Gain	0.3543	EGFR: Gain		1.8	RAC1: Gain		0.3297
TCGA-BT-A20O-01	Gain	0.1392	EGFR: Gain		0.0833	RAC1: Gain		-0.8588
TCGA-BT-A20V-01	Gain	1.5782	EGFR: Gain		1.2921	RAC1: Gain		-0.0468
TCGA-BT-A20W-01	Gain	1.4002	EGFR: Gain		0.0566	RAC1: Gain		-0.6154
TCGA-BT-A20X-01	Gain	0.5717	EGFR: Gain		1.4831	RAC1: Gain		0.6304
TCGA-BT-A2LA-01	Gain	1.9977	EGFR: Gain		-1.284	RAC1: Gain		0.4071
TCGA-BT-A2LB-01	Gain	0.0305	EGFR: Gain		-0.0964	RAC1: Gain		1.0314
TCGA-BT-A2LD-01	Gain	-0.1131	EGFR: Gain		1.7376	RAC1: Gain		0.8177
TCGA-BT-A3PJ-01	Gain	0.4297	EGFR: Amplification		3.2788	RAC1: Gain		-0.6374
TCGA-BT-A3PK-01	Gain	-0.1328	EGFR: Diploid		0.4852	RAC1: Gain		0.8772
TCGA-BT-A42C-01	Gain	1.0347	EGFR: Gain		-0.0988	RAC1: Gain		-0.1777
TCGA-BT-A42E-01	Gain	1.436	EGFR: Gain		0.6906	RAC1: Gain		0.6198
TCGA-BT-A42F-01	Gain	0.4446	EGFR: Gain		-0.2101	RAC1: Gain		0.2016
TCGA-C4-A0F6-01	Gain	0.4665	EGFR: Gain		0.3883	RAC1: Gain		0.5433
TCGA-CF-A1HR-01	Gain	-1.1605	EGFR: Shallow Deletion		-0.3832	RAC1: Gain		0.0957
TCGA-CF-A3MG-01	Gain	-0.4955	EGFR: Gain		-0.3242	RAC1: Gain		1.9458
TCGA-CF-A3MI-01	Gain	0.0533	EGFR: Gain		-0.8795	RAC1: Gain		3.3313
TCGA-CF-A5U8-01	Gain	0.1045	EGFR: Gain		-0.591	RAC1: Gain		0.3805
TCGA-CU-A0YN-01	Gain	0.6105	EGFR: Amplification		2.893	RAC1: Gain		0.5574
TCGA-CU-A0YO-01	Gain	-0.503	EGFR: Gain		1.0887	RAC1: Gain		1.7368
TCGA-CU-A3KJ-01	Gain	0.5471	EGFR: Gain		1.7831	RAC1: Gain		0.6184
TCGA-CU-A72E-01	Gain	0.6819	EGFR: Gain		0.8099	RAC1: Gain		1.2612
TCGA-DK-A1A3-01	Gain	-0.8288	EGFR: Gain		1.4139	RAC1: Gain		-0.0578
TCGA-DK-A1A5-01	Gain	0.9774	EGFR: Amplification		1.5525	RAC1: Gain		1.2903
TCGA-DK-A1AC-01	Gain	1.8055	EGFR: Gain		-2.1943	RAC1: Diploid		-0.8215
TCGA-DK-A2I1-01	Gain	1.2662	EGFR: Gain		-1.0848	RAC1: Gain		-0.5916
TCGA-DK-A2I2-01	Gain	1.9667	EGFR: Gain		0.9499	RAC1: Gain		0.2323
TCGA-DK-A2I4-01	Gain	0.4267	EGFR: Gain		0.5218	RAC1: Gain		0.8607
TCGA-DK-A2I6-01	Gain	0.6771	EGFR: Gain		0.6742	RAC1: Gain		-1.1718
TCGA-DK-A3IK-01	Gain	-0.1332	EGFR: Gain		0.7991	RAC1: Gain		1.4041
TCGA-DK-A3IL-01	Gain	0.1999	EGFR: Gain		-0.1783	RAC1: Gain		0.7187
TCGA-DK-A3IM-01	Gain	0.0337	EGFR: Gain		1.6577	RAC1: Gain		-1.0488
TCGA-DK-A3IN-01	Gain	0.3062	EGFR: Gain		1.1051	RAC1: Gain		-0.3702
TCGA-DK-A3IS-01	Gain	1.0567	EGFR: Gain		-0.4899	RAC1: Gain		1.781
TCGA-DK-A3IU-01	Gain	-0.1759	EGFR: Gain		0.7099	RAC1: Gain		1.3487
TCGA-DK-A3X1-01	Gain	0.9236	EGFR: Gain		-0.7202	RAC1: Gain		-0.5275
TCGA-DK-A3X2-01	Gain	0.3525	EGFR: Gain		0.7916	RAC1: Gain		0.4739
TCGA-DK-A6AV-01	Gain	1.7509	EGFR: Gain		0.1821	RAC1: Gain		1.6339
TCGA-DK-A6B1-01	Gain	0.4178	EGFR: Gain		-0.7877	RAC1: Gain		0.0305
TCGA-DK-A6B6-01	Gain	0.1534	EGFR: Gain		-1.5755	RAC1: Gain		-0.9901
TCGA-DK-AA6L-01	Gain	0.0717	EGFR: Gain		0.5512	RAC1: Gain		0.0587
TCGA-DK-AA6P-01	Gain	1.0173	EGFR: Gain		-0.1172	RAC1: Gain		-0.4005
TCGA-DK-AA6R-01	Gain	-0.6782	EGFR: Gain		0.8752	RAC1: Gain		0.0219
TCGA-DK-AA6S-01	Gain	0.516	EGFR: Gain		-1.0179	RAC1: Gain		-0.3408
TCGA-DK-AA6U-01	Gain	0.8736	EGFR: Gain		-0.0289	RAC1: Gain		-0.5242
TCGA-DK-AA75-01	Gain	1.4088	EGFR: Gain		-2.6781	RAC1: Gain		-0.3659
TCGA-DK-AA76-01	Gain	0.2827	EGFR: Diploid		-0.4917	RAC1: Diploid		-0.2303
TCGA-E5-A2PC-01	Gain	1.0059	EGFR: Gain		-0.1671	RAC1: Gain		0.2687
TCGA-E5-A4TZ-01	Gain	0.8853	EGFR: Gain		0.7687	RAC1: Gain		1.4489
TCGA-E7-A4IJ-01	Gain	1.5425	EGFR: Gain		-0.9517	RAC1: Gain		-0.4193
TCGA-E7-A541-01	Gain	0.8282	EGFR: Gain		-0.3526	RAC1: Gain		0.8686
TCGA-E7-A6ME-01	Gain	0.4311	EGFR: Gain		-0.2697	RAC1: Gain		-1.2727
TCGA-E7-A7DU-01	Gain	0.7241	EGFR: Gain		-1.1819	RAC1: Gain		1.0458
TCGA-E7-A7DV-01	Gain	0.9456	EGFR: Gain		0.3619	RAC1: Amplification		1.8393
TCGA-E7-A7PW-01	Gain	2.0805	EGFR: Amplification		1.909	RAC1: Gain		0.7438
TCGA-E7-A97Q-01	Gain	0.0073	EGFR: Gain		0.3377	RAC1: Gain		-0.2545
TCGA-FD-A3B3-01	Gain	0.5042	EGFR: Gain		1.0588	RAC1: Gain		0.3938
TCGA-FD-A3B5-01	Gain	-0.2681	EGFR: Gain		1.7043	RAC1: Gain		0.881
TCGA-FD-A3B6-01	Gain	0.3792	EGFR: Amplification		2.2362	RAC1: Amplification		1.6528
TCGA-FD-A3B7-01	Gain	0.0315	EGFR: Amplification		2.6682	RAC1: Gain		0.5667
TCGA-FD-A3SJ-01	Gain	1.2301	EGFR: Gain		-0.5298	RAC1: Gain		-0.5833
TCGA-FD-A3SQ-01	Gain	-1.8752	EGFR: Gain		0.7875	RAC1: Gain		-0.8907
TCGA-FD-A3SS-01	Gain	-0.5421	EGFR: Gain		0.5951	RAC1: Gain		0.928
TCGA-FD-A43N-01	Gain	-0.0487	EGFR: Gain		0.3888	RAC1: Gain		-0.1034
TCGA-FD-A43P-01	Gain	1.1689	EGFR: Gain		-0.4275	RAC1: Gain		-1.1341
TCGA-FD-A43U-01	Gain	-0.4234	EGFR: Gain		-1.5465	RAC1: Gain		-0.302
TCGA-FD-A43X-01	Gain	0.0505	EGFR: Gain		-1.4884	RAC1: Gain		0.3348
TCGA-FD-A5BR-01	Gain	-1.0431	EGFR: Gain		0.5039	RAC1: Gain		-1.0924
TCGA-FD-A5BT-01	Gain	-0.8789	EGFR: Diploid		-0.752	RAC1: Gain		0.6089
TCGA-FD-A5BV-01	Gain	0.5911	EGFR: Gain		0.0281	RAC1: Gain		1.225
TCGA-FD-A5BZ-01	Gain	-0.6878	EGFR: Gain		0.4493	RAC1: Gain		-0.8188
TCGA-FD-A5C0-01	Gain	0.6613	EGFR: Gain		0.1713	RAC1: Diploid		0.9587
TCGA-FD-A5C1-01	Gain	1.6871	EGFR: Gain		-0.1936	RAC1: Gain		1.3671
TCGA-FD-A62O-01	Gain	0.725	EGFR: Gain		0.6521	RAC1: Gain		-0.0732
TCGA-FD-A62P-01	Gain	-0.3153	EGFR: Gain		0.1436	RAC1: Gain		0.8421
TCGA-FD-A6TD-01	Gain	0.7594	EGFR: Gain		0.1098	RAC1: Gain		1.2152
TCGA-FD-A6TE-01	Gain	1.1061	EGFR: Gain		0.5243	RAC1: Gain		-0.0004
TCGA-FD-A6TF-01	Gain	1.0263	EGFR: Gain		0.2966	RAC1: Gain		0.4931
TCGA-FD-A6TI-01	Gain	-2.4574	EGFR: Gain		0.8967	RAC1: Gain		-1.2084
TCGA-FJ-A3Z7-01	Gain	0.9998	EGFR: Diploid		-0.7844	RAC1: Amplification		0.2705
TCGA-FJ-A3ZE-01	Gain	-0.0069	EGFR: Gain		1.0367	RAC1: Gain		-0.1836
TCGA-FJ-A3ZF-01	Gain	3.2362	EGFR: Gain		-0.1886	RAC1: Gain		0.2333
TCGA-FT-A3EE-01	Gain	1.3592	EGFR: Gain		1.953	RAC1: Gain		0.9175
TCGA-FT-A61P-01	Gain	-0.2152	EGFR: Gain		0.6007	RAC1: Gain		0.7627
TCGA-G2-A2EO-01	Gain	1.1873	EGFR: Gain		-1.2969	RAC1: Gain		0.6803
TCGA-G2-AA3B-01	Gain	0.2258	EGFR: Gain		-1.7686	RAC1: Gain		-0.187
TCGA-G2-AA3D-01	Gain	0.1619	EGFR: Gain		-0.4662	RAC1: Gain		0.6668
TCGA-G2-AA3F-01	Gain	1.1347	EGFR: Gain		0.6447	RAC1: Gain		-0.6648
TCGA-GC-A3BM-01	Gain	-0.0633	EGFR: Gain		1.0953	RAC1: Amplification		0.8946
TCGA-GC-A3I6-01	Gain	0.4899	EGFR: Gain		1.2132	RAC1: Gain		1.8237
TCGA-GC-A3RB-01	Gain	1.082	EGFR: Amplification		3.5228	RAC1: Gain		-0.227
TCGA-GC-A3RC-01	Gain	-0.1941	EGFR: Gain		1.343	RAC1: Gain		0.1872
TCGA-GC-A3YS-01	Gain	1.6918	EGFR: Diploid		0.2763	RAC1: Gain		0.4354
TCGA-GC-A6I3-01	Gain	0.9557	EGFR: Amplification		0.9522	RAC1: Gain		0.9631
TCGA-GD-A2C5-01	Gain	0.6825	EGFR: Gain		-1.4219	RAC1: Gain		-0.1172
TCGA-GD-A3OS-01	Gain	-0.216	EGFR: Gain		-0.0975	RAC1: Gain		-0.8091
TCGA-GD-A6C6-01	Gain	-0.0921	EGFR: Gain		-1.7497	RAC1: Gain		2.2437
TCGA-GU-A42P-01	Gain	0.4008	EGFR: Gain		1.3927	RAC1: Gain		-0.6973
TCGA-GU-A42Q-01	Gain	1.718	EGFR: Gain		1.8335	RAC1: Gain		0.7534
TCGA-GU-A766-01	Gain	0.3116	EGFR: Gain		0.803	RAC1: Gain		2.047
TCGA-GU-AATP-01	Gain	0.475	EGFR: Gain		-0.2585	RAC1: Gain		-0.3649
TCGA-GU-AATQ-01	Gain	0.5211	EGFR: Gain		0.2572	RAC1: Gain		0.0653
TCGA-GV-A3JZ-01	Gain	0.6912	EGFR: Gain		-0.7864	RAC1: Diploid		-0.8839
TCGA-GV-A3QG-01	Gain	1.2765	EGFR: Shallow Deletion		0.8758	RAC1: Shallow Deletion		-0.9376
TCGA-GV-A3QK-01	Gain	1.5865	EGFR: Gain		-1.1015	RAC1: Gain		0.1002
TCGA-GV-A40E-01	Gain	1.6494	EGFR: Gain		0.4137	RAC1: Gain		1.2895
TCGA-H4-A2HQ-01	Gain	0.5283	EGFR: Gain		0.0314	RAC1: Gain		0.5226
TCGA-HQ-A5ND-01	Gain	1.6792	EGFR: Gain		0.8487	RAC1: Gain		1.3198
TCGA-HQ-A5NE-01	Gain	-0.0275	EGFR: Gain		0.9645	RAC1: Gain		0.2297
TCGA-K4-A5RH-01	Gain	0.1962	EGFR: Gain		-0.8675	RAC1: Gain		0.6211
TCGA-K4-A5RI-01	Gain	0.8081	EGFR: Gain		0.0888	RAC1: Gain		0.4932
TCGA-K4-A6FZ-01	Gain	-0.3612	EGFR: Gain		0.834	RAC1: Amplification		1.1836
TCGA-K4-A6MB-01	Gain	0.4881	EGFR: Diploid		-0.0002	RAC1: Diploid		0.6172
TCGA-K4-A83P-01	Gain	-0.4745	EGFR: Gain		-0.7227	RAC1: Gain		-1.0471
TCGA-KQ-A41P-01	Gain	-0.5674	EGFR: Gain		-1.1613	RAC1: Gain		-0.0544
TCGA-KQ-A41S-01	Gain	0.2219	EGFR: Gain		-1.1024	RAC1: Gain		0.6215
TCGA-LC-A66R-01	Gain	0.7113	EGFR: Gain		0.7737	RAC1: Gain		0.4067
TCGA-MV-A51V-01	Gain	-0.6033	EGFR: Gain		-0.773	RAC1: Gain		0.2899
TCGA-S5-A6DX-01	Gain	0.2144	EGFR: Shallow Deletion		-1.2597	RAC1: Gain		1.3202
TCGA-SY-A9G0-01	Gain	-0.785	EGFR: Gain		0.6768	RAC1: Gain		-0.9789
TCGA-UY-A78K-01	Gain	1.1262	EGFR: Diploid		-1.2268	RAC1: Gain		0.8913
TCGA-UY-A78M-01	Gain	0.342	EGFR: Gain		-1.1777	RAC1: Gain		1.2778
TCGA-UY-A78N-01	Gain	1.3532	EGFR: Gain		-0.8544	RAC1: Gain		-0.0976
TCGA-UY-A78O-01	Gain	-0.7439	EGFR: Gain		-1.6427	RAC1: Gain		0.4183
TCGA-UY-A8OB-01	Gain	0.6639	EGFR: Gain		0.8177	RAC1: Gain		0.0057
TCGA-UY-A8OC-01	Gain	-0.0625	EGFR: Gain		-0.1549	RAC1: Gain		0.7755
TCGA-UY-A9PA-01	Gain	-1.0442	EGFR: Gain		0.6289	RAC1: Gain		0.5932
TCGA-UY-A9PB-01	Gain	0.4769	EGFR: Gain		0.263	RAC1: Gain		-0.2165
TCGA-UY-A9PE-01	Gain	0.314	EGFR: Gain		-0.0863	RAC1: Gain		-0.5781
TCGA-UY-A9PH-01	Gain	0.7978	EGFR: Gain		-1.2882	RAC1: Gain		0.4316
TCGA-XF-A8HD-01	Gain	0.5013	EGFR: Gain		0.2601	RAC1: Gain		0.312
TCGA-XF-A8HF-01	Gain	0.4726	EGFR: Gain		-0.8906	RAC1: Gain		-0.8972
TCGA-XF-A8HG-01	Gain	1.0754	EGFR: Gain		0.2629	RAC1: Gain		-0.582
TCGA-XF-A9SI-01	Gain	0.477	EGFR: Gain		-0.9988	RAC1: Gain		-0.8156
TCGA-XF-A9SJ-01	Gain	-0.1647	EGFR: Gain		0.0428	RAC1: Gain		0.5865
TCGA-XF-A9SK-01	Gain	-1.3323	EGFR: Amplification		1.2936	RAC1: Gain		0.5993
TCGA-XF-A9SP-01	Gain	-0.4176	EGFR: Gain		0.3708	RAC1: Gain		-0.428
TCGA-XF-A9ST-01	Gain	1.8705	EGFR: Shallow Deletion		-0.9026	RAC1: Gain		-0.6912
TCGA-XF-A9SU-01	Gain	0.5837	EGFR: Gain		-0.7944	RAC1: Gain		0.943
TCGA-XF-A9SY-01	Gain	1.0345	EGFR: Gain		1.3508	RAC1: Gain		-0.2792
TCGA-XF-A9T3-01	Gain	0.5079	EGFR: Gain		0.3135	RAC1: Gain		0.6038
TCGA-XF-A9T5-01	Gain	1.8723	EGFR: Gain		1.507	RAC1: Gain		1.7953
TCGA-XF-AAMG-01	Gain	1.3245	EGFR: Gain		-0.2272	RAC1: Gain		-0.1966
TCGA-XF-AAML-01	Gain	1.2449	EGFR: Gain		-0.7735	RAC1: Gain		-0.8714
TCGA-XF-AAMQ-01	Gain	-0.0861	EGFR: Gain		-0.1178	RAC1: Gain		0.4561
TCGA-XF-AAMT-01	Gain	0.5265	EGFR: Gain		1.3341	RAC1: Gain		1.0573
TCGA-XF-AAMY-01	Gain	-0.385	EGFR: Gain		0.4464	RAC1: Gain		0.3346
TCGA-XF-AAN0-01	Gain	-1.0153	EGFR: Gain		0.6728	RAC1: Gain		-0.0316
TCGA-XF-AAN2-01	Gain	0.3215	EGFR: Gain		0.4254	RAC1: Gain		0.7846
TCGA-XF-AAN5-01	Gain	1.4335	EGFR: Gain		1.181	RAC1: Gain		0.5869
TCGA-XF-AAN7-01	Gain	2.3318	EGFR: Gain		0.2513	RAC1: Gain		-0.6786
TCGA-YF-AA3M-01	Gain	1.3375	EGFR: Gain		-0.4837	RAC1: Gain		0.7498
TCGA-ZF-A9R0-01	Gain	-0.7121	EGFR: Gain		-0.2433	RAC1: Gain		-1.6214
TCGA-ZF-A9R3-01	Gain	-1.0639	EGFR: Gain		0.3921	RAC1: Gain		-0.7458
TCGA-ZF-A9RD-01	Gain	0.4414	EGFR: Gain		0.227	RAC1: Gain		0.7404
TCGA-ZF-A9RF-01	Gain	1.0852	EGFR: Gain		0.5372	RAC1: Gain		-0.1778
TCGA-ZF-AA4N-01	Gain	-0.3107	EGFR: Gain		0.2444	RAC1: Gain		-1.2533
TCGA-ZF-AA4R-01	Gain	1.1535	EGFR: Diploid		-0.4015	RAC1: Shallow Deletion		-1.1717
TCGA-ZF-AA4V-01	Gain	1.6069	EGFR: Gain		-0.4392	RAC1: Gain		0.7788
TCGA-ZF-AA4X-01	Gain	0.035	EGFR: Gain		-0.3139	RAC1: Gain		0.1092
TCGA-ZF-AA56-01	Gain	-0.3452	EGFR: Diploid		0.4061	RAC1: Gain		1.5956
TCGA-ZF-AA5H-01	Gain	-0.2689	EGFR: Amplification		1.6221	RAC1: Gain		0.9414
TCGA-FD-A6TC-01	Amplification	2.2006	EGFR: Shallow Deletion		-0.0665	RAC1: Shallow Deletion		-0.3921
TCGA-GC-A3RD-01	Amplification	3.0906	EGFR: Gain		0.4187	RAC1: Gain		2.9036
TCGA-GU-A767-01	Amplification	2.0501	EGFR: Diploid		-0.974	RAC1: Shallow Deletion		-1.0232
TCGA-XF-AAMT-01	Amplification	0.5866	EGFR: Amplification		1.4878	RAC1: Amplification		1.1593
TCGA-ZF-AA4T-01	Amplification	2.9302	EGFR: Shallow Deletion		-1.2447	RAC1: Amplification		0.46
TCGA-BT-A20N-01	Amplification	2.3059	EGFR: Gain		1.5985	RAC1: Gain		0.6887
TCGA-FD-A6TC-01	Amplification	2.0914	EGFR: Shallow Deletion		-0.1232	RAC1: Shallow Deletion		-0.4391
TCGA-FD-A6TG-01	Amplification	-0.9663	EGFR: Gain		-0.1401	RAC1: Gain		1.2616
TCGA-GC-A3RD-01	Amplification	2.9542	EGFR: Gain		0.3318	RAC1: Gain		2.7397
TCGA-GU-A767-01	Amplification	1.9454	EGFR: Diploid		-0.974	RAC1: Shallow Deletion		-1.048
TCGA-GV-A3JW-01	Amplification	2.3125	EGFR: Amplification		1.7864	RAC1: Diploid		-0.8264
TCGA-XF-AAMX-01	Amplification	0.3175	EGFR: Gain		-1.8272	RAC1: Amplification		0.7006
TCGA-ZF-AA4T-01	Amplification	2.7987	EGFR: Shallow Deletion		-1.2278	RAC1: Amplification		0.3827
TCGA-BT-A20N-01	Amplification	2.3059	EGFR: Gain		1.5985	RAC1: Gain		0.6887
TCGA-FD-A6TC-01	Amplification	2.0914	EGFR: Shallow Deletion		-0.1232	RAC1: Shallow Deletion		-0.4391
TCGA-FD-A6TG-01	Amplification	-0.9663	EGFR: Gain		-0.1401	RAC1: Gain		1.2616
TCGA-GC-A3RD-01	Amplification	2.9542	EGFR: Gain		0.3318	RAC1: Gain		2.7397
TCGA-GU-A767-01	Amplification	1.9454	EGFR: Diploid		-0.974	RAC1: Shallow Deletion		-1.048
TCGA-GV-A3JW-01	Amplification	2.3125	EGFR: Amplification		1.7864	RAC1: Diploid		-0.8264
TCGA-XF-AAMX-01	Amplification	0.3175	EGFR: Gain		-1.8272	RAC1: Amplification		0.7006
TCGA-ZF-AA4T-01	Amplification	2.7987	EGFR: Shallow Deletion		-1.2278	RAC1: Amplification		0.3827

## Sheet: Breast cancer samples
Sample Id	CBX3: Discrete copy number alteration values	CBX3: mRNA expression z-scores relative to all samples (log RNA Seq V2 RSEM)	Copy Number Alterations	EGFR: mRNA expression z-scores relative to all samples (log RNA Seq V2 RSEM)	Copy Number Alterations	RAC1: mRNA expression z-scores relative to all samples (log RNA Seq V2 RSEM)
TCGA-5L-AAT1-01	Shallow Deletion	-1.7181	EGFR: Diploid	-0.7923	RAC1: Shallow Deletion	-1.332
TCGA-5T-A9QA-01	Shallow Deletion	-1.502	EGFR: Shallow Deletion	-1.6887	RAC1: Shallow Deletion	-1.1557
TCGA-A1-A0SK-01	Shallow Deletion	2.1666	EGFR: Shallow Deletion	0.5602	RAC1: Shallow Deletion	-0.1691
TCGA-A2-A04P-01	Shallow Deletion	-0.7982	EGFR: Gain	0.9075	RAC1: Gain	1.0462
TCGA-A2-A04T-01	Shallow Deletion	-0.1431	EGFR: Diploid	0.6364	RAC1: Shallow Deletion	-1.4394
TCGA-A2-A04U-01	Shallow Deletion	0.8207	EGFR: Shallow Deletion	-0.8383	RAC1: Shallow Deletion	-1.3907
TCGA-A2-A0CM-01	Shallow Deletion	0.4047	EGFR: Diploid	0.5771	RAC1: Shallow Deletion	-0.5423
TCGA-A2-A0D0-01	Shallow Deletion	0.574	EGFR: Amplification	0.4237	RAC1: Gain	2.75
TCGA-A2-A0D4-01	Shallow Deletion	-0.1248	EGFR: Shallow Deletion	-0.9293	RAC1: Shallow Deletion	-0.2192
TCGA-A2-A0ET-01	Shallow Deletion	-0.5	EGFR: Shallow Deletion	-1.988	RAC1: Shallow Deletion	-1.0197
TCGA-A2-A0SX-01	Shallow Deletion	-0.9575	EGFR: Shallow Deletion	1.1673	RAC1: Shallow Deletion	-0.9591
TCGA-A2-A0YT-01	Shallow Deletion	-1.0329	EGFR: Shallow Deletion	-0.2811	RAC1: Shallow Deletion	-0.1337
TCGA-A2-A1G1-01	Shallow Deletion	-0.0907	EGFR: Shallow Deletion	1.3689	RAC1: Shallow Deletion	0.4324
TCGA-A2-A25E-01	Shallow Deletion	-0.4465	EGFR: Diploid	-0.5723	RAC1: Diploid	0.7531
TCGA-A2-A4RX-01	Shallow Deletion	-2.2853	EGFR: Shallow Deletion	1.4879	RAC1: Shallow Deletion	-2.1869
TCGA-A2-A4S3-01	Shallow Deletion	-1.4563	EGFR: Diploid	-0.9623	RAC1: Gain	-0.6216
TCGA-A7-A0CD-01	Shallow Deletion	-1.6759	EGFR: Shallow Deletion	-0.9078	RAC1: Shallow Deletion	-1.6469
TCGA-A7-A0CJ-01	Shallow Deletion	0.2651	EGFR: Shallow Deletion	-1.1306	RAC1: Shallow Deletion	-2.7652
TCGA-A7-A0DA-01	Shallow Deletion	-1.2398	EGFR: Gain	1.4182	RAC1: Shallow Deletion	-0.4486
TCGA-A7-A26I-01	Shallow Deletion	-0.4428	EGFR: Shallow Deletion	0.6305	RAC1: Shallow Deletion	-1.1708
TCGA-A7-A2KD-01	Shallow Deletion	-0.4885	EGFR: Diploid	-0.5975	RAC1: Shallow Deletion	-0.9486
TCGA-A7-A4SD-01	Shallow Deletion	-0.7541	EGFR: Shallow Deletion	1.2045	RAC1: Gain	0.3322
TCGA-A7-A4SE-01	Shallow Deletion	-1.9637	EGFR: Gain	1.2873	RAC1: Shallow Deletion	-1.4712
TCGA-A7-A6VX-01	Shallow Deletion	-1.0475	EGFR: Diploid	-0.3472	RAC1: Shallow Deletion	-1.71
TCGA-A8-A06O-01	Shallow Deletion	-0.7351	EGFR: Shallow Deletion	-0.3423	RAC1: Shallow Deletion	-0.1144
TCGA-A8-A06U-01	Shallow Deletion	-0.6853	EGFR: Shallow Deletion	-0.6687	RAC1: Diploid	0.7256
TCGA-A8-A079-01	Shallow Deletion	-0.5817	EGFR: Shallow Deletion	-1.1209	RAC1: Shallow Deletion	-1.5279
TCGA-A8-A07B-01	Shallow Deletion	-1.4265	EGFR: Diploid	-0.8477	RAC1: Shallow Deletion	-2.6271
TCGA-A8-A07G-01	Shallow Deletion	-0.6624	EGFR: Shallow Deletion	0.3115	RAC1: Shallow Deletion	0.3468
TCGA-A8-A07R-01	Shallow Deletion	0.2304	EGFR: Shallow Deletion	1.3396	RAC1: Shallow Deletion	-0.2176
TCGA-A8-A08B-01	Shallow Deletion	0.433	EGFR: Shallow Deletion	-1.7766	RAC1: Shallow Deletion	-0.7929
TCGA-A8-A08F-01	Shallow Deletion	-2.396	EGFR: Gain	-0.3507	RAC1: Shallow Deletion	-1.4714
TCGA-A8-A08L-01	Shallow Deletion	-1.4284	EGFR: Diploid	1.3728	RAC1: Shallow Deletion	-1.2028
TCGA-A8-A08R-01	Shallow Deletion	-1.5818	EGFR: Diploid	1.1167	RAC1: Diploid	-1.305
TCGA-A8-A08S-01	Shallow Deletion	-1.3379	EGFR: Shallow Deletion	-0.8448	RAC1: Shallow Deletion	-2.0364
TCGA-A8-A091-01	Shallow Deletion	-1.737	EGFR: Shallow Deletion	-0.1723	RAC1: Shallow Deletion	-2.4299
TCGA-A8-A092-01	Shallow Deletion	-0.6823	EGFR: Shallow Deletion	-0.8685	RAC1: Shallow Deletion	-1.4266
TCGA-A8-A09M-01	Shallow Deletion	-0.8357	EGFR: Gain	-1.7723	RAC1: Shallow Deletion	-0.7712
TCGA-AC-A23E-01	Shallow Deletion	-0.5454	EGFR: Gain	0.3006	RAC1: Shallow Deletion	-0.3092
TCGA-AC-A62X-01	Shallow Deletion	-0.0538	EGFR: Shallow Deletion	-0.7095	RAC1: Shallow Deletion	-1.4513
TCGA-AN-A04C-01	Shallow Deletion	0.5249	EGFR: Shallow Deletion	0.2536	RAC1: Shallow Deletion	0.3206
TCGA-AN-A0FZ-01	Shallow Deletion	0.1873	EGFR: Shallow Deletion	-0.607	RAC1: Diploid	0.9812
TCGA-AN-A0XS-01	Shallow Deletion	-1.439	EGFR: Shallow Deletion	-0.3484	RAC1: Shallow Deletion	-0.4257
TCGA-AN-A0XT-01	Shallow Deletion	-2.0132	EGFR: Diploid	-0.5248	RAC1: Shallow Deletion	-1.3963
TCGA-AO-A03L-01	Shallow Deletion	-0.7842	EGFR: Shallow Deletion	0.1895	RAC1: Shallow Deletion	-0.7627
TCGA-AO-A0J7-01	Shallow Deletion	0.1206	EGFR: Shallow Deletion	-0.9105	RAC1: Shallow Deletion	-1.2618
TCGA-AO-A12F-01	Shallow Deletion	1.0045	EGFR: Gain	0.6083	RAC1: Shallow Deletion	-0.242
TCGA-AO-A1KS-01	Shallow Deletion	1.0299	EGFR: Shallow Deletion	0.1185	RAC1: Shallow Deletion	1.4793
TCGA-AQ-A54N-01	Shallow Deletion	-0.6737	EGFR: Shallow Deletion	0.2647	RAC1: Shallow Deletion	-1.9616
TCGA-AR-A0U4-01	Shallow Deletion	-0.5552	EGFR: Amplification	3.169	RAC1: Shallow Deletion	0.9536
TCGA-AR-A1AI-01	Shallow Deletion	-0.5982	EGFR: Shallow Deletion	0.9713	RAC1: Diploid	-1.0678
TCGA-AR-A1AQ-01	Shallow Deletion	-0.0924	EGFR: Shallow Deletion	0.1102	RAC1: Shallow Deletion	-1.3269
TCGA-AR-A24Q-01	Shallow Deletion	-0.8119	EGFR: Gain	1.5726	RAC1: Shallow Deletion	-1.7827
TCGA-AR-A255-01	Shallow Deletion	-0.2228	EGFR: Shallow Deletion	0.6513	RAC1: Shallow Deletion	-1.3288
TCGA-AR-A256-01	Shallow Deletion	0.5877	EGFR: Shallow Deletion	1.1283	RAC1: Shallow Deletion	-0.6425
TCGA-AR-A2LK-01	Shallow Deletion	-0.1306	EGFR: Shallow Deletion	-0.488	RAC1: Shallow Deletion	-1.9317
TCGA-B6-A0IJ-01	Shallow Deletion	0.0871	EGFR: Gain	0.6838	RAC1: Shallow Deletion	-0.8903
TCGA-B6-A0IQ-01	Shallow Deletion	0.4201	EGFR: Diploid	0.5237	RAC1: Shallow Deletion	-1.3652
TCGA-B6-A0RG-01	Shallow Deletion	-0.338	EGFR: Shallow Deletion	-0.386	RAC1: Shallow Deletion	-0.2925
TCGA-B6-A0RU-01	Shallow Deletion	-0.599	EGFR: Diploid	1.0431	RAC1: Diploid	0.0989
TCGA-B6-A0WY-01	Shallow Deletion	-0.8078	EGFR: Deep Deletion	0.9552	RAC1: Shallow Deletion	-0.236
TCGA-B6-A402-01	Shallow Deletion	-0.8234	EGFR: Shallow Deletion	0.3321	RAC1: Shallow Deletion	-2.6991
TCGA-B6-A408-01	Shallow Deletion	-1.1703	EGFR: Shallow Deletion	-1.6143	RAC1: Shallow Deletion	-1.0009
TCGA-BH-A0BG-01	Shallow Deletion	-0.5021	EGFR: Shallow Deletion	0.5707	RAC1: Shallow Deletion	-0.6044
TCGA-BH-A0BL-01	Shallow Deletion	-0.4971	EGFR: Shallow Deletion	1.1691	RAC1: Shallow Deletion	-0.7962
TCGA-BH-A0C0-01	Shallow Deletion	-1.0835	EGFR: Diploid	-0.7752	RAC1: Shallow Deletion	0.0312
TCGA-BH-A0C7-01	Shallow Deletion	-0.0956	EGFR: Diploid	0.4503	RAC1: Shallow Deletion	-0.4398
TCGA-BH-A0E6-01	Shallow Deletion	-0.1729	EGFR: Shallow Deletion	-0.2478	RAC1: Shallow Deletion	0.1879
TCGA-BH-A0HU-01	Shallow Deletion	1.0239	EGFR: Diploid	-0.6396	RAC1: Diploid	0.0225
TCGA-BH-A18F-01	Shallow Deletion	-0.5413	EGFR: Shallow Deletion	0.6887	RAC1: Shallow Deletion	-0.5223
TCGA-BH-A18Q-01	Shallow Deletion	-0.3951	EGFR: Shallow Deletion	0.8514	RAC1: Shallow Deletion	-1.1106
TCGA-BH-A18U-01	Shallow Deletion	-0.1727	EGFR: Amplification	1.3774	RAC1: Shallow Deletion	-0.9017
TCGA-BH-A1F8-01	Shallow Deletion	0.5155	EGFR: Shallow Deletion	-0.867	RAC1: Shallow Deletion	-0.1431
TCGA-C8-A12K-01	Shallow Deletion	-0.1813	EGFR: Diploid	0.7831	RAC1: Gain	1.9796
TCGA-C8-A12T-01	Shallow Deletion	-0.6392	EGFR: Shallow Deletion	-0.1081	RAC1: Shallow Deletion	0.7905
TCGA-C8-A26Y-01	Shallow Deletion	-0.9716	EGFR: Gain	1.922	RAC1: Gain	1.7861
TCGA-C8-A274-01	Shallow Deletion	-0.9585	EGFR: Diploid	-0.8527	RAC1: Shallow Deletion	-2.1848
TCGA-D8-A147-01	Shallow Deletion	-0.1201	EGFR: Diploid	1.4243	RAC1: Shallow Deletion	-0.9916
TCGA-D8-A1J9-01	Shallow Deletion	-2.1512	EGFR: Shallow Deletion	-0.5953	RAC1: Shallow Deletion	-1.0386
TCGA-D8-A1JE-01	Shallow Deletion	-0.7426	EGFR: Shallow Deletion	-0.0498	RAC1: Shallow Deletion	-0.5264
TCGA-D8-A1JM-01	Shallow Deletion	-0.624	EGFR: Diploid	1.3034	RAC1: Shallow Deletion	-1.7328
TCGA-D8-A1XA-01	Shallow Deletion	-0.7579	EGFR: Shallow Deletion	-0.6613	RAC1: Shallow Deletion	-1.58
TCGA-D8-A1XB-01	Shallow Deletion	-0.8835	EGFR: Shallow Deletion	0.494	RAC1: Shallow Deletion	-0.8594
TCGA-D8-A1XK-01	Shallow Deletion	-0.1413	EGFR: Gain	1.3023	RAC1: Shallow Deletion	-1.1255
TCGA-D8-A1XQ-01	Shallow Deletion	-1.3244	EGFR: Shallow Deletion	0.8796	RAC1: Diploid	0.5946
TCGA-D8-A27F-01	Shallow Deletion	-1.3159	EGFR: Amplification	1.6803	RAC1: Shallow Deletion	-2.0762
TCGA-D8-A27M-01	Shallow Deletion	-2.0731	EGFR: Gain	1.8266	RAC1: Diploid	-1.0798
TCGA-E2-A105-01	Shallow Deletion	-1.3132	EGFR: Diploid	-1.5159	RAC1: Shallow Deletion	-2.6458
TCGA-E2-A109-01	Shallow Deletion	-0.3123	EGFR: Diploid	-1.0268	RAC1: Shallow Deletion	-0.9538
TCGA-E2-A15H-01	Shallow Deletion	-0.1513	EGFR: Shallow Deletion	0.1208	RAC1: Shallow Deletion	-0.0258
TCGA-E2-A15S-01	Shallow Deletion	-0.0889	EGFR: Shallow Deletion	-0.717	RAC1: Shallow Deletion	-1.0476
TCGA-E2-A1AZ-01	Shallow Deletion	-0.0205	EGFR: Shallow Deletion	0.9556	RAC1: Shallow Deletion	-1.6116
TCGA-E9-A1RE-01	Shallow Deletion	-0.1626	EGFR: Diploid	-0.4875	RAC1: Shallow Deletion	-2.3759
TCGA-E9-A1RF-01	Shallow Deletion	-0.9665	EGFR: Shallow Deletion	-0.3156	RAC1: Gain	1.8298
TCGA-E9-A22G-01	Shallow Deletion	0.6887	EGFR: Diploid	0.1976	RAC1: Diploid	1.172
TCGA-E9-A244-01	Shallow Deletion	0.7152	EGFR: Amplification	1.3579	RAC1: Shallow Deletion	-1.204
TCGA-E9-A54Y-01	Shallow Deletion	-1.7283	EGFR: Shallow Deletion	-2.897	RAC1: Shallow Deletion	-0.9326
TCGA-E9-A5UP-01	Shallow Deletion	-1.366	EGFR: Shallow Deletion	-2.7535	RAC1: Shallow Deletion	-0.844
TCGA-EW-A1J6-01	Shallow Deletion	0.5536	EGFR: Gain	-1.341	RAC1: Shallow Deletion	1.1298
TCGA-EW-A1OW-01	Shallow Deletion	-0.201	EGFR: Gain	0.9242	RAC1: Shallow Deletion	-1.9456
TCGA-EW-A1PC-01	Shallow Deletion	0.1276	EGFR: Shallow Deletion	-1.4085	RAC1: Gain	0.3566
TCGA-EW-A6SA-01	Shallow Deletion	1.2135	EGFR: Shallow Deletion	-1.3988	RAC1: Shallow Deletion	-0.9744
TCGA-EW-A6SB-01	Shallow Deletion	-0.02	EGFR: Shallow Deletion	-0.1475	RAC1: Shallow Deletion	-1.4064
TCGA-GI-A2C9-01	Shallow Deletion	-0.6313	EGFR: Shallow Deletion	0.8231	RAC1: Shallow Deletion	-0.8294
TCGA-GM-A2DH-01	Shallow Deletion	-0.5548	EGFR: Diploid	-0.4449	RAC1: Shallow Deletion	-2.0617
TCGA-GM-A3XL-01	Shallow Deletion	-0.3359	EGFR: Gain	0.2861	RAC1: Shallow Deletion	-1.7024
TCGA-LL-A5YP-01	Shallow Deletion	-0.3769	EGFR: Shallow Deletion	0.0702	RAC1: Shallow Deletion	-0.7706
TCGA-LL-A7T0-01	Shallow Deletion	-0.2602	EGFR: Shallow Deletion	-0.953	RAC1: Shallow Deletion	-0.9697
TCGA-PL-A8LV-01	Shallow Deletion	-1.726	EGFR: Amplification	1.351	RAC1: Shallow Deletion	-0.3137
TCGA-S3-A6ZG-01	Shallow Deletion	-0.2719	EGFR: Shallow Deletion	-0.7768	RAC1: Shallow Deletion	-1.5787
TCGA-3C-AALJ-01	Diploid	-0.1362	EGFR: Diploid	-0.8903	RAC1: Gain	-0.1132
TCGA-3C-AALK-01	Diploid	-0.6743	EGFR: Diploid	0.3257	RAC1: Diploid	-0.7815
TCGA-4H-AAAK-01	Diploid	-0.6223	EGFR: Diploid	0.0164	RAC1: Diploid	-0.568
TCGA-5L-AAT0-01	Diploid	-0.2117	EGFR: Diploid	-0.3494	RAC1: Diploid	-0.2601
TCGA-A1-A0SB-01	Diploid	-1.1549	EGFR: Diploid	2.2312	RAC1: Diploid	-1.3254
TCGA-A1-A0SD-01	Diploid	-0.2432	EGFR: Diploid	0.5786	RAC1: Diploid	-0.262
TCGA-A1-A0SE-01	Diploid	-0.0555	EGFR: Diploid	0.9114	RAC1: Diploid	-0.2459
TCGA-A1-A0SG-01	Diploid	-0.659	EGFR: Diploid	-0.0751	RAC1: Diploid	-0.3855
TCGA-A1-A0SH-01	Diploid	-1.8438	EGFR: Diploid	0.7447	RAC1: Diploid	0.3874
TCGA-A1-A0SM-01	Diploid	-0.4178	EGFR: Diploid	0.0872	RAC1: Diploid	-0.2591
TCGA-A1-A0SP-01	Diploid	0.4528	EGFR: Diploid	1.2202	RAC1: Diploid	-0.2566
TCGA-A1-A0SQ-01	Diploid	-1.2357	EGFR: Diploid	-0.2691	RAC1: Diploid	-0.7586
TCGA-A2-A04N-01	Diploid	0.3944	EGFR: Diploid	-0.4158	RAC1: Diploid	-0.1582
TCGA-A2-A04Q-01	Diploid	0.3139	EGFR: Diploid	0.911	RAC1: Diploid	-0.4174
TCGA-A2-A04R-01	Diploid	1.5485	EGFR: Diploid	-0.4305	RAC1: Diploid	0.689
TCGA-A2-A04V-01	Diploid	1.6965	EGFR: Diploid	-0.9176	RAC1: Diploid	1.0811
TCGA-A2-A04X-01	Diploid	-0.3941	EGFR: Diploid	-1.7826	RAC1: Diploid	0.0445
TCGA-A2-A04Y-01	Diploid	0.5852	EGFR: Diploid	-0.4249	RAC1: Diploid	0.3304
TCGA-A2-A0CK-01	Diploid	-0.2643	EGFR: Diploid	-0.6375	RAC1: Diploid	0.2884
TCGA-A2-A0CL-01	Diploid	0.391	EGFR: Diploid	0.5058	RAC1: Diploid	-0.3863
TCGA-A2-A0CO-01	Diploid	-2.0399	EGFR: Diploid	0.5729	RAC1: Diploid	-1.2079
TCGA-A2-A0CP-01	Diploid	-0.7412	EGFR: Diploid	0.4204	RAC1: Diploid	0.8043
TCGA-A2-A0CQ-01	Diploid	0.5315	EGFR: Diploid	-1.7325	RAC1: Diploid	1.0775
TCGA-A2-A0CR-01	Diploid	-0.728	EGFR: Diploid	-0.4743	RAC1: Diploid	1.0951
TCGA-A2-A0CS-01	Diploid	0.0485	EGFR: Diploid	-1.3436	RAC1: Diploid	2.2286
TCGA-A2-A0CU-01	Diploid	0.4648	EGFR: Diploid	-0.0264	RAC1: Diploid	0.592
TCGA-A2-A0CX-01	Diploid	0.1226	EGFR: Diploid	-0.2926	RAC1: Diploid	0.1957
TCGA-A2-A0D1-01	Diploid	0.1053	EGFR: Amplification	3.6541	RAC1: Shallow Deletion	-2.1379
TCGA-A2-A0D2-01	Diploid	-0.4256	EGFR: Gain	0.148	RAC1: Diploid	-0.7104
TCGA-A2-A0D3-01	Diploid	-0.5357	EGFR: Diploid	-1.0302	RAC1: Diploid	-0.2988
TCGA-A2-A0EM-01	Diploid	-0.3609	EGFR: Diploid	-0.26	RAC1: Diploid	-0.2733
TCGA-A2-A0EN-01	Diploid	-1.0022	EGFR: Diploid	0.4197	RAC1: Diploid	0.1236
TCGA-A2-A0EO-01	Diploid	-0.4417	EGFR: Diploid	0.8123	RAC1: Diploid	1.261
TCGA-A2-A0EP-01	Diploid	-1.0147	EGFR: Diploid	0.0508	RAC1: Diploid	-0.1462
TCGA-A2-A0ER-01	Diploid	-0.1191	EGFR: Diploid	-0.3759	RAC1: Diploid	-0.435
TCGA-A2-A0ES-01	Diploid	-1.1449	EGFR: Diploid	1.5268	RAC1: Diploid	-0.1851
TCGA-A2-A0EU-01	Diploid	1.2697	EGFR: Diploid	-0.4044	RAC1: Diploid	0.086
TCGA-A2-A0EW-01	Diploid	-0.7483	EGFR: Diploid	1.1931	RAC1: Diploid	-0.5939
TCGA-A2-A0EX-01	Diploid	-0.2756	EGFR: Diploid	0.197	RAC1: Diploid	-0.0897
TCGA-A2-A0ST-01	Diploid	0.009	EGFR: Diploid	0.9823	RAC1: Diploid	0.2801
TCGA-A2-A0SU-01	Diploid	0.4441	EGFR: Diploid	0.0373	RAC1: Diploid	1.3343
TCGA-A2-A0SV-01	Diploid	0.4245	EGFR: Diploid	-0.7826	RAC1: Diploid	1.1496
TCGA-A2-A0SY-01	Diploid	-0.1117	EGFR: Diploid	0.3039	RAC1: Diploid	-0.2837
TCGA-A2-A0T0-01	Diploid	0.3088	EGFR: Diploid	0.5685	RAC1: Diploid	0.587
TCGA-A2-A0T4-01	Diploid	-0.0398	EGFR: Diploid	0.0236	RAC1: Diploid	0.8083
TCGA-A2-A0T5-01	Diploid	-0.3115	EGFR: Diploid	0.7656	RAC1: Diploid	-0.0299
TCGA-A2-A0T6-01	Diploid	-1.6324	EGFR: Diploid	0.4422	RAC1: Diploid	-0.3218
TCGA-A2-A0T7-01	Diploid	-0.6046	EGFR: Diploid	0.9438	RAC1: Diploid	0.773
TCGA-A2-A0YC-01	Diploid	-0.3505	EGFR: Diploid	-0.5575	RAC1: Diploid	-0.7757
TCGA-A2-A0YD-01	Diploid	-1.0544	EGFR: Diploid	0.6305	RAC1: Diploid	-0.5716
TCGA-A2-A0YF-01	Diploid	-0.5084	EGFR: Diploid	-0.561	RAC1: Diploid	1.2733
TCGA-A2-A0YI-01	Diploid	-0.1222	EGFR: Diploid	0.4023	RAC1: Diploid	-0.4995
TCGA-A2-A0YK-01	Diploid	-1.3435	EGFR: Diploid	1.3042	RAC1: Diploid	-0.8804
TCGA-A2-A0YL-01	Diploid	-0.491	EGFR: Diploid	1.1748	RAC1: Diploid	-0.5344
TCGA-A2-A0YM-01	Diploid	0.341	EGFR: Diploid	1.1988	RAC1: Diploid	-0.0254
TCGA-A2-A1FX-01	Diploid	0.7707	EGFR: Diploid	-0.2061	RAC1: Diploid	-0.6481
TCGA-A2-A1FZ-01	Diploid	-0.6002	EGFR: Diploid	0.7403	RAC1: Diploid	-0.2917
TCGA-A2-A1G6-01	Diploid	-1.0758	EGFR: Diploid	1.2634	RAC1: Diploid	0.6603
TCGA-A2-A259-01	Diploid	-0.5352	EGFR: Diploid	0.7089	RAC1: Diploid	-1.2894
TCGA-A2-A25A-01	Diploid	-0.2439	EGFR: Diploid	1.1022	RAC1: Diploid	0.0017
TCGA-A2-A25C-01	Diploid	0.5262	EGFR: Diploid	0.0742	RAC1: Diploid	-0.4717
TCGA-A2-A25D-01	Diploid	1.17	EGFR: Diploid	-0.7012	RAC1: Diploid	-0.1753
TCGA-A2-A25F-01	Diploid	-0.5873	EGFR: Diploid	1.9395	RAC1: Diploid	-0.6943
TCGA-A2-A3KC-01	Diploid	-0.8324	EGFR: Diploid	1.0537	RAC1: Diploid	-0.5069
TCGA-A2-A3KD-01	Diploid	-1.283	EGFR: Diploid	0.754	RAC1: Diploid	-1.4311
TCGA-A2-A3XU-01	Diploid	0.895	EGFR: Diploid	-0.2809	RAC1: Diploid	0.2361
TCGA-A2-A3XV-01	Diploid	-0.5119	EGFR: Diploid	-0.8733	RAC1: Diploid	0.9376
TCGA-A2-A3XX-01	Diploid	0.1721	EGFR: Diploid	0.4862	RAC1: Diploid	-0.5751
TCGA-A2-A3XY-01	Diploid	-0.7259	EGFR: Diploid	0.8	RAC1: Diploid	-1.2045
TCGA-A2-A3Y0-01	Diploid	0.9925	EGFR: Diploid	0.6995	RAC1: Diploid	-0.5794
TCGA-A2-A4RW-01	Diploid	-0.9663	EGFR: Diploid	0.4092	RAC1: Gain	0.0729
TCGA-A2-A4RY-01	Diploid	-1.606	EGFR: Diploid	1.204	RAC1: Diploid	-0.9427
TCGA-A2-A4S0-01	Diploid	-1.323	EGFR: Diploid	-2.1161	RAC1: Diploid	-1.2623
TCGA-A2-A4S2-01	Diploid	-1.1781	EGFR: Diploid	-0.2407	RAC1: Diploid	-1.6016
TCGA-A7-A0CG-01	Diploid	-1.0888	EGFR: Diploid	0.8447	RAC1: Diploid	-0.4195
TCGA-A7-A0CH-01	Diploid	-0.4878	EGFR: Diploid	-0.5882	RAC1: Diploid	-0.5332
TCGA-A7-A13H-01	Diploid	-1.3223	EGFR: Diploid	0.2848	RAC1: Diploid	-0.9701
TCGA-A7-A26E-01	Diploid	0.4426	EGFR: Diploid	0.4273	RAC1: Diploid	0.0347
TCGA-A7-A26G-01	Diploid	0.7349	EGFR: Diploid	1.3651	RAC1: Diploid	0.6782
TCGA-A7-A26J-01	Diploid	0.2805	EGFR: Diploid	0.3332	RAC1: Diploid	-0.7946
TCGA-A7-A3IY-01	Diploid	0.3214	EGFR: Diploid	-0.9508	RAC1: Diploid	0.536
TCGA-A7-A3IZ-01	Diploid	0.0324	EGFR: Diploid	-1.1898	RAC1: Diploid	-1.4998
TCGA-A7-A3J0-01	Diploid	-1.2428	EGFR: Diploid	1.247	RAC1: Diploid	-1.1666
TCGA-A7-A3J1-01	Diploid	-0.7695	EGFR: Diploid	0.6311	RAC1: Diploid	-0.498
TCGA-A7-A3RF-01	Diploid	-1.5596	EGFR: Diploid	-1.9024	RAC1: Diploid	-0.9484
TCGA-A7-A426-01	Diploid	-0.8325	EGFR: Diploid	0.2625	RAC1: Diploid	-0.6759
TCGA-A7-A4SA-01	Diploid	0.895	EGFR: Diploid	0.3785	RAC1: Diploid	-0.9442
TCGA-A7-A56D-01	Diploid	-1.0012	EGFR: Diploid	-0.9883	RAC1: Gain	1.774
TCGA-A7-A5ZV-01	Diploid	-1.9732	EGFR: Gain	1.5908	RAC1: Gain	0.1603
TCGA-A7-A5ZW-01	Diploid	0.0132	EGFR: Diploid	-0.3156	RAC1: Diploid	0.4426
TCGA-A7-A5ZX-01	Diploid	-1.1358	EGFR: Diploid	0.3098	RAC1: Diploid	0.0635
TCGA-A8-A06P-01	Diploid	-0.7457	EGFR: Diploid	0.2067	RAC1: Diploid	-0.1403
TCGA-A8-A06T-01	Diploid	0.7474	EGFR: Diploid	-0.735	RAC1: Diploid	-0.4659
TCGA-A8-A07E-01	Diploid	-0.6051	EGFR: Diploid	1.0811	RAC1: Diploid	0.6147
TCGA-A8-A07I-01	Diploid	-1.032	EGFR: Shallow Deletion	0.093	RAC1: Diploid	-0.8476
TCGA-A8-A07J-01	Diploid	-1.6074	EGFR: Diploid	0.0242	RAC1: Diploid	0.013
TCGA-A8-A07L-01	Diploid	1.105	EGFR: Gain	-0.117	RAC1: Diploid	-0.9818
TCGA-A8-A07O-01	Diploid	0.8937	EGFR: Diploid	0.8421	RAC1: Diploid	0.4346
TCGA-A8-A07P-01	Diploid	-0.2372	EGFR: Diploid	-0.7385	RAC1: Diploid	-0.1881
TCGA-A8-A07S-01	Diploid	0.305	EGFR: Diploid	-0.8773	RAC1: Diploid	-1.2008
TCGA-A8-A07W-01	Diploid	-0.9187	EGFR: Gain	-0.7434	RAC1: Diploid	-1.0055
TCGA-A8-A07Z-01	Diploid	-1.2395	EGFR: Diploid	-1.5762	RAC1: Diploid	-0.9377
TCGA-A8-A081-01	Diploid	0.2083	EGFR: Diploid	-0.305	RAC1: Diploid	-0.7654
TCGA-A8-A082-01	Diploid	-1.3322	EGFR: Diploid	-0.6147	RAC1: Diploid	-0.5238
TCGA-A8-A083-01	Diploid	-1.4943	EGFR: Diploid	-2.5727	RAC1: Diploid	-0.7481
TCGA-A8-A084-01	Diploid	-0.2709	EGFR: Diploid	-0.4747	RAC1: Diploid	-0.171
TCGA-A8-A085-01	Diploid	0.1456	EGFR: Diploid	-0.6696	RAC1: Diploid	-0.0471
TCGA-A8-A086-01	Diploid	-0.2667	EGFR: Diploid	-0.0049	RAC1: Diploid	-0.3402
TCGA-A8-A08A-01	Diploid	-0.8847	EGFR: Diploid	-0.6367	RAC1: Diploid	-0.6423
TCGA-A8-A08H-01	Diploid	-0.8291	EGFR: Diploid	0.9145	RAC1: Diploid	0.2339
TCGA-A8-A08I-01	Diploid	-0.4008	EGFR: Shallow Deletion	-0.1472	RAC1: Shallow Deletion	-2.2775
TCGA-A8-A08J-01	Diploid	-0.2764	EGFR: Diploid	-0.5582	RAC1: Diploid	-0.1184
TCGA-A8-A08O-01	Diploid	0.6424	EGFR: Diploid	0.4632	RAC1: Diploid	-0.2397
TCGA-A8-A08T-01	Diploid	-0.3336	EGFR: Diploid	-0.2664	RAC1: Diploid	-0.2598
TCGA-A8-A08Z-01	Diploid	-0.4986	EGFR: Diploid	0.1009	RAC1: Diploid	0.2255
TCGA-A8-A090-01	Diploid	0.1892	EGFR: Diploid	-0.2848	RAC1: Diploid	-0.7913
TCGA-A8-A096-01	Diploid	-1.3385	EGFR: Diploid	-0.3923	RAC1: Diploid	-0.5583
TCGA-A8-A099-01	Diploid	-1.2196	EGFR: Diploid	-1.1221	RAC1: Diploid	-1.3732
TCGA-A8-A09C-01	Diploid	0.2798	EGFR: Diploid	-0.6386	RAC1: Diploid	-0.5015
TCGA-A8-A09D-01	Diploid	-1.7285	EGFR: Diploid	0.5151	RAC1: Diploid	0.001
TCGA-A8-A09E-01	Diploid	0.3159	EGFR: Diploid	-1.1805	RAC1: Diploid	-0.9617
TCGA-A8-A09G-01	Diploid	-0.3283	EGFR: Diploid	-0.4139	RAC1: Diploid	-0.7774
TCGA-A8-A09I-01	Diploid	0.7949	EGFR: Diploid	-0.8155	RAC1: Diploid	0.1195
TCGA-A8-A09N-01	Diploid	0.7831	EGFR: Diploid	-0.7175	RAC1: Gain	0.439
TCGA-A8-A09R-01	Diploid	-0.7594	EGFR: Diploid	-0.2529	RAC1: Diploid	-1.0553
TCGA-A8-A09T-01	Diploid	0.58	EGFR: Diploid	-0.9896	RAC1: Diploid	-0.1545
TCGA-A8-A09V-01	Diploid	-0.1998	EGFR: Diploid	-0.2017	RAC1: Diploid	-0.6578
TCGA-A8-A09Z-01	Diploid	-1.4522	EGFR: Diploid	-0.2748	RAC1: Diploid	-0.3932
TCGA-A8-A0A4-01	Diploid	-0.8172	EGFR: Diploid	1.4225	RAC1: Diploid	-0.4051
TCGA-A8-A0A6-01	Diploid	-0.0697	EGFR: Diploid	0.5283	RAC1: Diploid	0.1898
TCGA-A8-A0A7-01	Diploid	-1.2569	EGFR: Diploid	0.5634	RAC1: Diploid	0.9303
TCGA-A8-A0AB-01	Diploid	0.7216	EGFR: Diploid	-0.1525	RAC1: Diploid	-0.1608
TCGA-A8-A0AD-01	Diploid	-0.5882	EGFR: Diploid	-0.7186	RAC1: Diploid	-0.136
TCGA-AC-A23C-01	Diploid	-0.4178	EGFR: Diploid	-0.1051	RAC1: Gain	1.3142
TCGA-AC-A23H-01	Diploid	-1.0101	EGFR: Deep Deletion	-0.5461	RAC1: Diploid	-0.5291
TCGA-AC-A2B8-01	Diploid	-0.8227	EGFR: Diploid	0.4036	RAC1: Diploid	-0.78
TCGA-AC-A2BK-01	Diploid	1.253	EGFR: Diploid	1.4722	RAC1: Diploid	-1.1329
TCGA-AC-A2BM-01	Diploid	1.0093	EGFR: Diploid	-0.8871	RAC1: Diploid	0.1088
TCGA-AC-A2FB-01	Diploid	-0.8768	EGFR: Diploid	0.8465	RAC1: Diploid	-0.5471
TCGA-AC-A2FE-01	Diploid	-0.2493	EGFR: Diploid	-0.1461	RAC1: Diploid	-0.7102
TCGA-AC-A2FF-01	Diploid	-0.2122	EGFR: Diploid	1.1814	RAC1: Diploid	-0.1965
TCGA-AC-A2FG-01	Diploid	-1.2308	EGFR: Diploid	0.85	RAC1: Diploid	-1.2312
TCGA-AC-A2FK-01	Diploid	-1.7067	EGFR: Diploid	1.6026	RAC1: Diploid	-0.5531
TCGA-AC-A2FO-01	Diploid	-1.4807	EGFR: Diploid	0.2937	RAC1: Diploid	-0.6164
TCGA-AC-A2QI-01	Diploid	-1.0477	EGFR: Diploid	-0.0362	RAC1: Diploid	-0.2875
TCGA-AC-A3BB-01	Diploid	-0.8205	EGFR: Diploid	-0.2789	RAC1: Diploid	-0.3656
TCGA-AC-A3EH-01	Diploid	-0.4793	EGFR: Diploid	-0.6847	RAC1: Diploid	0.1204
TCGA-AC-A3HN-01	Diploid	-1.3173	EGFR: Diploid	0.7256	RAC1: Diploid	-0.9142
TCGA-AC-A3OD-01	Diploid	0.0629	EGFR: Diploid	1.2522	RAC1: Diploid	-0.6219
TCGA-AC-A3QP-01	Diploid	-0.6687	EGFR: Diploid	-0.651	RAC1: Diploid	0.4345
TCGA-AC-A3QQ-01	Diploid	-0.6641	EGFR: Diploid	-1.5661	RAC1: Diploid	-0.1314
TCGA-AC-A3TM-01	Diploid	-0.1266	EGFR: Diploid	-1.3548	RAC1: Diploid	0.1898
TCGA-AC-A3TN-01	Diploid	-0.4392	EGFR: Diploid	-1.8611	RAC1: Diploid	-0.738
TCGA-AC-A3W6-01	Diploid	-0.4883	EGFR: Diploid	-0.2353	RAC1: Diploid	-0.3235
TCGA-AC-A3W7-01	Diploid	-1.404	EGFR: Diploid	0.4641	RAC1: Diploid	-1.3281
TCGA-AC-A3YI-01	Diploid	-1.2973	EGFR: Diploid	0.8055	RAC1: Diploid	-0.4355
TCGA-AC-A3YJ-01	Diploid	-0.4353	EGFR: Diploid	-2.8611	RAC1: Diploid	-0.4562
TCGA-AC-A4ZE-01	Diploid	-0.8652	EGFR: Diploid	-0.4321	RAC1: Diploid	-1.6076
TCGA-AC-A5EH-01	Diploid	-0.4364	EGFR: Shallow Deletion	-0.9993	RAC1: Diploid	-0.4068
TCGA-AC-A5XS-01	Diploid	-0.2001	EGFR: Diploid	-1.5044	RAC1: Diploid	0.3433
TCGA-AC-A6IV-01	Diploid	-0.9918	EGFR: Diploid	0.4262	RAC1: Diploid	-0.2322
TCGA-AC-A6IX-01	Diploid	-0.8183	EGFR: Diploid	0.2279	RAC1: Diploid	-0.6609
TCGA-AC-A7VB-01	Diploid	-0.3142	EGFR: Diploid	-1.468	RAC1: Diploid	-0.9508
TCGA-AC-A8OQ-01	Diploid	-0.6081	EGFR: Diploid	0.2376	RAC1: Diploid	-0.8308
TCGA-AC-A8OR-01	Diploid	-0.981	EGFR: Diploid	-0.7764	RAC1: Diploid	-0.6876
TCGA-AN-A03X-01	Diploid	-0.0319	EGFR: Diploid	0.188	RAC1: Diploid	-0.3277
TCGA-AN-A03Y-01	Diploid	0.3466	EGFR: Diploid	-1.4543	RAC1: Diploid	-0.9711
TCGA-AN-A041-01	Diploid	0.5701	EGFR: Diploid	0.4598	RAC1: Diploid	0.4812
TCGA-AN-A046-01	Diploid	0.5904	EGFR: Diploid	-0.1377	RAC1: Diploid	-0.0068
TCGA-AN-A04A-01	Diploid	0.2809	EGFR: Diploid	0.5196	RAC1: Diploid	0.3642
TCGA-AN-A04D-01	Diploid	1.9658	EGFR: Diploid	-0.0121	RAC1: Diploid	-0.5967
TCGA-AN-A0AK-01	Diploid	0.0696	EGFR: Diploid	-0.1042	RAC1: Diploid	0.3027
TCGA-AN-A0AR-01	Diploid	1.0136	EGFR: Diploid	-0.1026	RAC1: Diploid	-0.6709
TCGA-AN-A0AT-01	Diploid	1.1712	EGFR: Diploid	0.6792	RAC1: Diploid	-0.0985
TCGA-AN-A0FD-01	Diploid	0.4429	EGFR: Diploid	-0.3434	RAC1: Diploid	0.8061
TCGA-AN-A0FF-01	Diploid	-0.3753	EGFR: Diploid	-0.399	RAC1: Diploid	-0.5115
TCGA-AN-A0FK-01	Diploid	0.1128	EGFR: Diploid	-1.304	RAC1: Diploid	-0.5922
TCGA-AN-A0FN-01	Diploid	-0.9782	EGFR: Diploid	0.2445	RAC1: Diploid	0.5807
TCGA-AN-A0FS-01	Diploid	-0.944	EGFR: Diploid	0.6093	RAC1: Diploid	-0.4047
TCGA-AN-A0FV-01	Diploid	0.0007	EGFR: Gain	0.5081	RAC1: Diploid	0.3572
TCGA-AN-A0FX-01	Diploid	-1.0793	EGFR: Diploid	0.904	RAC1: Diploid	-0.558
TCGA-AN-A0XN-01	Diploid	-0.6376	EGFR: Gain	0.4949	RAC1: Diploid	0.557
TCGA-AN-A0XO-01	Diploid	0.3562	EGFR: Diploid	0.2647	RAC1: Diploid	-0.1145
TCGA-AN-A0XP-01	Diploid	-0.8022	EGFR: Diploid	-1.0321	RAC1: Diploid	-0.4975
TCGA-AN-A0XR-01	Diploid	-0.9302	EGFR: Diploid	-0.8694	RAC1: Diploid	-0.977
TCGA-AN-A0XU-01	Diploid	1.4482	EGFR: Shallow Deletion	1.4576	RAC1: Diploid	-0.754
TCGA-AN-A0XV-01	Diploid	-0.0661	EGFR: Diploid	0.1565	RAC1: Diploid	-0.1253
TCGA-AN-A0XW-01	Diploid	-0.2355	EGFR: Diploid	0.2416	RAC1: Diploid	0.8124
TCGA-AO-A03M-01	Diploid	0.2696	EGFR: Diploid	0.2321	RAC1: Diploid	0.5989
TCGA-AO-A03O-01	Diploid	0.7042	EGFR: Diploid	-1.0133	RAC1: Diploid	-0.5897
TCGA-AO-A03P-01	Diploid	1.2402	EGFR: Diploid	-1.6325	RAC1: Diploid	0.6504
TCGA-AO-A03R-01	Diploid	1.1864	EGFR: Diploid	0.085	RAC1: Diploid	0.751
TCGA-AO-A03U-01	Diploid	-1.9214	EGFR: Diploid	1.5386	RAC1: Diploid	-0.0926
TCGA-AO-A03V-01	Diploid	-0.367	EGFR: Diploid	-0.1292	RAC1: Diploid	-0.1241
TCGA-AO-A0J2-01	Diploid	0.5126	EGFR: Gain	0.9224	RAC1: Diploid	0.3305
TCGA-AO-A0J4-01	Diploid	0.094	EGFR: Diploid	1.3917	RAC1: Shallow Deletion	-2.4772
TCGA-AO-A0J5-01	Diploid	-1.9443	EGFR: Diploid	0.4719	RAC1: Diploid	0.2685
TCGA-AO-A0J6-01	Diploid	-0.0258	EGFR: Diploid	0.7061	RAC1: Gain	1.7635
TCGA-AO-A0J8-01	Diploid	-0.8089	EGFR: Diploid	-0.6232	RAC1: Diploid	-0.3138
TCGA-AO-A0J9-01	Diploid	-0.3692	EGFR: Diploid	0.1697	RAC1: Diploid	1.8868
TCGA-AO-A0JA-01	Diploid	-0.7826	EGFR: Diploid	0.5744	RAC1: Diploid	0.1877
TCGA-AO-A0JC-01	Diploid	-0.3617	EGFR: Diploid	-0.1659	RAC1: Diploid	-1.5108
TCGA-AO-A0JE-01	Diploid	-1.1044	EGFR: Diploid	0.0557	RAC1: Diploid	-0.5455
TCGA-AO-A0JF-01	Diploid	-1.1901	EGFR: Diploid	0.6708	RAC1: Diploid	-0.39
TCGA-AO-A0JG-01	Diploid	-0.16	EGFR: Diploid	0.4594	RAC1: Diploid	-0.531
TCGA-AO-A0JI-01	Diploid	-0.1661	EGFR: Diploid	-0.0482	RAC1: Diploid	-1.1249
TCGA-AO-A0JJ-01	Diploid	-0.6571	EGFR: Diploid	0.8959	RAC1: Diploid	-0.0305
TCGA-AO-A0JL-01	Diploid	0.74	EGFR: Gain	0.6147	RAC1: Diploid	0.2225
TCGA-AO-A0JM-01	Diploid	-1.1592	EGFR: Diploid	-0.762	RAC1: Diploid	-0.8486
TCGA-AO-A126-01	Diploid	0.4808	EGFR: Diploid	-1.2238	RAC1: Diploid	2.9855
TCGA-AO-A12A-01	Diploid	-0.4203	EGFR: Diploid	0.9495	RAC1: Diploid	0.449
TCGA-AO-A12H-01	Diploid	-1.268	EGFR: Diploid	-1.8426	RAC1: Diploid	0.2307
TCGA-AO-A1KO-01	Diploid	-1.2443	EGFR: Diploid	1.9088	RAC1: Diploid	-0.1454
TCGA-AO-A1KP-01	Diploid	2.3472	EGFR: Diploid	-1.228	RAC1: Diploid	1.7988
TCGA-AO-A1KR-01	Diploid	0.8603	EGFR: Diploid	-0.323	RAC1: Diploid	-0.9168
TCGA-AO-A1KT-01	Diploid	0.562	EGFR: Diploid	-0.9883	RAC1: Diploid	1.1902
TCGA-AQ-A04H-01	Diploid	0.4625	EGFR: Diploid	-0.4926	RAC1: Diploid	-0.0936
TCGA-AQ-A04J-01	Diploid	0.0193	EGFR: Diploid	1.1967	RAC1: Diploid	-0.0057
TCGA-AQ-A0Y5-01	Diploid	0.0445	EGFR: Diploid	0.4449	RAC1: Diploid	-0.1081
TCGA-AQ-A7U7-01	Diploid	-1.6034	EGFR: Diploid	0.2538	RAC1: Diploid	-1.483
TCGA-AR-A0TP-01	Diploid	0.3334	EGFR: Diploid	1.3104	RAC1: Diploid	-0.1408
TCGA-AR-A0TQ-01	Diploid	-0.8422	EGFR: Diploid	-0.0006	RAC1: Diploid	-0.6639
TCGA-AR-A0TS-01	Diploid	-0.1215	EGFR: Diploid	1.3049	RAC1: Diploid	-0.245
TCGA-AR-A0TT-01	Diploid	-0.0284	EGFR: Diploid	-0.1993	RAC1: Diploid	-0.6691
TCGA-AR-A0TV-01	Diploid	0.1996	EGFR: Diploid	-2.0017	RAC1: Shallow Deletion	-2.825
TCGA-AR-A0TW-01	Diploid	-1.5376	EGFR: Gain	-1.2104	RAC1: Gain	1.5915
TCGA-AR-A0TX-01	Diploid	-0.974	EGFR: Diploid	0.4648	RAC1: Diploid	0.0047
TCGA-AR-A0TY-01	Diploid	0.3865	EGFR: Diploid	-0.3845	RAC1: Diploid	0.1611
TCGA-AR-A0TZ-01	Diploid	0.8092	EGFR: Diploid	-0.2532	RAC1: Diploid	0.2013
TCGA-AR-A1AH-01	Diploid	1.543	EGFR: Diploid	0.872	RAC1: Diploid	0.2403
TCGA-AR-A1AJ-01	Diploid	0.5892	EGFR: Diploid	1.1399	RAC1: Diploid	0.0811
TCGA-AR-A1AK-01	Diploid	-1.1803	EGFR: Diploid	0.8862	RAC1: Diploid	-1.1162
TCGA-AR-A1AL-01	Diploid	-0.0787	EGFR: Diploid	1.0769	RAC1: Diploid	-0.7687
TCGA-AR-A1AM-01	Diploid	-0.8833	EGFR: Diploid	0.3588	RAC1: Diploid	-0.4326
TCGA-AR-A1AN-01	Diploid	-0.2806	EGFR: Diploid	0.4678	RAC1: Diploid	0.976
TCGA-AR-A1AO-01	Diploid	-0.523	EGFR: Diploid	0.9774	RAC1: Diploid	-0.6653
TCGA-AR-A1AP-01	Diploid	-0.5503	EGFR: Diploid	-0.0771	RAC1: Diploid	-0.1464
TCGA-AR-A1AS-01	Diploid	0.85	EGFR: Diploid	-0.4829	RAC1: Diploid	-0.1329
TCGA-AR-A1AU-01	Diploid	0.3129	EGFR: Diploid	1.1316	RAC1: Diploid	-0.047
TCGA-AR-A1AW-01	Diploid	-0.208	EGFR: Diploid	0.0905	RAC1: Diploid	-0.4419
TCGA-AR-A1AX-01	Diploid	-0.719	EGFR: Diploid	0.6033	RAC1: Diploid	-1.0804
TCGA-AR-A1AY-01	Diploid	1.125	EGFR: Diploid	1.2243	RAC1: Diploid	0.2474
TCGA-AR-A24L-01	Diploid	1.0804	EGFR: Diploid	0.2714	RAC1: Diploid	0.393
TCGA-AR-A24M-01	Diploid	-0.1053	EGFR: Diploid	0.548	RAC1: Diploid	-0.1814
TCGA-AR-A24N-01	Diploid	0.2384	EGFR: Diploid	-0.3279	RAC1: Diploid	-0.6708
TCGA-AR-A24O-01	Diploid	-0.1324	EGFR: Diploid	1.1293	RAC1: Diploid	-0.0745
TCGA-AR-A24P-01	Diploid	0.1912	EGFR: Diploid	0.3779	RAC1: Diploid	-0.0453
TCGA-AR-A24R-01	Diploid	0.131	EGFR: Diploid	-0.1651	RAC1: Diploid	-0.5476
TCGA-AR-A24S-01	Diploid	1.4803	EGFR: Diploid	0.165	RAC1: Diploid	-0.1305
TCGA-AR-A24T-01	Diploid	0.1118	EGFR: Diploid	0.7382	RAC1: Diploid	0.02
TCGA-AR-A24U-01	Diploid	0.3145	EGFR: Diploid	0.8535	RAC1: Diploid	0.6107
TCGA-AR-A24X-01	Diploid	0.245	EGFR: Diploid	-0.0919	RAC1: Diploid	-0.2888
TCGA-AR-A24Z-01	Diploid	-0.0122	EGFR: Diploid	-0.82	RAC1: Diploid	-1.0966
TCGA-AR-A251-01	Diploid	0.0392	EGFR: Gain	2.0468	RAC1: Shallow Deletion	-1.2817
TCGA-AR-A252-01	Diploid	-0.4614	EGFR: Diploid	0.9024	RAC1: Diploid	-0.3788
TCGA-AR-A254-01	Diploid	0.0981	EGFR: Diploid	0.32	RAC1: Diploid	-0.343
TCGA-AR-A2LE-01	Diploid	-0.5741	EGFR: Diploid	1.207	RAC1: Diploid	-1.1406
TCGA-AR-A2LH-01	Diploid	-0.8142	EGFR: Diploid	0.3614	RAC1: Diploid	0.7533
TCGA-AR-A2LJ-01	Diploid	-0.7162	EGFR: Diploid	-0.5169	RAC1: Diploid	0.005
TCGA-AR-A2LL-01	Diploid	1.5227	EGFR: Diploid	-1.0418	RAC1: Diploid	-1.0713
TCGA-AR-A2LM-01	Diploid	-0.3386	EGFR: Diploid	0.6743	RAC1: Diploid	-0.749
TCGA-AR-A2LN-01	Diploid	-2.0844	EGFR: Diploid	0.9948	RAC1: Diploid	-1.0022
TCGA-AR-A2LO-01	Diploid	-0.6655	EGFR: Gain	1.041	RAC1: Diploid	-0.8486
TCGA-AR-A2LQ-01	Diploid	-2.0346	EGFR: Diploid	1.3231	RAC1: Diploid	-0.6682
TCGA-AR-A2LR-01	Diploid	-0.417	EGFR: Gain	1.2102	RAC1: Diploid	-1.1529
TCGA-AR-A5QN-01	Diploid	-0.6126	EGFR: Diploid	0.5679	RAC1: Diploid	-1.1057
TCGA-AR-A5QQ-01	Diploid	0.1987	EGFR: Diploid	0.9855	RAC1: Diploid	0.4282
TCGA-B6-A0I1-01	Diploid	1.0954	EGFR: Diploid	0.3791	RAC1: Diploid	-1.4764
TCGA-B6-A0IA-01	Diploid	1.4108	EGFR: Diploid	-1.162	RAC1: Diploid	0.6153
TCGA-B6-A0IE-01	Diploid	0.1314	EGFR: Diploid	-0.0413	RAC1: Diploid	-0.1058
TCGA-B6-A0IG-01	Diploid	-0.4976	EGFR: Diploid	-0.1543	RAC1: Diploid	0.3346
TCGA-B6-A0IK-01	Diploid	0.2633	EGFR: Diploid	0.739	RAC1: Diploid	1.9447
TCGA-B6-A0IP-01	Diploid	0.2187	EGFR: Diploid	-0.2562	RAC1: Diploid	0.0034
TCGA-B6-A0RH-01	Diploid	0.3235	EGFR: Diploid	-0.2243	RAC1: Diploid	0.7467
TCGA-B6-A0RL-01	Diploid	0.7367	EGFR: Diploid	-3.434	RAC1: Diploid	-0.7216
TCGA-B6-A0RM-01	Diploid	0.4432	EGFR: Diploid	-1.1704	RAC1: Diploid	-0.5943
TCGA-B6-A0RN-01	Diploid	-0.1896	EGFR: Diploid	-0.9866	RAC1: Diploid	-0.0594
TCGA-B6-A0RO-01	Diploid	-0.5196	EGFR: Diploid	-0.6489	RAC1: Diploid	0.0405
TCGA-B6-A0RP-01	Diploid	-0.9565	EGFR: Diploid	-0.3062	RAC1: Diploid	-0.3279
TCGA-B6-A0RQ-01	Diploid	-1.3517	EGFR: Diploid	1.1099	RAC1: Diploid	-0.2959
TCGA-B6-A0RT-01	Diploid	0.6803	EGFR: Diploid	0.8696	RAC1: Diploid	-0.3132
TCGA-B6-A0WS-01	Diploid	-1.0672	EGFR: Diploid	0.0245	RAC1: Diploid	0.1351
TCGA-B6-A0WT-01	Diploid	-0.0002	EGFR: Diploid	-0.1952	RAC1: Diploid	-0.5099
TCGA-B6-A0WW-01	Diploid	-0.2193	EGFR: Diploid	-0.972	RAC1: Diploid	0.7625
TCGA-B6-A0WX-01	Diploid	0.4471	EGFR: Diploid	0.8134	RAC1: Diploid	0.774
TCGA-B6-A0X0-01	Diploid	-0.6775	EGFR: Diploid	-0.669	RAC1: Diploid	-0.7156
TCGA-B6-A0X4-01	Diploid	-0.7939	EGFR: Diploid	-0.2316	RAC1: Diploid	-0.7274
TCGA-B6-A0X5-01	Diploid	0.1481	EGFR: Diploid	-1.8685	RAC1: Diploid	-0.9961
TCGA-B6-A0X7-01	Diploid	0.1292	EGFR: Diploid	-0.056	RAC1: Diploid	-0.1843
TCGA-B6-A1KC-01	Diploid	0.0854	EGFR: Diploid	-0.766	RAC1: Diploid	-0.2375
TCGA-B6-A1KF-01	Diploid	1.5724	EGFR: Diploid	0.2556	RAC1: Diploid	0.9899
TCGA-B6-A1KI-01	Diploid	-1.1555	EGFR: Diploid	-0.3199	RAC1: Diploid	-0.2633
TCGA-B6-A1KN-01	Diploid	0.8326	EGFR: Diploid	0.1464	RAC1: Shallow Deletion	-1.3446
TCGA-B6-A2IU-01	Diploid	0.0875	EGFR: Diploid	-0.6413	RAC1: Diploid	-0.742
TCGA-B6-A400-01	Diploid	-1.3158	EGFR: Shallow Deletion	0.0699	RAC1: Diploid	-1.3486
TCGA-B6-A409-01	Diploid	0.2009	EGFR: Diploid	0.412	RAC1: Diploid	0.4508
TCGA-B6-A40B-01	Diploid	-0.2297	EGFR: Diploid	-0.9888	RAC1: Diploid	-0.3261
TCGA-B6-A40C-01	Diploid	-0.8735	EGFR: Diploid	-0.8113	RAC1: Diploid	-0.6344
TCGA-BH-A0AV-01	Diploid	0.179	EGFR: Diploid	1.5563	RAC1: Diploid	1.4858
TCGA-BH-A0B0-01	Diploid	-1.2213	EGFR: Diploid	0.1998	RAC1: Diploid	1.0171
TCGA-BH-A0B3-01	Diploid	-0.3788	EGFR: Gain	1.2582	RAC1: Diploid	0.2692
TCGA-BH-A0B5-01	Diploid	-0.1291	EGFR: Diploid	0.3167	RAC1: Diploid	-0.127
TCGA-BH-A0B6-01	Diploid	-0.8752	EGFR: Diploid	-0.4859	RAC1: Diploid	-0.4899
TCGA-BH-A0B7-01	Diploid	1.0552	EGFR: Diploid	0.5482	RAC1: Diploid	2.0095
TCGA-BH-A0BC-01	Diploid	-0.3384	EGFR: Diploid	0.1599	RAC1: Diploid	0.3486
TCGA-BH-A0BD-01	Diploid	0.0732	EGFR: Diploid	0.1904	RAC1: Diploid	-0.2364
TCGA-BH-A0BF-01	Diploid	-1.0204	EGFR: Diploid	0.0899	RAC1: Diploid	0.1741
TCGA-BH-A0BM-01	Diploid	-0.8775	EGFR: Diploid	0.8054	RAC1: Diploid	0.4232
TCGA-BH-A0BO-01	Diploid	-1.723	EGFR: Diploid	1.0994	RAC1: Diploid	-0.5897
TCGA-BH-A0BQ-01	Diploid	-0.8944	EGFR: Diploid	0.3108	RAC1: Diploid	0.296
TCGA-BH-A0BR-01	Diploid	-1.258	EGFR: Diploid	0.4357	RAC1: Diploid	0.4609
TCGA-BH-A0BS-01	Diploid	-0.6839	EGFR: Diploid	-0.5771	RAC1: Diploid	0.1108
TCGA-BH-A0BV-01	Diploid	-0.5652	EGFR: Diploid	-0.2665	RAC1: Diploid	-0.3138
TCGA-BH-A0BW-01	Diploid	0.2197	EGFR: Diploid	1.4242	RAC1: Shallow Deletion	-1.9776
TCGA-BH-A0C3-01	Diploid	-1.1507	EGFR: Diploid	1.3221	RAC1: Diploid	-1.2365
TCGA-BH-A0DE-01	Diploid	-0.6708	EGFR: Diploid	0.4786	RAC1: Diploid	0.9419
TCGA-BH-A0DG-01	Diploid	-1.7263	EGFR: Diploid	0.7139	RAC1: Diploid	-0.7517
TCGA-BH-A0DH-01	Diploid	0.0088	EGFR: Diploid	-0.6873	RAC1: Diploid	-0.6228
TCGA-BH-A0DI-01	Diploid	-1.8151	EGFR: Diploid	0.8282	RAC1: Diploid	-0.0255
TCGA-BH-A0DK-01	Diploid	-0.8041	EGFR: Diploid	0.8785	RAC1: Diploid	0.3586
TCGA-BH-A0DQ-01	Diploid	-0.6313	EGFR: Diploid	0.1783	RAC1: Diploid	0.6346
TCGA-BH-A0DV-01	Diploid	-2.0851	EGFR: Diploid	0.8046	RAC1: Diploid	0.2961
TCGA-BH-A0DX-01	Diploid	-1.2371	EGFR: Diploid	-0.0004	RAC1: Diploid	0.3191
TCGA-BH-A0DZ-01	Diploid	0.4262	EGFR: Diploid	0.222	RAC1: Diploid	0.9919
TCGA-BH-A0E1-01	Diploid	-0.3657	EGFR: Diploid	-0.0458	RAC1: Diploid	-0.1666
TCGA-BH-A0E2-01	Diploid	0.545	EGFR: Diploid	-0.2581	RAC1: Diploid	1.9194
TCGA-BH-A0E7-01	Diploid	0.1974	EGFR: Diploid	-1.172	RAC1: Diploid	-0.5675
TCGA-BH-A0EE-01	Diploid	0.9686	EGFR: Diploid	0.6585	RAC1: Diploid	1.9362
TCGA-BH-A0EI-01	Diploid	-0.1868	EGFR: Diploid	-0.1805	RAC1: Diploid	-0.4393
TCGA-BH-A0GZ-01	Diploid	1.0552	EGFR: Diploid	-0.5768	RAC1: Diploid	0.5254
TCGA-BH-A0H0-01	Diploid	0.6838	EGFR: Diploid	-0.9947	RAC1: Diploid	-0.4173
TCGA-BH-A0H3-01	Diploid	-0.462	EGFR: Diploid	0.6544	RAC1: Diploid	-0.0809
TCGA-BH-A0H5-01	Diploid	-0.8189	EGFR: Diploid	0.4183	RAC1: Diploid	-0.0599
TCGA-BH-A0H6-01	Diploid	0.6583	EGFR: Diploid	0.6582	RAC1: Diploid	0.1552
TCGA-BH-A0H9-01	Diploid	-0.0783	EGFR: Diploid	-0.2861	RAC1: Diploid	0.4901
TCGA-BH-A0HA-01	Diploid	0.0127	EGFR: Diploid	-0.3947	RAC1: Diploid	1.367
TCGA-BH-A0HB-01	Diploid	1.0509	EGFR: Diploid	-0.3876	RAC1: Diploid	1.486
TCGA-BH-A0HK-01	Diploid	-1.1571	EGFR: Diploid	0.3767	RAC1: Diploid	-0.232
TCGA-BH-A0HO-01	Diploid	-0.5461	EGFR: Diploid	-0.7149	RAC1: Diploid	-0.5297
TCGA-BH-A0HW-01	Diploid	0.6317	EGFR: Diploid	-1.6969	RAC1: Diploid	0.1279
TCGA-BH-A0HX-01	Diploid	-0.2094	EGFR: Gain	-0.3194	RAC1: Diploid	-0.1103
TCGA-BH-A0W3-01	Diploid	0.1202	EGFR: Diploid	-1.0851	RAC1: Diploid	-1.326
TCGA-BH-A0W4-01	Diploid	-0.4441	EGFR: Diploid	0.617	RAC1: Diploid	-0.4836
TCGA-BH-A0W5-01	Diploid	-0.8055	EGFR: Diploid	0.5803	RAC1: Diploid	-0.9358
TCGA-BH-A0WA-01	Diploid	0.6394	EGFR: Gain	1.9192	RAC1: Gain	-0.1848
TCGA-BH-A18G-01	Diploid	-0.2054	EGFR: Diploid	-0.0078	RAC1: Diploid	0.3647
TCGA-BH-A18H-01	Diploid	-1.1254	EGFR: Diploid	-0.4167	RAC1: Diploid	-0.789
TCGA-BH-A18I-01	Diploid	-0.2161	EGFR: Diploid	0.5441	RAC1: Diploid	-0.1196
TCGA-BH-A18J-01	Diploid	0.3101	EGFR: Diploid	-0.9274	RAC1: Diploid	0.3788
TCGA-BH-A18M-01	Diploid	-0.4552	EGFR: Diploid	0.7252	RAC1: Diploid	-0.6744
TCGA-BH-A18N-01	Diploid	0.0039	EGFR: Diploid	-1.4348	RAC1: Diploid	-1.3236
TCGA-BH-A18P-01	Diploid	0.2056	EGFR: Diploid	-0.2543	RAC1: Diploid	-0.5248
TCGA-BH-A18R-01	Diploid	-0.4816	EGFR: Diploid	0.3818	RAC1: Diploid	-0.2452
TCGA-BH-A18S-01	Diploid	-0.5807	EGFR: Diploid	-1.9507	RAC1: Diploid	-0.9604
TCGA-BH-A18T-01	Diploid	1.0962	EGFR: Diploid	0.9927	RAC1: Diploid	-0.6896
TCGA-BH-A1ES-01	Diploid	0.9218	EGFR: Diploid	-0.1934	RAC1: Diploid	0.5511
TCGA-BH-A1ET-01	Diploid	-0.0924	EGFR: Diploid	0.3136	RAC1: Diploid	-0.3594
TCGA-BH-A1EU-01	Diploid	-0.6291	EGFR: Diploid	1.0272	RAC1: Diploid	-0.8534
TCGA-BH-A1EW-01	Diploid	-0.586	EGFR: Diploid	0.1478	RAC1: Diploid	-0.8594
TCGA-BH-A1EY-01	Diploid	-0.5986	EGFR: Diploid	0.1111	RAC1: Diploid	0.5967
TCGA-BH-A1F0-01	Diploid	-0.1896	EGFR: Diploid	0.9153	RAC1: Diploid	0.1875
TCGA-BH-A1F2-01	Diploid	0.5351	EGFR: Diploid	0.1492	RAC1: Diploid	1.2317
TCGA-BH-A1F5-01	Diploid	2.2832	EGFR: Diploid	-0.6239	RAC1: Diploid	1.6134
TCGA-BH-A1FB-01	Diploid	-0.7156	EGFR: Diploid	1.1321	RAC1: Diploid	-0.598
TCGA-BH-A1FC-01	Diploid	0.215	EGFR: Diploid	0.9263	RAC1: Diploid	-0.77
TCGA-BH-A1FE-01	Diploid	0.6762	EGFR: Diploid	0.9701	RAC1: Diploid	-0.0587
TCGA-BH-A1FG-01	Diploid	-0.1593	EGFR: Diploid	-1.1471	RAC1: Diploid	0.3463
TCGA-BH-A1FH-01	Diploid	-1.7678	EGFR: Diploid	1.6371	RAC1: Diploid	-0.3861
TCGA-BH-A1FJ-01	Diploid	1.1081	EGFR: Diploid	-1.4577	RAC1: Diploid	-0.7107
TCGA-BH-A1FL-01	Diploid	0.3228	EGFR: Diploid	-0.4489	RAC1: Diploid	-0.3996
TCGA-BH-A1FM-01	Diploid	1.5391	EGFR: Diploid	-0.393	RAC1: Diploid	1.6604
TCGA-BH-A1FR-01	Diploid	-0.9485	EGFR: Diploid	-0.942	RAC1: Diploid	-0.0409
TCGA-BH-A1FU-01	Diploid	-0.552	EGFR: Diploid	1.4755	RAC1: Diploid	-0.4264
TCGA-BH-A201-01	Diploid	-0.1645	EGFR: Diploid	0.9817	RAC1: Diploid	-0.2639
TCGA-BH-A203-01	Diploid	0.294	EGFR: Diploid	-0.3295	RAC1: Diploid	-0.3469
TCGA-BH-A204-01	Diploid	2.2283	EGFR: Diploid	-0.5937	RAC1: Diploid	0.7922
TCGA-BH-A208-01	Diploid	-1.5573	EGFR: Diploid	1.1545	RAC1: Shallow Deletion	0.7652
TCGA-BH-A28O-01	Diploid	-2.1439	EGFR: Diploid	1.1931	RAC1: Diploid	-0.7781
TCGA-BH-A28Q-01	Diploid	-0.3071	EGFR: Diploid	0.288	RAC1: Diploid	-0.9921
TCGA-BH-A2L8-01	Diploid	-0.2628	EGFR: Diploid	-0.4055	RAC1: Diploid	-0.5009
TCGA-BH-A42T-01	Diploid	1.0453	EGFR: Diploid	-1.4306	RAC1: Diploid	-0.2641
TCGA-BH-A42U-01	Diploid	-1.4241	EGFR: Diploid	0.0619	RAC1: Diploid	-0.0552
TCGA-BH-A42V-01	Diploid	-0.6607	EGFR: Diploid	0.416	RAC1: Diploid	-1.1941
TCGA-BH-A8FY-01	Diploid	-0.0083	EGFR: Diploid	-1.367	RAC1: Diploid	-1.5421
TCGA-BH-A8FZ-01	Diploid	-1.0223	EGFR: Diploid	0.671	RAC1: Diploid	-1.6259
TCGA-BH-A8G0-01	Diploid	-1.5714	EGFR: Diploid	0.4491	RAC1: Diploid	-0.9297
TCGA-BH-AB28-01	Diploid	-1.016	EGFR: Diploid	0.0264	RAC1: Diploid	-1.2721
TCGA-C8-A12M-01	Diploid	0.6563	EGFR: Diploid	-0.794	RAC1: Diploid	-0.5159
TCGA-C8-A12N-01	Diploid	0.3495	EGFR: Diploid	-0.3759	RAC1: Diploid	1.0545
TCGA-C8-A12O-01	Diploid	-0.3994	EGFR: Diploid	0.6478	RAC1: Diploid	0.1472
TCGA-C8-A12U-01	Diploid	0.2564	EGFR: Diploid	-0.8824	RAC1: Diploid	1.0458
TCGA-C8-A12W-01	Diploid	-0.7227	EGFR: Diploid	-0.0349	RAC1: Diploid	0.2146
TCGA-C8-A12X-01	Diploid	-0.3513	EGFR: Diploid	-1.2592	RAC1: Diploid	1.8717
TCGA-C8-A12Z-01	Diploid	0.4734	EGFR: Diploid	0.7565	RAC1: Diploid	0.4669
TCGA-C8-A130-01	Diploid	0.5771	EGFR: Gain	-0.2621	RAC1: Diploid	0.7254
TCGA-C8-A132-01	Diploid	-0.6311	EGFR: Diploid	0.7763	RAC1: Diploid	0.2195
TCGA-C8-A133-01	Diploid	-1.5236	EGFR: Diploid	-2.7031	RAC1: Diploid	-0.4138
TCGA-C8-A134-01	Diploid	1.414	EGFR: Diploid	0.8584	RAC1: Diploid	0.8527
TCGA-C8-A135-01	Diploid	0.2379	EGFR: Diploid	0.2201	RAC1: Diploid	0.6137
TCGA-C8-A137-01	Diploid	0.1919	EGFR: Diploid	-0.2543	RAC1: Amplification	2.113
TCGA-C8-A1HE-01	Diploid	-0.3034	EGFR: Diploid	-0.2858	RAC1: Diploid	-0.4286
TCGA-C8-A1HF-01	Diploid	1.7421	EGFR: Diploid	-0.9505	RAC1: Diploid	1.4631
TCGA-C8-A1HG-01	Diploid	0.8988	EGFR: Diploid	-1.5998	RAC1: Diploid	0.5319
TCGA-C8-A1HJ-01	Diploid	3.2947	EGFR: Diploid	0.3013	RAC1: Diploid	1.7112
TCGA-C8-A1HK-01	Diploid	0.7165	EGFR: Diploid	0.9633	RAC1: Gain	0.9612
TCGA-C8-A1HL-01	Diploid	0.8895	EGFR: Diploid	-0.5388	RAC1: Diploid	2.337
TCGA-C8-A1HN-01	Diploid	1.3065	EGFR: Gain	-1.8183	RAC1: Diploid	0.4657
TCGA-C8-A1HO-01	Diploid	-0.1126	EGFR: Diploid	-1.1174	RAC1: Diploid	-0.3868
TCGA-C8-A26V-01	Diploid	0.1504	EGFR: Diploid	-1.1071	RAC1: Diploid	-0.7739
TCGA-C8-A26W-01	Diploid	0.3597	EGFR: Diploid	-0.1616	RAC1: Diploid	0.6879
TCGA-C8-A273-01	Diploid	-1.485	EGFR: Gain	-0.148	RAC1: Gain	0.8158
TCGA-C8-A275-01	Diploid	-0.2734	EGFR: Diploid	-0.3997	RAC1: Diploid	0.1096
TCGA-C8-A278-01	Diploid	0.8266	EGFR: Diploid	-0.5429	RAC1: Diploid	0.2968
TCGA-C8-A27A-01	Diploid	2.1459	EGFR: Diploid	-0.3081	RAC1: Diploid	1.0691
TCGA-C8-A3M8-01	Diploid	-0.2813	EGFR: Diploid	-0.3754	RAC1: Diploid	-1.0935
TCGA-C8-A8HP-01	Diploid	0.0687	EGFR: Diploid	0.4807	RAC1: Diploid	0.7879
TCGA-C8-A8HQ-01	Diploid	0.2757	EGFR: Diploid	0.0605	RAC1: Diploid	0.6076
TCGA-C8-A8HR-01	Diploid	-0.7288	EGFR: Diploid	0.4312	RAC1: Diploid	-0.0421
TCGA-D8-A13Y-01	Diploid	0.3779	EGFR: Diploid	1.0446	RAC1: Diploid	-1.3009
TCGA-D8-A13Z-01	Diploid	-0.2636	EGFR: Diploid	1.3968	RAC1: Diploid	-0.1404
TCGA-D8-A140-01	Diploid	-1.0991	EGFR: Diploid	-0.3538	RAC1: Diploid	-1.6232
TCGA-D8-A141-01	Diploid	-0.8545	EGFR: Diploid	0.2913	RAC1: Diploid	-0.1659
TCGA-D8-A142-01	Diploid	-0.5406	EGFR: Diploid	0.921	RAC1: Gain	1.3117
TCGA-D8-A145-01	Diploid	-1.4608	EGFR: Diploid	0.9725	RAC1: Diploid	-0.5236
TCGA-D8-A1JA-01	Diploid	0.2339	EGFR: Diploid	2.0076	RAC1: Diploid	0.6044
TCGA-D8-A1JB-01	Diploid	-0.9477	EGFR: Diploid	0.6227	RAC1: Diploid	0.1837
TCGA-D8-A1JC-01	Diploid	0.3139	EGFR: Diploid	0.152	RAC1: Diploid	-0.1084
TCGA-D8-A1JH-01	Diploid	-0.445	EGFR: Diploid	0.5184	RAC1: Diploid	-0.2451
TCGA-D8-A1JI-01	Diploid	0.6523	EGFR: Diploid	-2.1476	RAC1: Diploid	-1.173
TCGA-D8-A1JJ-01	Diploid	0.9919	EGFR: Diploid	0.2331	RAC1: Shallow Deletion	-1.4249
TCGA-D8-A1JN-01	Diploid	-0.6393	EGFR: Diploid	-1.35	RAC1: Diploid	-0.0315
TCGA-D8-A1JP-01	Diploid	0.206	EGFR: Diploid	-0.5472	RAC1: Diploid	1.0111
TCGA-D8-A1JS-01	Diploid	-0.4304	EGFR: Diploid	-2.6535	RAC1: Diploid	-0.1952
TCGA-D8-A1JT-01	Diploid	1.6273	EGFR: Diploid	-1.7384	RAC1: Diploid	1.122
TCGA-D8-A1JU-01	Diploid	-1.39	EGFR: Diploid	0.5652	RAC1: Diploid	-0.3234
TCGA-D8-A1X5-01	Diploid	-0.8	EGFR: Diploid	-0.4558	RAC1: Diploid	-1.3411
TCGA-D8-A1X6-01	Diploid	0.6033	EGFR: Diploid	-2.0072	RAC1: Diploid	-0.8539
TCGA-D8-A1X7-01	Diploid	-0.2547	EGFR: Diploid	-0.7073	RAC1: Diploid	-0.5614
TCGA-D8-A1X8-01	Diploid	-0.3447	EGFR: Diploid	0.4382	RAC1: Diploid	-0.5077
TCGA-D8-A1XC-01	Diploid	-0.9781	EGFR: Diploid	-1.3454	RAC1: Diploid	-1.3586
TCGA-D8-A1XD-01	Diploid	-0.9654	EGFR: Diploid	0.4366	RAC1: Diploid	-0.4516
TCGA-D8-A1XG-01	Diploid	-0.6764	EGFR: Diploid	0.5999	RAC1: Diploid	-0.9131
TCGA-D8-A1XJ-01	Diploid	0.1282	EGFR: Diploid	1.2614	RAC1: Diploid	-0.1431
TCGA-D8-A1XM-01	Diploid	-0.5248	EGFR: Diploid	0.5975	RAC1: Diploid	-0.2802
TCGA-D8-A1XO-01	Diploid	-0.0974	EGFR: Diploid	0.1033	RAC1: Diploid	-0.5197
TCGA-D8-A1XS-01	Diploid	0.2286	EGFR: Diploid	-0.5309	RAC1: Diploid	-0.1268
TCGA-D8-A1XT-01	Diploid	0.6881	EGFR: Diploid	1.7707	RAC1: Amplification	2.5259
TCGA-D8-A1XV-01	Diploid	0.3856	EGFR: Diploid	-1.3849	RAC1: Diploid	-0.9659
TCGA-D8-A1Y0-01	Diploid	0.7618	EGFR: Diploid	0.7355	RAC1: Diploid	-0.3896
TCGA-D8-A1Y2-01	Diploid	0.0167	EGFR: Diploid	-0.647	RAC1: Diploid	0.6971
TCGA-D8-A1Y3-01	Diploid	2.2759	EGFR: Diploid	-2.5574	RAC1: Shallow Deletion	-0.833
TCGA-D8-A27E-01	Diploid	-0.8649	EGFR: Diploid	-1.1781	RAC1: Diploid	-0.8477
TCGA-D8-A27G-01	Diploid	-0.5499	EGFR: Diploid	-0.0862	RAC1: Diploid	0.015
TCGA-D8-A27H-01	Diploid	-1.6511	EGFR: Diploid	1.2079	RAC1: Diploid	-0.5954
TCGA-D8-A27I-01	Diploid	-0.3089	EGFR: Diploid	1.0146	RAC1: Gain	-0.5544
TCGA-D8-A27L-01	Diploid	-0.723	EGFR: Diploid	0.5727	RAC1: Diploid	-0.8453
TCGA-D8-A27N-01	Diploid	-1.4398	EGFR: Diploid	-0.4681	RAC1: Diploid	0.5105
TCGA-D8-A27P-01	Diploid	-0.9776	EGFR: Diploid	0.5035	RAC1: Diploid	-0.9177
TCGA-D8-A27R-01	Diploid	0.1201	EGFR: Diploid	-0.7795	RAC1: Diploid	0.6999
TCGA-D8-A27T-01	Diploid	0.1438	EGFR: Diploid	0.3165	RAC1: Diploid	-0.6491
TCGA-D8-A27V-01	Diploid	-0.8457	EGFR: Diploid	1.2349	RAC1: Diploid	-0.8956
TCGA-D8-A27W-01	Diploid	-0.3862	EGFR: Diploid	-0.315	RAC1: Diploid	-0.921
TCGA-D8-A4Z1-01	Diploid	-1.6445	EGFR: Diploid	0.9644	RAC1: Diploid	-1.3536
TCGA-D8-A73U-01	Diploid	-1.6904	EGFR: Diploid	-0.4415	RAC1: Diploid	-0.3728
TCGA-D8-A73W-01	Diploid	-1.8285	EGFR: Diploid	-0.284	RAC1: Diploid	-1.66
TCGA-D8-A73X-01	Diploid	-0.1806	EGFR: Diploid	-0.6146	RAC1: Diploid	-1.0314
TCGA-E2-A108-01	Diploid	0.7385	EGFR: Diploid	0.883	RAC1: Gain	0.7832
TCGA-E2-A10A-01	Diploid	0.2184	EGFR: Diploid	-1.2537	RAC1: Diploid	-0.0111
TCGA-E2-A10E-01	Diploid	0.8749	EGFR: Diploid	-0.1227	RAC1: Diploid	0.1153
TCGA-E2-A10F-01	Diploid	-0.4882	EGFR: Diploid	0.0805	RAC1: Diploid	-0.0737
TCGA-E2-A14O-01	Diploid	1.5078	EGFR: Diploid	-1.6561	RAC1: Diploid	0.1751
TCGA-E2-A14Q-01	Diploid	-0.5836	EGFR: Diploid	0.6681	RAC1: Diploid	0.6789
TCGA-E2-A14S-01	Diploid	0.4718	EGFR: Diploid	-1.5735	RAC1: Diploid	-0.4184
TCGA-E2-A14U-01	Diploid	-0.9656	EGFR: Diploid	0.4148	RAC1: Diploid	-0.9735
TCGA-E2-A14X-01	Diploid	-0.419	EGFR: Diploid	0.6151	RAC1: Diploid	-0.1819
TCGA-E2-A14Y-01	Diploid	0.821	EGFR: Diploid	1.4363	RAC1: Diploid	0.5445
TCGA-E2-A150-01	Diploid	-0.3585	EGFR: Amplification	4.1338	RAC1: Diploid	-0.2008
TCGA-E2-A155-01	Diploid	0.0318	EGFR: Diploid	-0.9198	RAC1: Diploid	0.8385
TCGA-E2-A156-01	Diploid	0.3043	EGFR: Diploid	-1.6139	RAC1: Diploid	-1.0403
TCGA-E2-A15C-01	Diploid	-1.0432	EGFR: Diploid	0.1431	RAC1: Diploid	-0.1611
TCGA-E2-A15F-01	Diploid	-0.4435	EGFR: Diploid	0.1963	RAC1: Diploid	0.059
TCGA-E2-A15J-01	Diploid	-0.4008	EGFR: Diploid	-1.5952	RAC1: Diploid	-0.5473
TCGA-E2-A15K-01	Diploid	-0.296	EGFR: Diploid	-0.887	RAC1: Diploid	-0.5477
TCGA-E2-A15L-01	Diploid	0.2062	EGFR: Diploid	-0.2389	RAC1: Diploid	-0.7439
TCGA-E2-A15O-01	Diploid	-0.0115	EGFR: Diploid	-0.742	RAC1: Diploid	-1.0909
TCGA-E2-A15P-01	Diploid	-0.5985	EGFR: Diploid	0.658	RAC1: Diploid	-0.3907
TCGA-E2-A15T-01	Diploid	-0.9023	EGFR: Diploid	-1.0738	RAC1: Diploid	-0.1669
TCGA-E2-A1B1-01	Diploid	-0.4217	EGFR: Diploid	1.0678	RAC1: Diploid	0.4244
TCGA-E2-A1B4-01	Diploid	0.089	EGFR: Diploid	-1.4604	RAC1: Diploid	-0.9064
TCGA-E2-A1B6-01	Diploid	0.5045	EGFR: Diploid	-0.1309	RAC1: Diploid	1.1775
TCGA-E2-A1BC-01	Diploid	-0.8471	EGFR: Shallow Deletion	0.7765	RAC1: Diploid	-0.2048
TCGA-E2-A1IE-01	Diploid	0.1683	EGFR: Diploid	-0.7419	RAC1: Gain	1.663
TCGA-E2-A1IF-01	Diploid	-0.4031	EGFR: Diploid	-0.556	RAC1: Diploid	1.0446
TCGA-E2-A1IG-01	Diploid	-0.5858	EGFR: Diploid	0.0497	RAC1: Diploid	0.046
TCGA-E2-A1IK-01	Diploid	-1.2497	EGFR: Diploid	-0.7695	RAC1: Diploid	-0.121
TCGA-E2-A1IL-01	Diploid	-1.5177	EGFR: Diploid	0.556	RAC1: Diploid	-1.6332
TCGA-E2-A1IN-01	Diploid	0.0432	EGFR: Diploid	-0.5407	RAC1: Diploid	-0.2499
TCGA-E2-A1IU-01	Diploid	-0.4134	EGFR: Diploid	0.1895	RAC1: Diploid	-0.5397
TCGA-E2-A1L6-01	Diploid	0.2212	EGFR: Diploid	0.471	RAC1: Diploid	-0.2873
TCGA-E2-A1L7-01	Diploid	1.5988	EGFR: Diploid	0.353	RAC1: Shallow Deletion	-2.1722
TCGA-E2-A1L8-01	Diploid	0.9345	EGFR: Diploid	-0.5711	RAC1: Diploid	1.9164
TCGA-E2-A1LA-01	Diploid	0.6583	EGFR: Diploid	-0.9537	RAC1: Diploid	0.1422
TCGA-E2-A1LB-01	Diploid	-1.8249	EGFR: Diploid	1.1778	RAC1: Diploid	-1.1339
TCGA-E2-A1LG-01	Diploid	0.566	EGFR: Diploid	2.5177	RAC1: Diploid	-1.2043
TCGA-E2-A1LH-01	Diploid	-0.3214	EGFR: Diploid	0.3404	RAC1: Diploid	0.9749
TCGA-E2-A1LK-01	Diploid	0.052	EGFR: Diploid	1.0628	RAC1: Diploid	-0.742
TCGA-E2-A2P5-01	Diploid	0.7346	EGFR: Diploid	-0.9144	RAC1: Diploid	-0.7472
TCGA-E2-A2P6-01	Diploid	-0.7558	EGFR: Diploid	-1.2242	RAC1: Diploid	-0.0334
TCGA-E2-A3DX-01	Diploid	-1.7528	EGFR: Diploid	1.0523	RAC1: Diploid	-1.265
TCGA-E2-A576-01	Diploid	0.0673	EGFR: Diploid	-2.0047	RAC1: Diploid	1.2163
TCGA-E9-A1N4-01	Diploid	-0.3924	EGFR: Diploid	0.0529	RAC1: Diploid	-0.65
TCGA-E9-A1N5-01	Diploid	-0.7734	EGFR: Diploid	-0.0556	RAC1: Diploid	-0.1753
TCGA-E9-A1NC-01	Diploid	0.6099	EGFR: Diploid	0.7042	RAC1: Diploid	-0.1993
TCGA-E9-A1NE-01	Diploid	0.8254	EGFR: Diploid	1.0291	RAC1: Diploid	0.4827
TCGA-E9-A1NG-01	Diploid	-0.4436	EGFR: Diploid	0.4052	RAC1: Diploid	0.6973
TCGA-E9-A1NH-01	Diploid	-0.4814	EGFR: Diploid	0.1852	RAC1: Diploid	-0.219
TCGA-E9-A1NI-01	Diploid	0.6541	EGFR: Diploid	-0.4759	RAC1: Diploid	-0.4676
TCGA-E9-A1R0-01	Diploid	0.2218	EGFR: Diploid	0.0896	RAC1: Diploid	-0.1563
TCGA-E9-A1R2-01	Diploid	0.1916	EGFR: Diploid	-0.1712	RAC1: Diploid	0.0291
TCGA-E9-A1R5-01	Diploid	0.9141	EGFR: Diploid	-0.3206	RAC1: Diploid	-1.5099
TCGA-E9-A1R6-01	Diploid	0.0852	EGFR: Diploid	-1.428	RAC1: Diploid	-0.9447
TCGA-E9-A1RD-01	Diploid	-0.837	EGFR: Diploid	-0.834	RAC1: Diploid	-0.2106
TCGA-E9-A1RG-01	Diploid	0.6809	EGFR: Gain	-1.7235	RAC1: Gain	0.5322
TCGA-E9-A1RH-01	Diploid	1.7113	EGFR: Diploid	2.7776	RAC1: Diploid	0.1883
TCGA-E9-A1RI-01	Diploid	-0.2982	EGFR: Diploid	0.0302	RAC1: Diploid	0.351
TCGA-E9-A227-01	Diploid	-0.4595	EGFR: Diploid	-0.0816	RAC1: Diploid	-0.1737
TCGA-E9-A228-01	Diploid	0.711	EGFR: Diploid	-0.8963	RAC1: Diploid	-0.4333
TCGA-E9-A229-01	Diploid	-1.1996	EGFR: Diploid	0.303	RAC1: Diploid	-0.2405
TCGA-E9-A22A-01	Diploid	-0.0537	EGFR: Diploid	-0.254	RAC1: Diploid	1.7064
TCGA-E9-A22D-01	Diploid	0.1822	EGFR: Gain	-1.4422	RAC1: Diploid	0.2858
TCGA-E9-A22H-01	Diploid	0.9043	EGFR: Diploid	-0.9012	RAC1: Diploid	-0.1735
TCGA-E9-A243-01	Diploid	1.1556	EGFR: Diploid	0.475	RAC1: Diploid	-0.3032
TCGA-E9-A245-01	Diploid	-0.9089	EGFR: Diploid	-0.7562	RAC1: Diploid	-0.4672
TCGA-E9-A248-01	Diploid	0.2642	EGFR: Diploid	0.357	RAC1: Diploid	1.0044
TCGA-E9-A2JS-01	Diploid	-0.2616	EGFR: Diploid	-0.8618	RAC1: Diploid	-0.8176
TCGA-E9-A2JT-01	Diploid	-1.3108	EGFR: Diploid	0.5703	RAC1: Diploid	-1.9961
TCGA-E9-A3Q9-01	Diploid	-0.9102	EGFR: Diploid	-0.1111	RAC1: Diploid	-0.2689
TCGA-E9-A3QA-01	Diploid	-0.2164	EGFR: Diploid	1.0327	RAC1: Diploid	-0.2888
TCGA-E9-A5FK-01	Diploid	-0.3962	EGFR: Diploid	-0.9342	RAC1: Diploid	0.7527
TCGA-E9-A5FL-01	Diploid	-1.5589	EGFR: Diploid	0.7557	RAC1: Shallow Deletion	-1.4117
TCGA-E9-A5UO-01	Diploid	-1.3915	EGFR: Diploid	-1.7252	RAC1: Diploid	-1.3494
TCGA-E9-A6HE-01	Diploid	-0.0785	EGFR: Diploid	-1.2836	RAC1: Diploid	0.9386
TCGA-EW-A1IW-01	Diploid	0.4649	EGFR: Diploid	0.3091	RAC1: Diploid	-0.1919
TCGA-EW-A1IX-01	Diploid	-1.1012	EGFR: Diploid	0.2697	RAC1: Diploid	-0.7546
TCGA-EW-A1IZ-01	Diploid	-0.3689	EGFR: Diploid	-0.7752	RAC1: Diploid	0.0186
TCGA-EW-A1J1-01	Diploid	1.3677	EGFR: Diploid	-1.1236	RAC1: Diploid	0.4157
TCGA-EW-A1J2-01	Diploid	-0.8097	EGFR: Diploid	0.8484	RAC1: Diploid	-0.4142
TCGA-EW-A1J3-01	Diploid	1.4289	EGFR: Diploid	-0.6997	RAC1: Diploid	0.5429
TCGA-EW-A1J5-01	Diploid	-0.3802	EGFR: Diploid	0.1037	RAC1: Diploid	-0.5519
TCGA-EW-A1OV-01	Diploid	0.827	EGFR: Diploid	-0.2659	RAC1: Diploid	-0.2489
TCGA-EW-A1OX-01	Diploid	-1.9657	EGFR: Diploid	-0.5031	RAC1: Diploid	-0.7078
TCGA-EW-A1OY-01	Diploid	0.4172	EGFR: Gain	-0.8724	RAC1: Diploid	-0.2426
TCGA-EW-A1P1-01	Diploid	-0.647	EGFR: Diploid	1.2408	RAC1: Diploid	0.285
TCGA-EW-A1P6-01	Diploid	0.6566	EGFR: Diploid	-0.6314	RAC1: Diploid	-0.423
TCGA-EW-A1P7-01	Diploid	-1.7747	EGFR: Diploid	1.0309	RAC1: Diploid	0.0386
TCGA-EW-A1PA-01	Diploid	-0.0274	EGFR: Gain	0.2989	RAC1: Gain	0.802
TCGA-EW-A1PD-01	Diploid	-1.0203	EGFR: Diploid	0.3318	RAC1: Diploid	-0.5955
TCGA-EW-A1PE-01	Diploid	-0.8531	EGFR: Diploid	-0.284	RAC1: Diploid	-0.7661
TCGA-EW-A1PF-01	Diploid	-0.8721	EGFR: Diploid	0.7199	RAC1: Diploid	-0.6913
TCGA-EW-A1PG-01	Diploid	-0.5741	EGFR: Diploid	1.6033	RAC1: Diploid	0.2481
TCGA-EW-A1PH-01	Diploid	1.6342	EGFR: Gain	1.3154	RAC1: Diploid	-0.4414
TCGA-EW-A2FR-01	Diploid	0.3085	EGFR: Diploid	0.6341	RAC1: Diploid	0.1237
TCGA-EW-A2FS-01	Diploid	0.0463	EGFR: Diploid	-0.42	RAC1: Diploid	1.19
TCGA-EW-A2FV-01	Diploid	-0.1713	EGFR: Diploid	0.5871	RAC1: Diploid	1.1827
TCGA-EW-A2FW-01	Diploid	0.8174	EGFR: Diploid	-1.2452	RAC1: Diploid	0.3044
TCGA-EW-A3E8-01	Diploid	-0.298	EGFR: Diploid	-0.4826	RAC1: Diploid	-0.6952
TCGA-EW-A3U0-01	Diploid	-0.1461	EGFR: Diploid	0.5643	RAC1: Diploid	-1.7554
TCGA-EW-A424-01	Diploid	0.569	EGFR: Diploid	-0.517	RAC1: Diploid	0.0026
TCGA-EW-A6S9-01	Diploid	-0.6856	EGFR: Diploid	0.2881	RAC1: Diploid	0.4052
TCGA-EW-A6SC-01	Diploid	0.4958	EGFR: Diploid	0.2113	RAC1: Diploid	-0.6322
TCGA-GM-A2D9-01	Diploid	-1.064	EGFR: Diploid	-0.9943	RAC1: Diploid	-0.5466
TCGA-GM-A2DA-01	Diploid	-0.6609	EGFR: Diploid	-0.1188	RAC1: Diploid	-0.1489
TCGA-GM-A2DK-01	Diploid	-0.7728	EGFR: Diploid	-0.5216	RAC1: Diploid	2.4778
TCGA-GM-A2DM-01	Diploid	-1.325	EGFR: Diploid	-1.4905	RAC1: Diploid	-0.6555
TCGA-GM-A2DN-01	Diploid	-0.1471	EGFR: Diploid	0.0313	RAC1: Diploid	-0.2359
TCGA-GM-A2DO-01	Diploid	0.3176	EGFR: Diploid	-1.1878	RAC1: Diploid	-1.0553
TCGA-GM-A3NW-01	Diploid	-0.4087	EGFR: Diploid	-0.6336	RAC1: Diploid	-0.982
TCGA-GM-A3NY-01	Diploid	-0.1087	EGFR: Diploid	-0.6707	RAC1: Diploid	-0.1328
TCGA-GM-A3XG-01	Diploid	-0.7145	EGFR: Diploid	0.1318	RAC1: Diploid	-0.0463
TCGA-GM-A4E0-01	Diploid	-1.3726	EGFR: Diploid	0.0981	RAC1: Diploid	0.1901
TCGA-GM-A5PV-01	Diploid	0.4369	EGFR: Diploid	-0.6005	RAC1: Diploid	-0.4429
TCGA-GM-A5PX-01	Diploid	-0.2031	EGFR: Diploid	-1.0294	RAC1: Diploid	0.1324
TCGA-HN-A2OB-01	Diploid	-1.1922	EGFR: Diploid	1.0798	RAC1: Diploid	-0.9749
TCGA-JL-A3YX-01	Diploid	0.6527	EGFR: Diploid	-0.5351	RAC1: Diploid	0.2785
TCGA-LD-A66U-01	Diploid	-0.3592	EGFR: Diploid	-0.8963	RAC1: Diploid	-0.2214
TCGA-LD-A74U-01	Diploid	-1.3277	EGFR: Diploid	0.4359	RAC1: Diploid	-0.7344
TCGA-LD-A7W6-01	Diploid	-0.5339	EGFR: Diploid	0.4554	RAC1: Diploid	-1.478
TCGA-LL-A441-01	Diploid	-0.5957	EGFR: Diploid	0.8719	RAC1: Diploid	-1.7098
TCGA-LL-A442-01	Diploid	0.0268	EGFR: Diploid	-1.4117	RAC1: Diploid	-1.4163
TCGA-LL-A50Y-01	Diploid	-0.7007	EGFR: Diploid	-1.7874	RAC1: Diploid	-0.3564
TCGA-LL-A5YL-01	Diploid	-0.4663	EGFR: Diploid	-0.6518	RAC1: Diploid	1.0766
TCGA-LL-A5YN-01	Diploid	-0.2625	EGFR: Diploid	-1.4419	RAC1: Diploid	-0.4005
TCGA-LL-A5YO-01	Diploid	0.3597	EGFR: Diploid	-0.001	RAC1: Diploid	-0.2027
TCGA-LL-A6FR-01	Diploid	0.5106	EGFR: Diploid	-0.2011	RAC1: Diploid	1.49
TCGA-LL-A73Y-01	Diploid	-1.2892	EGFR: Diploid	1.2687	RAC1: Diploid	-1.8186
TCGA-LL-A73Z-01	Diploid	-0.096	EGFR: Diploid	0.3098	RAC1: Gain	1.5558
TCGA-LL-A7SZ-01	Diploid	-0.7947	EGFR: Shallow Deletion	-1.8447	RAC1: Diploid	-0.7894
TCGA-LL-A8F5-01	Diploid	0.1638	EGFR: Diploid	0.9034	RAC1: Diploid	-0.7599
TCGA-LQ-A4E4-01	Diploid	-0.1072	EGFR: Diploid	-0.0689	RAC1: Diploid	-1.4103
TCGA-MS-A51U-01	Diploid	-1.1999	EGFR: Diploid	0.9979	RAC1: Diploid	-0.6778
TCGA-OK-A5Q2-01	Diploid	-1.1729	EGFR: Diploid	-0.1244	RAC1: Diploid	-0.7095
TCGA-OL-A5D6-01	Diploid	-0.9119	EGFR: Diploid	0.9475	RAC1: Diploid	0.0368
TCGA-OL-A5D8-01	Diploid	-0.841	EGFR: Diploid	-1.3425	RAC1: Diploid	-0.3995
TCGA-OL-A5DA-01	Diploid	0.3098	EGFR: Diploid	-0.8069	RAC1: Diploid	-0.1148
TCGA-OL-A5RU-01	Diploid	-1.772	EGFR: Diploid	-0.4102	RAC1: Diploid	-1.1228
TCGA-OL-A5RY-01	Diploid	-0.1162	EGFR: Diploid	0.4085	RAC1: Diploid	0.2822
TCGA-OL-A5S0-01	Diploid	1.078	EGFR: Diploid	-0.3041	RAC1: Gain	1.8097
TCGA-OL-A66J-01	Diploid	-0.2982	EGFR: Diploid	-0.6012	RAC1: Diploid	0.4304
TCGA-OL-A66L-01	Diploid	-0.8525	EGFR: Diploid	-0.9314	RAC1: Diploid	1.0592
TCGA-OL-A66O-01	Diploid	0.2586	EGFR: Diploid	-1.905	RAC1: Diploid	1.0055
TCGA-OL-A6VQ-01	Diploid	-1.1108	EGFR: Diploid	0.7839	RAC1: Diploid	-1.3576
TCGA-OL-A6VR-01	Diploid	-0.6936	EGFR: Diploid	-0.4682	RAC1: Diploid	-1.0173
TCGA-PE-A5DC-01	Diploid	0.9468	EGFR: Diploid	-0.7561	RAC1: Gain	1.4717
TCGA-PE-A5DD-01	Diploid	-0.3392	EGFR: Diploid	-0.6054	RAC1: Diploid	-0.4047
TCGA-PL-A8LY-01	Diploid	-0.6209	EGFR: Diploid	0.1494	RAC1: Diploid	-0.1547
TCGA-S3-AA11-01	Diploid	-0.8766	EGFR: Diploid	-0.9329	RAC1: Diploid	-1.2728
TCGA-S3-AA12-01	Diploid	0.625	EGFR: Diploid	-2.0715	RAC1: Diploid	-0.2425
TCGA-S3-AA14-01	Diploid	-1.2156	EGFR: Shallow Deletion	0.7254	RAC1: Diploid	-1.4988
TCGA-S3-AA15-01	Diploid	-0.5787	EGFR: Diploid	0.6249	RAC1: Diploid	-1.1091
TCGA-V7-A7HQ-01	Diploid	0.4069	EGFR: Diploid	-1.0929	RAC1: Diploid	1.4866
TCGA-WT-AB41-01	Diploid	-0.1606	EGFR: Diploid	-2.207	RAC1: Diploid	0.4731
TCGA-XX-A899-01	Diploid	-0.9319	EGFR: Diploid	0.6732	RAC1: Diploid	-0.5108
TCGA-XX-A89A-01	Diploid	-1.0003	EGFR: Diploid	0.5438	RAC1: Diploid	-0.3629
TCGA-Z7-A8R5-01	Diploid	-0.7978	EGFR: Diploid	-0.3711	RAC1: Diploid	1.3925
TCGA-Z7-A8R6-01	Diploid	0.0739	EGFR: Diploid	-1.132	RAC1: Diploid	-0.359
TCGA-3C-AAAU-01	Gain	-1.1259	EGFR: Gain	-0.7801	RAC1: Gain	-0.7484
TCGA-3C-AALI-01	Gain	-1.2465	EGFR: Gain	-0.5473	RAC1: Gain	-0.132
TCGA-A1-A0SF-01	Gain	0.7133	EGFR: Gain	0.2952	RAC1: Gain	0.5574
TCGA-A1-A0SI-01	Gain	-0.7241	EGFR: Gain	0.3522	RAC1: Gain	-0.2404
TCGA-A1-A0SJ-01	Gain	0.1778	EGFR: Gain	0.6196	RAC1: Gain	1.0504
TCGA-A1-A0SN-01	Gain	0.328	EGFR: Gain	0.063	RAC1: Gain	-0.1179
TCGA-A1-A0SO-01	Gain	1.9529	EGFR: Gain	1.0778	RAC1: Shallow Deletion	-1.5481
TCGA-A2-A04W-01	Gain	-0.5447	EGFR: Gain	0.1382	RAC1: Gain	2.4019
TCGA-A2-A0CT-01	Gain	1.1575	EGFR: Gain	-0.486	RAC1: Shallow Deletion	-2.2615
TCGA-A2-A0CV-01	Gain	-0.3458	EGFR: Gain	0.2815	RAC1: Gain	1.0771
TCGA-A2-A0EQ-01	Gain	-0.1498	EGFR: Amplification	2.6222	RAC1: Gain	0.29
TCGA-A2-A0EV-01	Gain	-0.3688	EGFR: Gain	-0.1696	RAC1: Gain	0.4187
TCGA-A2-A0EY-01	Gain	-0.965	EGFR: Gain	-0.5725	RAC1: Gain	-0.2415
TCGA-A2-A0SW-01	Gain	0.1785	EGFR: Gain	-0.5581	RAC1: Gain	1.1991
TCGA-A2-A0T1-01	Gain	0.2597	EGFR: Gain	-0.4461	RAC1: Gain	2.2983
TCGA-A2-A0T2-01	Gain	0.8342	EGFR: Gain	0.8607	RAC1: Gain	2.3989
TCGA-A2-A0YG-01	Gain	1.3269	EGFR: Gain	-0.3272	RAC1: Gain	0.218
TCGA-A2-A0YH-01	Gain	-0.2435	EGFR: Diploid	-0.6427	RAC1: Gain	0.6223
TCGA-A2-A0YJ-01	Gain	0.7354	EGFR: Gain	1.7889	RAC1: Gain	1.5996
TCGA-A2-A1FV-01	Gain	2.9733	EGFR: Gain	0.2991	RAC1: Gain	1.3028
TCGA-A2-A1FW-01	Gain	0.3778	EGFR: Gain	0.2605	RAC1: Gain	-0.0529
TCGA-A2-A1G0-01	Gain	-0.2126	EGFR: Gain	0.8681	RAC1: Gain	0.1949
TCGA-A2-A1G4-01	Gain	1.507	EGFR: Gain	-0.4681	RAC1: Gain	1.225
TCGA-A2-A25B-01	Gain	0.776	EGFR: Shallow Deletion	1.5421	RAC1: Gain	0.3894
TCGA-A2-A3XS-01	Gain	0.7897	EGFR: Gain	0.7038	RAC1: Diploid	-0.4256
TCGA-A2-A3XT-01	Gain	0.3528	EGFR: Gain	-0.2012	RAC1: Gain	-0.0843
TCGA-A2-A3XW-01	Gain	-2.9195	EGFR: Diploid	0.7522	RAC1: Gain	0.592
TCGA-A2-A3XZ-01	Gain	0.2641	EGFR: Gain	0.5259	RAC1: Gain	-0.1808
TCGA-A2-A4S1-01	Gain	-0.7466	EGFR: Gain	-0.3439	RAC1: Gain	1.3003
TCGA-A7-A0CE-01	Gain	1.6734	EGFR: Diploid	1.3261	RAC1: Gain	1.5785
TCGA-A7-A0D9-01	Gain	0.3431	EGFR: Gain	0.0129	RAC1: Gain	1.4892
TCGA-A7-A0DB-01	Gain	-0.3771	EGFR: Gain	0.0186	RAC1: Gain	0.7822
TCGA-A7-A13D-01	Gain	0.867	EGFR: Gain	1.4174	RAC1: Gain	0.7932
TCGA-A7-A13E-01	Gain	0.7443	EGFR: Gain	1.5907	RAC1: Gain	-0.3809
TCGA-A7-A13F-01	Gain	0.3126	EGFR: Gain	-0.3347	RAC1: Gain	0.3314
TCGA-A7-A26F-01	Gain	1.8956	EGFR: Gain	2.4531	RAC1: Gain	2.6777
TCGA-A7-A26H-01	Gain	1.2455	EGFR: Gain	0.2504	RAC1: Gain	-0.1799
TCGA-A7-A425-01	Gain	-0.7696	EGFR: Gain	-0.1697	RAC1: Gain	-0.9357
TCGA-A7-A4SB-01	Gain	0.8547	EGFR: Gain	-0.4267	RAC1: Gain	1.247
TCGA-A7-A4SF-01	Gain	0.9957	EGFR: Gain	-1.4712	RAC1: Gain	0.2245
TCGA-A7-A6VV-01	Gain	0.1982	EGFR: Shallow Deletion	1.1752	RAC1: Gain	-0.472
TCGA-A7-A6VY-01	Gain	1.2334	EGFR: Diploid	0.7809	RAC1: Diploid	0.0238
TCGA-A8-A06N-01	Gain	0.4038	EGFR: Gain	-3.2518	RAC1: Gain	-0.946
TCGA-A8-A06Q-01	Gain	1.9647	EGFR: Gain	-1.0869	RAC1: Shallow Deletion	-1.5736
TCGA-A8-A06R-01	Gain	1.295	EGFR: Shallow Deletion	-0.0652	RAC1: Gain	0.2502
TCGA-A8-A06X-01	Gain	1.4715	EGFR: Gain	-1.5493	RAC1: Gain	0.7188
TCGA-A8-A06Y-01	Gain	-0.3268	EGFR: Gain	-0.7334	RAC1: Gain	-1.2249
TCGA-A8-A06Z-01	Gain	1.1558	EGFR: Gain	-1.6623	RAC1: Gain	0.2071
TCGA-A8-A075-01	Gain	0.1179	EGFR: Gain	-0.3979	RAC1: Gain	0.4037
TCGA-A8-A076-01	Gain	-0.3011	EGFR: Gain	-0.1669	RAC1: Gain	-0.0781
TCGA-A8-A07F-01	Gain	0.3638	EGFR: Gain	0.2184	RAC1: Gain	0.1641
TCGA-A8-A07U-01	Gain	0.7197	EGFR: Gain	1.597	RAC1: Gain	0.5337
TCGA-A8-A08C-01	Gain	-0.3381	EGFR: Gain	-1.1071	RAC1: Gain	-0.1359
TCGA-A8-A08G-01	Gain	0.9852	EGFR: Gain	-1.1033	RAC1: Gain	1.2043
TCGA-A8-A08P-01	Gain	0.5857	EGFR: Gain	-1.0786	RAC1: Gain	0.4658
TCGA-A8-A08X-01	Gain	-1.1608	EGFR: Gain	1.2873	RAC1: Gain	0.1145
TCGA-A8-A093-01	Gain	0.2874	EGFR: Gain	-0.0439	RAC1: Gain	-0.3028
TCGA-A8-A094-01	Gain	0.0197	EGFR: Gain	-0.5864	RAC1: Gain	0.9867
TCGA-A8-A095-01	Gain	1.2449	EGFR: Gain	-0.2004	RAC1: Gain	-0.2803
TCGA-A8-A097-01	Gain	0.1375	EGFR: Gain	0.2437	RAC1: Gain	1.0065
TCGA-A8-A09A-01	Gain	0.246	EGFR: Gain	0.6778	RAC1: Gain	-0.6532
TCGA-A8-A09B-01	Gain	-0.1761	EGFR: Gain	-0.3203	RAC1: Gain	-0.941
TCGA-A8-A09Q-01	Gain	1.3031	EGFR: Gain	-0.3091	RAC1: Gain	0.5294
TCGA-A8-A09W-01	Gain	0.8218	EGFR: Diploid	-0.8059	RAC1: Gain	0.3343
TCGA-A8-A09X-01	Gain	-1.2846	EGFR: Gain	0.0832	RAC1: Gain	1.1875
TCGA-A8-A0A1-01	Gain	-0.5686	EGFR: Gain	0.0288	RAC1: Gain	-0.349
TCGA-A8-A0A2-01	Gain	0.8869	EGFR: Gain	-0.3754	RAC1: Gain	1.0592
TCGA-A8-A0A9-01	Gain	0.611	EGFR: Gain	-0.462	RAC1: Gain	0.6444
TCGA-AC-A23G-01	Gain	-1.3154	EGFR: Gain	0.8705	RAC1: Gain	0.024
TCGA-AC-A2FM-01	Gain	0.1101	EGFR: Gain	0.115	RAC1: Gain	-0.6351
TCGA-AC-A2QH-01	Gain	0.3505	EGFR: Amplification	4.1746	RAC1: Gain	0.6306
TCGA-AC-A2QJ-01	Gain	-1.2073	EGFR: Gain	-0.5143	RAC1: Gain	1.2607
TCGA-AC-A5XU-01	Gain	0.1591	EGFR: Gain	-1.11	RAC1: Gain	0.2239
TCGA-AC-A62V-01	Gain	0.5749	EGFR: Gain	-2.1004	RAC1: Gain	1.5867
TCGA-AC-A62Y-01	Gain	0.2665	EGFR: Gain	-1.5211	RAC1: Gain	0.543
TCGA-AC-A6IW-01	Gain	0.2673	EGFR: Diploid	0.4795	RAC1: Gain	-0.1002
TCGA-AC-A6NO-01	Gain	0.4385	EGFR: Gain	-0.4017	RAC1: Amplification	0.3532
TCGA-AC-A7VC-01	Gain	-0.0595	EGFR: Amplification	2.1747	RAC1: Gain	0.1351
TCGA-AC-A8OP-01	Gain	-0.6035	EGFR: Gain	0.205	RAC1: Gain	-0.8154
TCGA-AC-A8OS-01	Gain	-0.9837	EGFR: Gain	0.7627	RAC1: Gain	-0.6863
TCGA-AN-A049-01	Gain	0.7624	EGFR: Gain	-0.1043	RAC1: Gain	0.8949
TCGA-AN-A0AL-01	Gain	0.8668	EGFR: Diploid	0.9315	RAC1: Gain	1.857
TCGA-AN-A0AM-01	Gain	-0.116	EGFR: Gain	-0.1247	RAC1: Gain	0.2661
TCGA-AN-A0AS-01	Gain	-0.3029	EGFR: Gain	0.4915	RAC1: Gain	1.5728
TCGA-AN-A0FJ-01	Gain	1.1656	EGFR: Diploid	1.415	RAC1: Gain	0.2205
TCGA-AN-A0FL-01	Gain	0.8919	EGFR: Diploid	0.799	RAC1: Gain	0.3558
TCGA-AN-A0FT-01	Gain	1.2429	EGFR: Gain	-1.443	RAC1: Gain	1.3508
TCGA-AN-A0FW-01	Gain	-0.33	EGFR: Gain	-0.1926	RAC1: Gain	0.1892
TCGA-AN-A0FY-01	Gain	1.142	EGFR: Gain	-0.606	RAC1: Shallow Deletion	-1.1452
TCGA-AN-A0XL-01	Gain	0.0064	EGFR: Gain	0.5846	RAC1: Gain	0.0726
TCGA-AO-A03N-01	Gain	2.0003	EGFR: Gain	-0.3848	RAC1: Gain	3.6233
TCGA-AO-A03T-01	Gain	0.972	EGFR: Diploid	-0.2162	RAC1: Gain	1.7393
TCGA-AO-A0J3-01	Gain	2.0994	EGFR: Gain	-2.2166	RAC1: Gain	-1.2137
TCGA-AO-A0JB-01	Gain	1.2467	EGFR: Diploid	-0.245	RAC1: Gain	3.3268
TCGA-AO-A0JD-01	Gain	1.6718	EGFR: Gain	-0.2102	RAC1: Gain	1.3409
TCGA-AO-A124-01	Gain	1.952	EGFR: Gain	0.9825	RAC1: Gain	0.148
TCGA-AO-A125-01	Gain	1.3178	EGFR: Gain	-2.0937	RAC1: Gain	2.3462
TCGA-AO-A128-01	Gain	0.6424	EGFR: Gain	1.2095	RAC1: Gain	0.2557
TCGA-AO-A129-01	Gain	2.1309	EGFR: Diploid	0.4682	RAC1: Diploid	0.7053
TCGA-AO-A12B-01	Gain	2.0682	EGFR: Gain	-1.8794	RAC1: Gain	-0.8605
TCGA-AO-A12D-01	Gain	0.201	EGFR: Gain	0.8008	RAC1: Gain	0.6589
TCGA-AO-A12E-01	Gain	-0.7442	EGFR: Gain	1.0658	RAC1: Gain	-0.1007
TCGA-AO-A12G-01	Gain	1.4805	EGFR: Diploid	-0.0574	RAC1: Shallow Deletion	-1.5071
TCGA-AO-A1KQ-01	Gain	1.8006	EGFR: Gain	-2.1149	RAC1: Gain	0.4391
TCGA-AQ-A1H2-01	Gain	0.3711	EGFR: Gain	-2.1631	RAC1: Gain	0.7083
TCGA-AQ-A1H3-01	Gain	0.3844	EGFR: Gain	0.3282	RAC1: Gain	0.99
TCGA-AQ-A54O-01	Gain	0.7026	EGFR: Gain	-2.2856	RAC1: Gain	1.1763
TCGA-AR-A0TR-01	Gain	0.389	EGFR: Gain	-1.5967	RAC1: Gain	-0.7582
TCGA-AR-A0U0-01	Gain	0.5754	EGFR: Diploid	1.2224	RAC1: Gain	-0.7653
TCGA-AR-A0U2-01	Gain	2.0592	EGFR: Gain	-0.2729	RAC1: Diploid	0.2277
TCGA-AR-A1AR-01	Gain	1.7868	EGFR: Gain	1.4617	RAC1: Gain	1.496
TCGA-AR-A1AV-01	Gain	0.0814	EGFR: Gain	-0.3828	RAC1: Gain	-0.1676
TCGA-AR-A24H-01	Gain	2.0867	EGFR: Gain	-1.0657	RAC1: Gain	1.0302
TCGA-AR-A24K-01	Gain	1.0021	EGFR: Gain	-0.7085	RAC1: Gain	-0.122
TCGA-AR-A24V-01	Gain	0.2927	EGFR: Diploid	0.2569	RAC1: Gain	-0.2448
TCGA-AR-A250-01	Gain	0.1181	EGFR: Gain	-0.2008	RAC1: Gain	0.4215
TCGA-AR-A5QM-01	Gain	-0.8863	EGFR: Gain	0.0736	RAC1: Gain	-0.7008
TCGA-AR-A5QP-01	Gain	1.4854	EGFR: Gain	0.2787	RAC1: Gain	0.8824
TCGA-B6-A0I2-01	Gain	1.7342	EGFR: Gain	1.1903	RAC1: Gain	0.1281
TCGA-B6-A0I5-01	Gain	0.8254	EGFR: Gain	-1.2245	RAC1: Gain	1.4722
TCGA-B6-A0I9-01	Gain	0.134	EGFR: Deep Deletion	-0.3389	RAC1: Gain	0.8791
TCGA-B6-A0IB-01	Gain	1.5709	EGFR: Diploid	-1.4545	RAC1: Gain	0.8085
TCGA-B6-A0IC-01	Gain	0.3858	EGFR: Gain	-2.3714	RAC1: Gain	0.6528
TCGA-B6-A0IH-01	Gain	-0.8183	EGFR: Gain	0.9609	RAC1: Gain	0.6185
TCGA-B6-A0IM-01	Gain	1.2014	EGFR: Gain	-0.119	RAC1: Gain	0.5096
TCGA-B6-A0IN-01	Gain	-0.1274	EGFR: Gain	-0.4387	RAC1: Gain	1.9792
TCGA-B6-A0IO-01	Gain	-0.0579	EGFR: Gain	-1.1559	RAC1: Gain	0.1149
TCGA-B6-A0RE-01	Gain	1.3045	EGFR: Amplification	1.017	RAC1: Gain	0.2532
TCGA-B6-A0RI-01	Gain	-1.1886	EGFR: Gain	-0.0873	RAC1: Gain	0.1034
TCGA-B6-A0RS-01	Gain	0.9158	EGFR: Gain	-0.385	RAC1: Shallow Deletion	1.0778
TCGA-B6-A0RV-01	Gain	2.2073	EGFR: Diploid	0.5276	RAC1: Gain	1.0806
TCGA-B6-A0WV-01	Gain	0.1218	EGFR: Gain	-0.5708	RAC1: Gain	0.7077
TCGA-B6-A0WZ-01	Gain	0.0015	EGFR: Gain	-0.8806	RAC1: Gain	1.7463
TCGA-B6-A0X1-01	Gain	1.3479	EGFR: Shallow Deletion	0.8821	RAC1: Diploid	-1.5454
TCGA-B6-A401-01	Gain	0.1242	EGFR: Gain	-0.6838	RAC1: Gain	-0.4734
TCGA-BH-A0AU-01	Gain	0.33	EGFR: Gain	0.1312	RAC1: Gain	1.0509
TCGA-BH-A0AW-01	Gain	0.5124	EGFR: Gain	0.1572	RAC1: Gain	0.3434
TCGA-BH-A0AY-01	Gain	0.8997	EGFR: Gain	0.0258	RAC1: Gain	2.2956
TCGA-BH-A0AZ-01	Gain	-0.2891	EGFR: Diploid	0.8658	RAC1: Gain	1.1199
TCGA-BH-A0B4-01	Gain	0.4399	EGFR: Diploid	-0.0824	RAC1: Gain	0.8986
TCGA-BH-A0B9-01	Gain	1.4853	EGFR: Diploid	0.7148	RAC1: Diploid	-0.1901
TCGA-BH-A0BA-01	Gain	-0.568	EGFR: Gain	0.8662	RAC1: Gain	-0.5091
TCGA-BH-A0BJ-01	Gain	-0.7426	EGFR: Gain	0.6055	RAC1: Gain	0.351
TCGA-BH-A0BP-01	Gain	-0.4464	EGFR: Gain	0.5116	RAC1: Gain	0.3818
TCGA-BH-A0BT-01	Gain	0.8056	EGFR: Gain	-0.3645	RAC1: Gain	1.3162
TCGA-BH-A0BZ-01	Gain	-0.9899	EGFR: Gain	-0.3394	RAC1: Gain	1.0864
TCGA-BH-A0C1-01	Gain	0.271	EGFR: Gain	0.2617	RAC1: Gain	-0.0687
TCGA-BH-A0DD-01	Gain	1.4599	EGFR: Gain	-1.1743	RAC1: Gain	-0.2275
TCGA-BH-A0DL-01	Gain	0.2216	EGFR: Amplification	3.62	RAC1: Gain	0.6261
TCGA-BH-A0DO-01	Gain	-0.0901	EGFR: Gain	0.7164	RAC1: Gain	0.3333
TCGA-BH-A0DP-01	Gain	0.3486	EGFR: Gain	0.3532	RAC1: Gain	0.5051
TCGA-BH-A0DS-01	Gain	1.4159	EGFR: Gain	-0.8229	RAC1: Gain	1.4215
TCGA-BH-A0DT-01	Gain	0.3079	EGFR: Gain	0.4915	RAC1: Gain	0.8088
TCGA-BH-A0E0-01	Gain	1.1747	EGFR: Gain	1.6793	RAC1: Gain	1.0286
TCGA-BH-A0E9-01	Gain	-0.8117	EGFR: Gain	1.2373	RAC1: Gain	-0.5369
TCGA-BH-A0EA-01	Gain	-1.7304	EGFR: Gain	0.6304	RAC1: Gain	-0.1225
TCGA-BH-A0EB-01	Gain	0.3156	EGFR: Gain	-0.1913	RAC1: Gain	1.3697
TCGA-BH-A0GY-01	Gain	0.6503	EGFR: Gain	0.0862	RAC1: Gain	1.791
TCGA-BH-A0H7-01	Gain	0.1304	EGFR: Gain	0.1854	RAC1: Gain	0.7976
TCGA-BH-A0HI-01	Gain	-0.7448	EGFR: Gain	-0.8633	RAC1: Gain	-0.1269
TCGA-BH-A0HP-01	Gain	0.7529	EGFR: Diploid	0.7799	RAC1: Gain	1.7331
TCGA-BH-A0HQ-01	Gain	-1.2886	EGFR: Gain	0.5102	RAC1: Gain	-0.5971
TCGA-BH-A0HY-01	Gain	-0.7958	EGFR: Gain	-0.42	RAC1: Gain	0.0518
TCGA-BH-A0RX-01	Gain	1.2478	EGFR: Gain	-0.0477	RAC1: Gain	0.8139
TCGA-BH-A0W7-01	Gain	0.1101	EGFR: Gain	-0.2207	RAC1: Gain	2.3094
TCGA-BH-A18K-01	Gain	0.4188	EGFR: Gain	-0.2849	RAC1: Gain	0.7286
TCGA-BH-A18L-01	Gain	0.5177	EGFR: Gain	-1.1957	RAC1: Gain	-0.2222
TCGA-BH-A18V-01	Gain	1.1177	EGFR: Gain	2.3065	RAC1: Shallow Deletion	-1.4307
TCGA-BH-A1EN-01	Gain	0.4626	EGFR: Gain	-0.541	RAC1: Gain	1.6819
TCGA-BH-A1EO-01	Gain	0.2892	EGFR: Gain	0.3064	RAC1: Gain	1.1568
TCGA-BH-A1EV-01	Gain	0.5309	EGFR: Shallow Deletion	-0.1429	RAC1: Gain	0.0572
TCGA-BH-A1EX-01	Gain	0.5127	EGFR: Gain	-0.0362	RAC1: Gain	2.213
TCGA-BH-A1F6-01	Gain	0.6031	EGFR: Gain	1.1321	RAC1: Gain	1.3752
TCGA-BH-A1FD-01	Gain	1.2011	EGFR: Gain	-0.5697	RAC1: Deep Deletion	2.2821
TCGA-BH-A1FN-01	Gain	1.4666	EGFR: Gain	0.6531	RAC1: Gain	1.2003
TCGA-BH-A202-01	Gain	1.4669	EGFR: Gain	-0.1316	RAC1: Gain	0.2801
TCGA-BH-A209-01	Gain	2.1543	EGFR: Gain	-0.7973	RAC1: Gain	0.4031
TCGA-BH-A5IZ-01	Gain	0.4775	EGFR: Gain	0.8072	RAC1: Gain	1.0416
TCGA-BH-A5J0-01	Gain	0.6254	EGFR: Gain	-1.2526	RAC1: Gain	-0.1868
TCGA-BH-A6R8-01	Gain	-0.2439	EGFR: Gain	-2.0108	RAC1: Gain	-0.1128
TCGA-BH-A6R9-01	Gain	-0.618	EGFR: Gain	1.3971	RAC1: Gain	0.4287
TCGA-C8-A12L-01	Gain	0.0466	EGFR: Gain	2.2689	RAC1: Gain	0.7635
TCGA-C8-A12P-01	Gain	0.1021	EGFR: Gain	0.6984	RAC1: Gain	1.7
TCGA-C8-A12Q-01	Gain	0.1975	EGFR: Gain	0.2417	RAC1: Gain	1.597
TCGA-C8-A12V-01	Gain	-0.0458	EGFR: Gain	1.1195	RAC1: Gain	-0.0007
TCGA-C8-A12Y-01	Gain	0.9684	EGFR: Gain	-0.8909	RAC1: Gain	1.2009
TCGA-C8-A131-01	Gain	1.7316	EGFR: Gain	0.9365	RAC1: Gain	2.3605
TCGA-C8-A138-01	Gain	-0.6412	EGFR: Gain	-0.6355	RAC1: Gain	2.4086
TCGA-C8-A1HI-01	Gain	0.0009	EGFR: Gain	0.5811	RAC1: Gain	1.4104
TCGA-C8-A1HM-01	Gain	0.9291	EGFR: Gain	-1.9508	RAC1: Gain	-0.6944
TCGA-C8-A26X-01	Gain	1.5915	EGFR: Gain	1.0832	RAC1: Gain	1.9213
TCGA-C8-A26Z-01	Gain	0.8631	EGFR: Gain	-0.3075	RAC1: Gain	0.8697
TCGA-C8-A27B-01	Gain	2.1809	EGFR: Amplification	1.2707	RAC1: Shallow Deletion	0.2365
TCGA-C8-A3M7-01	Gain	0.2266	EGFR: Gain	0.4452	RAC1: Gain	0.6672
TCGA-D8-A143-01	Gain	0.3155	EGFR: Amplification	4.6257	RAC1: Gain	-0.4107
TCGA-D8-A146-01	Gain	-0.1293	EGFR: Gain	0.3761	RAC1: Gain	0.0217
TCGA-D8-A1J8-01	Gain	1.2884	EGFR: Gain	0.1158	RAC1: Gain	1.9508
TCGA-D8-A1JD-01	Gain	0.7271	EGFR: Diploid	0.0212	RAC1: Shallow Deletion	-1.5488
TCGA-D8-A1JF-01	Gain	0.5676	EGFR: Gain	1.6423	RAC1: Gain	0.6563
TCGA-D8-A1JG-01	Gain	0.1204	EGFR: Gain	1.9877	RAC1: Gain	1.04
TCGA-D8-A1JK-01	Gain	0.151	EGFR: Gain	1.8357	RAC1: Gain	1.4066
TCGA-D8-A1JL-01	Gain	0.8189	EGFR: Gain	1.4749	RAC1: Amplification	2.8085
TCGA-D8-A1X9-01	Gain	1.0633	EGFR: Diploid	-0.33	RAC1: Gain	1.3125
TCGA-D8-A1XF-01	Gain	1.0202	EGFR: Gain	-0.8371	RAC1: Gain	-0.0475
TCGA-D8-A1XL-01	Gain	2.1343	EGFR: Gain	-1.6136	RAC1: Diploid	0.5594
TCGA-D8-A1XR-01	Gain	1.7634	EGFR: Gain	-0.8183	RAC1: Gain	0.9411
TCGA-D8-A1XU-01	Gain	-0.2187	EGFR: Gain	-0.0166	RAC1: Gain	0.4516
TCGA-D8-A1XW-01	Gain	-0.3759	EGFR: Gain	1.3093	RAC1: Shallow Deletion	-0.3864
TCGA-D8-A1XY-01	Gain	0.1995	EGFR: Gain	-0.0157	RAC1: Gain	-0.3
TCGA-D8-A1XZ-01	Gain	1.2148	EGFR: Gain	-1.0368	RAC1: Gain	1.1093
TCGA-D8-A1Y1-01	Gain	0.9929	EGFR: Gain	-0.6368	RAC1: Gain	0.9166
TCGA-D8-A27K-01	Gain	-0.3881	EGFR: Gain	0.4129	RAC1: Gain	0.8991
TCGA-D8-A3Z5-01	Gain	-1.1575	EGFR: Gain	0.6017	RAC1: Gain	-0.8927
TCGA-D8-A3Z6-01	Gain	-0.5088	EGFR: Gain	-0.1705	RAC1: Gain	0.1326
TCGA-E2-A107-01	Gain	0.5097	EGFR: Gain	-0.8466	RAC1: Gain	0.428
TCGA-E2-A10B-01	Gain	0.2565	EGFR: Gain	-0.3602	RAC1: Gain	-0.4553
TCGA-E2-A10C-01	Gain	1.5874	EGFR: Gain	-1.7765	RAC1: Gain	3.0874
TCGA-E2-A14N-01	Gain	3.0742	EGFR: Gain	0.2485	RAC1: Gain	2.0917
TCGA-E2-A14P-01	Gain	-0.92	EGFR: Gain	0.1806	RAC1: Gain	0.2445
TCGA-E2-A14T-01	Gain	-0.2089	EGFR: Gain	-0.9773	RAC1: Gain	0.8761
TCGA-E2-A14V-01	Gain	0.7567	EGFR: Gain	-0.1446	RAC1: Gain	1.6179
TCGA-E2-A14W-01	Gain	1.6827	EGFR: Gain	-2.5019	RAC1: Gain	2.1184
TCGA-E2-A14Z-01	Gain	1.0085	EGFR: Gain	0.0462	RAC1: Gain	0.4756
TCGA-E2-A152-01	Gain	0.4366	EGFR: Gain	-0.035	RAC1: Gain	0.964
TCGA-E2-A153-01	Gain	-0.3934	EGFR: Gain	-0.2018	RAC1: Gain	0.5007
TCGA-E2-A154-01	Gain	1.1367	EGFR: Gain	-1.1257	RAC1: Gain	0.4346
TCGA-E2-A159-01	Gain	1.0848	EGFR: Gain	1.401	RAC1: Gain	1.297
TCGA-E2-A15A-01	Gain	0.5073	EGFR: Gain	-0.5663	RAC1: Gain	0.7695
TCGA-E2-A15D-01	Gain	-0.5806	EGFR: Gain	-0.3409	RAC1: Gain	1.0522
TCGA-E2-A15E-01	Gain	-0.2819	EGFR: Gain	1.0925	RAC1: Gain	0.6765
TCGA-E2-A15G-01	Gain	0.615	EGFR: Gain	-1.5095	RAC1: Gain	-0.1756
TCGA-E2-A15I-01	Gain	0.3977	EGFR: Gain	0.3276	RAC1: Gain	0.4863
TCGA-E2-A15M-01	Gain	0.9291	EGFR: Gain	0.6119	RAC1: Gain	0.7923
TCGA-E2-A15R-01	Gain	0.7754	EGFR: Gain	-0.5486	RAC1: Gain	-0.9857
TCGA-E2-A1B0-01	Gain	-0.1702	EGFR: Gain	1.4181	RAC1: Gain	0.6216
TCGA-E2-A1B5-01	Gain	0.4446	EGFR: Gain	-0.5284	RAC1: Gain	0.7675
TCGA-E2-A1BD-01	Gain	0.9783	EGFR: Gain	-0.7165	RAC1: Gain	1.5628
TCGA-E2-A1IH-01	Gain	1.5832	EGFR: Gain	-0.4468	RAC1: Gain	2.5112
TCGA-E2-A1II-01	Gain	1.2991	EGFR: Gain	1.4559	RAC1: Gain	-0.5406
TCGA-E2-A1IJ-01	Gain	-0.4915	EGFR: Diploid	0.2648	RAC1: Gain	1.1761
TCGA-E2-A1IO-01	Gain	-0.675	EGFR: Diploid	0.9058	RAC1: Gain	-0.5222
TCGA-E2-A1L9-01	Gain	0.047	EGFR: Gain	-0.1113	RAC1: Gain	0.9909
TCGA-E2-A1LI-01	Gain	2.9778	EGFR: Gain	0.6899	RAC1: Gain	1.7713
TCGA-E2-A1LL-01	Gain	1.421	EGFR: Gain	2.0145	RAC1: Gain	1.5856
TCGA-E2-A56Z-01	Gain	0.4038	EGFR: Gain	-1.8376	RAC1: Gain	0.3711
TCGA-E2-A570-01	Gain	1.1881	EGFR: Gain	-1.2288	RAC1: Gain	1.8347
TCGA-E2-A573-01	Gain	1.6101	EGFR: Gain	0.1737	RAC1: Gain	0.9919
TCGA-E2-A574-01	Gain	1.6427	EGFR: Diploid	-0.2358	RAC1: Gain	2.1822
TCGA-E2-A9RU-01	Gain	0.8852	EGFR: Gain	-1.5979	RAC1: Gain	1.7919
TCGA-E9-A1N3-01	Gain	0.297	EGFR: Gain	-0.5892	RAC1: Gain	-0.604
TCGA-E9-A1N8-01	Gain	0.6336	EGFR: Gain	1.1425	RAC1: Gain	-0.4779
TCGA-E9-A1N9-01	Gain	0.9445	EGFR: Gain	0.8787	RAC1: Gain	-0.1316
TCGA-E9-A1NA-01	Gain	0.7025	EGFR: Diploid	0.6212	RAC1: Gain	-0.8355
TCGA-E9-A1ND-01	Gain	0.6407	EGFR: Gain	1.2213	RAC1: Gain	0.8204
TCGA-E9-A1NF-01	Gain	1.3297	EGFR: Gain	0.5077	RAC1: Shallow Deletion	0.1957
TCGA-E9-A1QZ-01	Gain	0.9617	EGFR: Gain	0.4883	RAC1: Gain	0.9251
TCGA-E9-A1R3-01	Gain	1.1044	EGFR: Gain	0.1689	RAC1: Gain	1.4077
TCGA-E9-A1R4-01	Gain	-0.3884	EGFR: Gain	-0.3981	RAC1: Gain	1.4826
TCGA-E9-A1R7-01	Gain	1.0972	EGFR: Gain	-0.3156	RAC1: Gain	1.0016
TCGA-E9-A1RA-01	Gain	0.428	EGFR: Gain	-0.1547	RAC1: Gain	0.5164
TCGA-E9-A1RB-01	Gain	2.4147	EGFR: Gain	-1.2157	RAC1: Gain	0.8661
TCGA-E9-A1RC-01	Gain	1.0736	EGFR: Gain	0.0677	RAC1: Gain	0.1514
TCGA-E9-A226-01	Gain	0.9034	EGFR: Gain	-0.1161	RAC1: Gain	0.8706
TCGA-E9-A22B-01	Gain	0.8764	EGFR: Gain	-0.2224	RAC1: Gain	0.6126
TCGA-E9-A22E-01	Gain	0.2872	EGFR: Gain	0.1531	RAC1: Gain	1.6537
TCGA-E9-A249-01	Gain	1.6421	EGFR: Gain	-2.0247	RAC1: Gain	1.0504
TCGA-E9-A24A-01	Gain	0.2663	EGFR: Gain	-0.4578	RAC1: Gain	0.8278
TCGA-E9-A295-01	Gain	0.2218	EGFR: Gain	0.9128	RAC1: Gain	1.275
TCGA-E9-A3HO-01	Gain	1.7219	EGFR: Diploid	-0.505	RAC1: Gain	1.5787
TCGA-E9-A3X8-01	Gain	-0.1611	EGFR: Gain	-1.0109	RAC1: Gain	1.3393
TCGA-E9-A54X-01	Gain	1.1857	EGFR: Gain	-0.2918	RAC1: Gain	0.6396
TCGA-EW-A1IY-01	Gain	0.8618	EGFR: Gain	0.4564	RAC1: Gain	1.1418
TCGA-EW-A1OZ-01	Gain	0.5614	EGFR: Gain	-0.7888	RAC1: Diploid	-0.2588
TCGA-EW-A1P0-01	Gain	2.7882	EGFR: Diploid	-1.1681	RAC1: Gain	2.1994
TCGA-EW-A1P3-01	Gain	1.1892	EGFR: Gain	-0.5563	RAC1: Gain	1.5392
TCGA-EW-A1P4-01	Gain	1.198	EGFR: Gain	1.8186	RAC1: Gain	1.4563
TCGA-EW-A1P5-01	Gain	-0.2858	EGFR: Gain	-0.8186	RAC1: Gain	-0.5754
TCGA-EW-A1P8-01	Gain	1.631	EGFR: Gain	0.6497	RAC1: Gain	0.3886
TCGA-EW-A1PB-01	Gain	1.3094	EGFR: Gain	0.9911	RAC1: Gain	0.2595
TCGA-EW-A423-01	Gain	0.4965	EGFR: Gain	-1.6579	RAC1: Gain	0.5816
TCGA-EW-A6SD-01	Gain	-0.6943	EGFR: Gain	1.0304	RAC1: Gain	-0.4057
TCGA-GM-A2DB-01	Gain	1.6864	EGFR: Gain	1.1825	RAC1: Gain	3.3852
TCGA-GM-A2DC-01	Gain	1.854	EGFR: Gain	-1.6108	RAC1: Gain	1.1494
TCGA-GM-A2DD-01	Gain	0.2565	EGFR: Gain	1.5641	RAC1: Gain	1.3802
TCGA-GM-A2DF-01	Gain	0.9237	EGFR: Gain	0.2151	RAC1: Gain	2.288
TCGA-GM-A2DI-01	Gain	-0.9216	EGFR: Gain	0.9166	RAC1: Gain	0.4232
TCGA-GM-A2DL-01	Gain	0.7941	EGFR: Gain	-0.1312	RAC1: Gain	1.5959
TCGA-GM-A3XN-01	Gain	0.3563	EGFR: Gain	0.3179	RAC1: Gain	-0.03
TCGA-HN-A2NL-01	Gain	1.0393	EGFR: Gain	0.453	RAC1: Gain	0.0983
TCGA-JL-A3YW-01	Gain	0.1788	EGFR: Gain	1.3247	RAC1: Diploid	0.4999
TCGA-LD-A7W5-01	Gain	0.008	EGFR: Diploid	-0.1448	RAC1: Gain	-1.0196
TCGA-LD-A9QF-01	Gain	-1.0714	EGFR: Gain	0.952	RAC1: Gain	0.0794
TCGA-LL-A440-01	Gain	-1.4626	EGFR: Gain	1.0645	RAC1: Gain	-0.9143
TCGA-LL-A5YM-01	Gain	0.0832	EGFR: Gain	-2.2263	RAC1: Gain	-0.0529
TCGA-LL-A6FP-01	Gain	0.3806	EGFR: Gain	-2.8382	RAC1: Gain	-0.0049
TCGA-LL-A6FQ-01	Gain	0.4796	EGFR: Gain	-1.8925	RAC1: Gain	1.6801
TCGA-LL-A740-01	Gain	0.1381	EGFR: Gain	1.6268	RAC1: Gain	0.5426
TCGA-LL-A9Q3-01	Gain	-1.2475	EGFR: Gain	-1.9417	RAC1: Gain	0.7725
TCGA-OL-A5D7-01	Gain	0.1763	EGFR: Gain	0.0231	RAC1: Gain	-0.0136
TCGA-OL-A5RV-01	Gain	-0.7755	EGFR: Gain	0.6328	RAC1: Gain	-0.5853
TCGA-OL-A5RW-01	Gain	0.6574	EGFR: Amplification	1.7268	RAC1: Gain	0.9698
TCGA-OL-A5RX-01	Gain	0.1025	EGFR: Gain	0.3831	RAC1: Gain	0.5233
TCGA-OL-A5RZ-01	Gain	0.4837	EGFR: Gain	-0.565	RAC1: Gain	0.2059
TCGA-OL-A66H-01	Gain	-0.1422	EGFR: Gain	-1.5285	RAC1: Gain	1.0818
TCGA-OL-A66I-01	Gain	0.7711	EGFR: Diploid	0.1659	RAC1: Gain	0.3201
TCGA-OL-A66K-01	Gain	0.237	EGFR: Gain	-1.0184	RAC1: Gain	0.5441
TCGA-OL-A66N-01	Gain	-0.1423	EGFR: Gain	-1.1715	RAC1: Gain	1.7636
TCGA-OL-A66P-01	Gain	0.0381	EGFR: Amplification	0.3742	RAC1: Gain	2.0119
TCGA-OL-A6VO-01	Gain	1.1908	EGFR: Gain	1.0396	RAC1: Gain	1.7866
TCGA-OL-A97C-01	Gain	-0.9124	EGFR: Gain	1.7822	RAC1: Gain	0.2456
TCGA-PE-A5DE-01	Gain	-0.3611	EGFR: Gain	-0.5842	RAC1: Gain	0.0936
TCGA-PL-A8LX-01	Gain	-0.8261	EGFR: Diploid	-1.8203	RAC1: Gain	-0.5132
TCGA-PL-A8LZ-01	Gain	-0.0014	EGFR: Diploid	0.4155	RAC1: Gain	-0.5967
TCGA-S3-A6ZF-01	Gain	1.2016	EGFR: Gain	-0.4459	RAC1: Gain	0.2842
TCGA-S3-A6ZH-01	Gain	1.3859	EGFR: Gain	-0.4285	RAC1: Gain	0.071
TCGA-S3-AA0Z-01	Gain	1.0117	EGFR: Gain	1.7178	RAC1: Gain	0.0591
TCGA-S3-AA10-01	Gain	0.1787	EGFR: Shallow Deletion	-0.237	RAC1: Shallow Deletion	-1.4064
TCGA-S3-AA17-01	Gain	-0.2182	EGFR: Diploid	-0.4315	RAC1: Gain	0.2012
TCGA-UL-AAZ6-01	Gain	1.0228	EGFR: Gain	-0.9317	RAC1: Gain	0.7376
TCGA-W8-A86G-01	Gain	-0.4156	EGFR: Gain	0.1883	RAC1: Gain	-0.3379
TCGA-WT-AB44-01	Gain	-0.7694	EGFR: Gain	-0.8496	RAC1: Gain	0.3479
TCGA-A2-A0CW-01	Amplification	3.4757	EGFR: Amplification	-0.7385	RAC1: Shallow Deletion	-2.375
TCGA-A2-A0T3-01	Amplification	2.2818	EGFR: Shallow Deletion	0.8558	RAC1: Shallow Deletion	-1.8606
TCGA-A2-A0YE-01	Amplification	-2.1988	EGFR: Amplification	2.2793	RAC1: Amplification	1.4186
TCGA-A7-A13G-01	Amplification	0.6803	EGFR: Amplification	-0.5599	RAC1: Shallow Deletion	-2.6371
TCGA-A7-A6VW-01	Amplification	3.2029	EGFR: Diploid	0.1031	RAC1: Gain	0.9087
TCGA-A8-A09K-01	Amplification	0.7547	EGFR: Gain	-1.0535	RAC1: Shallow Deletion	-2.418
TCGA-AC-A3W5-01	Amplification	0.0041	EGFR: Gain	0.1829	RAC1: Amplification	1.0145
TCGA-AN-A0AJ-01	Amplification	3.7579	EGFR: Shallow Deletion	-0.9608	RAC1: Gain	1.296
TCGA-AQ-A04L-01	Amplification	6.4481	EGFR: Diploid	-0.2892	RAC1: Shallow Deletion	0.0356
TCGA-AR-A0U3-01	Amplification	2.4764	EGFR: Amplification	-0.5188	RAC1: Amplification	1.8683
TCGA-AR-A24W-01	Amplification	-0.2112	EGFR: Amplification	1.5577	RAC1: Amplification	1.0536
TCGA-B6-A3ZX-01	Amplification	0.7536	EGFR: Shallow Deletion	0.5207	RAC1: Diploid	-0.4158
TCGA-E2-A14R-01	Amplification	1.6782	EGFR: Gain	0.4491	RAC1: Gain	0.6742
TCGA-E2-A158-01	Amplification	1.9859	EGFR: Diploid	0.89	RAC1: Shallow Deletion	-2.2655
TCGA-E2-A1LE-01	Amplification	2.2581	EGFR: Amplification	-0.55	RAC1: Gain	1.5004
TCGA-E9-A1N6-01	Amplification	2.6409	EGFR: Shallow Deletion	-0.0587	RAC1: Diploid	0.5605
TCGA-E9-A247-01	Amplification	6.8205	EGFR: Gain	-0.6534	RAC1: Shallow Deletion	-0.7308
TCGA-GI-A2C8-01	Amplification	0.6929	EGFR: Gain	-0.0594	RAC1: Amplification	0.4964
TCGA-UU-A93S-01	Amplification	3.2501	EGFR: Gain	-0.1925	RAC1: Amplification	3.7683

## Sheet: Glioblastoma samples
Sample Id	CBX3: Discrete copy number alteration values	CBX3: mRNA expression z-scores relative to all samples (log RNA Seq V2 RSEM)	Copy Number Alterations	EGFR: mRNA expression z-scores relative to all samples (log RNA Seq V2 RSEM)	Copy Number Alterations	RAC1: mRNA expression z-scores relative to all samples (log RNA Seq V2 RSEM)		Sample Id	CBX3: Discrete copy number alteration values	CBX3: Protein abundance ratio	Copy Number Alterations	EGFR: Protein abundance ratio
TCGA-15-1444-01	Shallow Deletion	-1.4468	EGFR: Diploid	-0.1453	RAC1: Shallow Deletion	-0.7716		C3L-01045	Diploid	0.992	EGFR: Amplification	0.423
TCGA-02-0047-01	Diploid	-1.886	EGFR: Diploid	-1.1382	RAC1: Diploid	-0.9112		C3L-01061	Diploid	0.617	EGFR: Amplification	0.656
TCGA-02-2483-01	Diploid	1.2954	EGFR: Diploid	-1.791	RAC1: Diploid	-0.4822		C3L-01142	Diploid	0.071	EGFR: Diploid	-1.16
TCGA-06-0129-01	Diploid	-0.5257	EGFR: Diploid	0.2919	RAC1: Diploid	-2.0207		C3L-01154	Diploid	0.157	EGFR: Amplification	1.071
TCGA-06-0158-01	Diploid	-1.908	EGFR: Amplification	1.058	RAC1: Diploid	-1.7503		C3L-02465	Diploid	0.111	EGFR: Gain	0.131
TCGA-06-0178-01	Diploid	0.3715	EGFR: Diploid	-1.2648	RAC1: Diploid	-0.346		C3L-02542	Diploid	0.738	EGFR: Gain	-1.557
TCGA-06-0187-01	Diploid	-1.673	EGFR: Amplification	1.8996	RAC1: Diploid	-0.6041		C3L-02704	Diploid	-0.647	EGFR: Amplification	1.994
TCGA-06-0219-01	Diploid	0.8021	EGFR: Amplification	0.0126	RAC1: Diploid	0.2545		C3L-02708	Diploid	0.489	EGFR: Diploid	-1.174
TCGA-06-0747-01	Diploid	-1.5175	EGFR: Amplification	1.3827	RAC1: Diploid	-1.5451		C3L-02900	Diploid	-0.502	EGFR: Diploid	-0.307
TCGA-06-2565-01	Diploid	-1.0454	EGFR: Amplification	1.6365	RAC1: Diploid	-1.2923		C3L-02955	Diploid	-0.655	EGFR: Diploid	-0.113
TCGA-06-2569-01	Diploid	-0.5025	EGFR: Diploid	-0.493	RAC1: Diploid	-4.4137		C3L-02984	Diploid	-0.161	EGFR: Diploid	0.54
TCGA-06-2570-01	Diploid	-1.0814	EGFR: Diploid	-0.9869	RAC1: Diploid	-1.192		C3L-03387	Diploid	-0.062	EGFR: Amplification	2.913
TCGA-06-5416-01	Diploid	0.4614	EGFR: Diploid	-1.5917	RAC1: Diploid	-1.3601		C3L-03392	Diploid	-0.367	EGFR: Diploid	0.992
TCGA-12-5295-01	Diploid	0.3779	EGFR: Amplification	0.4434	RAC1: Diploid	0.569		C3L-03400	Diploid	0.1	EGFR: Diploid	-0.768
TCGA-14-0817-01	Diploid	0.3267	EGFR: Amplification	0.276	RAC1: Gain	0.4764		C3L-03728	Diploid	0.145	EGFR: Gain	-1.013
TCGA-19-2619-01	Diploid	-1.0147	EGFR: Amplification	-0.1672	RAC1: Gain	0.6887		C3N-00663	Diploid	-0.693	EGFR: Diploid	-0.01
TCGA-19-2620-01	Diploid	-1.4616	EGFR: Amplification	0.814	RAC1: Diploid	-0.8182		C3N-01367	Diploid	-0.626	EGFR: Diploid	-0.481
TCGA-19-2625-01	Diploid	-0.8351	EGFR: Diploid	-1.1906	RAC1: Diploid	-1.4649		C3N-01369	Diploid	-0.035	EGFR: Diploid	-0.536
TCGA-26-1442-01	Diploid	-1.3186	EGFR: Diploid	-0.5904	RAC1: Diploid	-0.6755		C3N-01816	Diploid	0.131	EGFR: Diploid	-1.692
TCGA-26-5133-01	Diploid	-0.875	EGFR: Diploid	-1.2647	RAC1: Diploid	-1.982		C3N-01851	Diploid	-0.302	EGFR: Diploid	-0.743
TCGA-26-5134-01	Diploid	-0.2022	EGFR: Diploid	-1.0438	RAC1: Diploid	-1.1613		C3N-01856	Diploid	0.622	EGFR: Amplification	2.047
TCGA-27-1837-01	Diploid	-1.7325	EGFR: Amplification	0.8624	RAC1: Diploid	-0.9711		C3N-02183	Diploid	-0.537	EGFR: Diploid	-0.648
TCGA-27-2521-01	Diploid	-0.5182	EGFR: Diploid	-0.4	RAC1: Shallow Deletion	-1.5019		C3N-02185	Diploid	-0.335	EGFR: Diploid	0.511
TCGA-28-1747-01	Diploid	-0.8162	EGFR: Amplification	0.625	RAC1: Diploid	-0.1416		C3N-02783	Diploid	-0.501	EGFR: Diploid	-1.471
TCGA-28-2514-01	Diploid	-1.1748	EGFR: Amplification	1.8218	RAC1: Diploid	-0.1746		C3N-03070	Diploid	-0.241	EGFR: Diploid	-0.879
TCGA-28-5216-01	Diploid	-0.8649	EGFR: Diploid	-1.3709	RAC1: Diploid	-0.7053		C3N-03180	Diploid	-0.704	EGFR: Amplification	-0.162
TCGA-32-2634-01	Diploid	-0.4948	EGFR: Diploid	-0.8183	RAC1: Diploid	-1.7754		C3N-03473	Diploid	0.798	EGFR: Diploid	-1.603
TCGA-32-4213-01	Diploid	-0.8457	EGFR: Amplification	0.3418	RAC1: Diploid	-0.4398		C3L-00104	Gain	-0.054	EGFR: Amplification	1.055
TCGA-41-4097-01	Diploid	-2.2759	EGFR: Diploid	-0.0949	RAC1: Diploid	-1.928		C3L-00365	Gain	0.565	EGFR: Amplification	2.22
TCGA-02-0055-01	Gain	0.0616	EGFR: Gain	-1.5957	RAC1: Gain	-0.7726		C3L-00674	Gain	0.22	EGFR: Amplification	0.137
TCGA-02-2485-01	Gain	-0.0384	EGFR: Amplification	1.1988	RAC1: Gain	-0.972		C3L-00677	Gain	0.239	EGFR: Gain	-0.768
TCGA-02-2486-01	Gain	0.0499	EGFR: Gain	0.3012	RAC1: Gain	0.755		C3L-01040	Gain	0.098	EGFR: Gain	-1.249
TCGA-06-0125-01	Gain	0.0536	EGFR: Amplification	1.2606	RAC1: Gain	-0.3808		C3L-01043	Gain	0.195	EGFR: Amplification	0.721
TCGA-06-0130-01	Gain	1.2606	EGFR: Gain	-1.4275	RAC1: Gain	0.3915		C3L-01046	Gain	0.116	EGFR: Amplification	-0.968
TCGA-06-0132-01	Gain	-1.5914	EGFR: Amplification	0.5288	RAC1: Gain	0.9124		C3L-01048	Gain	0.895	EGFR: Amplification	3.497
TCGA-06-0138-01	Gain	1.0984	EGFR: Amplification	-0.3525	RAC1: Gain	1.531		C3L-01049	Gain	0.273	EGFR: Gain	-0.734
TCGA-06-0141-01	Gain	0.8977	EGFR: Gain	-0.972	RAC1: Gain	0.551		C3L-01146	Gain	0.332	EGFR: Gain	-0.983
TCGA-06-0157-01	Gain	-0.7706	EGFR: Amplification	0.8287	RAC1: Gain	0.5422		C3L-01149	Gain	1.157	EGFR: Gain	-0.539
TCGA-06-0168-01	Gain	-1.2226	EGFR: Gain	-0.7263	RAC1: Gain	-0.4111		C3L-01155	Gain	0.117	EGFR: Amplification	3.851
TCGA-06-0174-01	Gain	0.4072	EGFR: Amplification	-0.8268	RAC1: Gain	0.3937		C3L-01156	Gain	-0.198	EGFR: Amplification	3.067
TCGA-06-0184-01	Gain	0.6246	EGFR: Amplification	-0.704	RAC1: Diploid	-0.6465		C3L-01157	Gain	-0.294	EGFR: Gain	0.967
TCGA-06-0190-01	Gain	-0.3329	EGFR: Gain	-1.2459	RAC1: Gain	-0.2584		C3L-01327	Gain	0.973	EGFR: Amplification	2.812
TCGA-06-0210-01	Gain	0.0656	EGFR: Gain	-0.8525	RAC1: Gain	0.5015		C3L-01887	Gain	-0.072	EGFR: Amplification	2.621
TCGA-06-0211-01	Gain	-0.4237	EGFR: Amplification	0.8776	RAC1: Gain	0.4638		C3L-02504	Gain	0.034	EGFR: Amplification	-1.201
TCGA-06-0238-01	Gain	1.6411	EGFR: Gain	-1.9642	RAC1: Gain	1.3709		C3L-02642	Gain	-0.505	EGFR: Gain	2.185
TCGA-06-0644-01	Gain	0.2363	EGFR: Gain	-1.1595	RAC1: Gain	0.8039		C3L-02705	Gain	-0.202	EGFR: Amplification	1.239
TCGA-06-0645-01	Gain	-0.5688	EGFR: Amplification	0.6047	RAC1: Gain	0.2918		C3L-02707	Gain	0.585	EGFR: Amplification	3.256
TCGA-06-0646-01	Gain	-0.488	EGFR: Amplification	0.2149	RAC1: Gain	-0.0128		C3L-02970	Gain	0.162	EGFR: Amplification	4.288
TCGA-06-0649-01	Gain	-0.407	EGFR: Gain	-0.677	RAC1: Gain	0.5009		C3L-03260	Gain	-0.15	EGFR: Gain	2.122
TCGA-06-0686-01	Gain	0.5601	EGFR: Amplification	-1.178	RAC1: Gain	1.5936		C3L-03266	Gain	0.285	EGFR: Amplification	1.051
TCGA-06-0743-01	Gain	-0.5722	EGFR: Amplification	0.6872	RAC1: Gain	0.7953		C3L-03390	Gain	1.082	EGFR: Amplification	2.683
TCGA-06-0744-01	Gain	0.5611	EGFR: Amplification	1.4235	RAC1: Gain	0.7326		C3L-03405	Gain	0.726	EGFR: Amplification	4.113
TCGA-06-0745-01	Gain	0.9812	EGFR: Amplification	0.4891	RAC1: Gain	2.4177		C3L-03407	Gain	-0.635	EGFR: Gain	-0.893
TCGA-06-0749-01	Gain	-0.9216	EGFR: Gain	-1.1498	RAC1: Gain	0.9139		C3L-03681	Gain	-0.073	EGFR: Amplification	2.274
TCGA-06-0750-01	Gain	0.3238	EGFR: Amplification	0.1986	RAC1: Gain	0.7613		C3L-03744	Gain	0.087	EGFR: Gain	-1.137
TCGA-06-0878-01	Gain	0.2622	EGFR: Amplification	0.996	RAC1: Gain	0.3891		C3L-03748	Gain	-0.451	EGFR: Amplification	2.07
TCGA-06-0882-01	Gain	-0.952	EGFR: Gain	-0.8721	RAC1: Gain	-0.2072		C3L-04084	Gain	1.097	EGFR: Amplification	3.312
TCGA-06-1804-01	Gain	-1.1398	EGFR: Gain	0.0661	RAC1: Gain	-1.8188		C3N-00661	Gain	0.456	EGFR: Gain	-0.265
TCGA-06-2557-01	Gain	-0.9606	EGFR: Amplification	1.1131	RAC1: Gain	-1.7		C3N-00662	Gain	0.414	EGFR: Gain	-0.915
TCGA-06-2558-01	Gain	0.6077	EGFR: Amplification	-0.4902	RAC1: Gain	0.1867		C3N-00665	Gain	0.162	EGFR: Gain	-0.505
TCGA-06-2559-01	Gain	0.3446	EGFR: Gain	-0.2651	RAC1: Gain	0.326		C3N-01192	Gain	-0.385	EGFR: Gain	-0.348
TCGA-06-2561-01	Gain	-0.4101	EGFR: Gain	-0.4608	RAC1: Gain	0.1971		C3N-01196	Gain	0.943	EGFR: Amplification	3.433
TCGA-06-2562-01	Gain	-0.024	EGFR: Gain	-1.2903	RAC1: Gain	-0.1438		C3N-01334	Gain	-0.215	EGFR: Amplification	2.146
TCGA-06-2563-01	Gain	0.0931	EGFR: Amplification	1.3189	RAC1: Gain	-0.3796		C3N-01364	Gain	0.75	EGFR: Gain	-1.137
TCGA-06-2564-01	Gain	0.4748	EGFR: Amplification	0.9623	RAC1: Gain	0.947		C3N-01366	Gain	-0.294	EGFR: Amplification	2.606
TCGA-06-2567-01	Gain	-0.1533	EGFR: Gain	0.1251	RAC1: Gain	-1.3013		C3N-01368	Gain	-0.175	EGFR: Amplification	2.072
TCGA-06-5408-01	Gain	0.6568	EGFR: Amplification	0.6261	RAC1: Gain	-0.0065		C3N-01505	Gain	0.503	EGFR: Gain	-1.088
TCGA-06-5410-01	Gain	-0.8782	EGFR: Gain	-1.5124	RAC1: Gain	0.4994		C3N-01515	Gain	-0.311	EGFR: Amplification	2.331
TCGA-06-5411-01	Gain	0.894	EGFR: Gain	-1.5316	RAC1: Gain	-0.1166		C3N-01517	Gain	0.944	EGFR: Amplification	1.653
TCGA-06-5412-01	Gain	0.1422	EGFR: Gain	-1.3884	RAC1: Gain	0.4796		C3N-01518	Gain	0.267	EGFR: Gain	-0.348
TCGA-06-5413-01	Gain	1.8203	EGFR: Amplification	1.1623	RAC1: Gain	0.572		C3N-01798	Gain	0.052	EGFR: Amplification	2.055
TCGA-06-5414-01	Gain	-0.0449	EGFR: Amplification	1.5344	RAC1: Gain	0.284		C3N-01814	Gain	0.042	EGFR: Gain	-0.075
TCGA-06-5415-01	Gain	0.4372	EGFR: Amplification	1.4512	RAC1: Gain	0.6127		C3N-01815	Gain	-0.436	EGFR: Gain	-0.564
TCGA-06-5418-01	Gain	1.5277	EGFR: Gain	-0.5691	RAC1: Gain	1.1114		C3N-01818	Gain	-0.205	EGFR: Gain	0.208
TCGA-06-5856-01	Gain	0.9879	EGFR: Amplification	1.0233	RAC1: Gain	0.0185		C3N-01852	Gain	0.464	EGFR: Amplification	3.817
TCGA-06-5858-01	Gain	0.1881	EGFR: Gain	-0.3985	RAC1: Gain	0.7628		C3N-01857	Gain	0.534	EGFR: Amplification	2.573
TCGA-06-5859-01	Gain	0.1924	EGFR: Gain	0.3419	RAC1: Gain	-0.0101		C3N-02181	Gain	0.244	EGFR: Gain	0.235
TCGA-08-0386-01	Gain	-0.4365	EGFR: Amplification	0.5488	RAC1: Gain	0.0954		C3N-02186	Gain	-0.108	EGFR: Amplification	1.454
TCGA-12-0616-01	Gain	0.8815	EGFR: Amplification	-0.5163	RAC1: Gain	0.634		C3N-02188	Gain	0.007	EGFR: Amplification	0.884
TCGA-12-0618-01	Gain	0.3213	EGFR: Gain	0.0747	RAC1: Gain	0.1169		C3N-02190	Gain	-0.142	EGFR: Amplification	-0.444
TCGA-12-0619-01	Gain	-0.5381	EGFR: Amplification	1.1869	RAC1: Gain	-0.5692		C3N-02255	Gain	-0.234	EGFR: Gain	1.355
TCGA-12-0821-01	Gain	1.262	EGFR: Amplification	-0.7076	RAC1: Gain	0.9489		C3N-02256	Gain	0.194	EGFR: Gain	-1.159
TCGA-12-3650-01	Gain	0.5174	EGFR: Amplification	1.1035	RAC1: Gain	0.5398		C3N-02769	Gain	-0.118	EGFR: Amplification	1.041
TCGA-12-3652-01	Gain	0.2878	EGFR: Amplification	0.6447	RAC1: Gain	-0.0077		C3N-02770	Gain	0.102	EGFR: Amplification	2.301
TCGA-12-3653-01	Gain	-0.0399	EGFR: Amplification	2.2226	RAC1: Gain	0.9926		C3N-02782	Gain	0.777	EGFR: Amplification	1.817
TCGA-12-5299-01	Gain	1.4846	EGFR: Gain	1.5671	RAC1: Gain	1.9673		C3N-02784	Gain	-0.29	EGFR: Gain	-0.871
TCGA-14-0781-01	Gain	-0.641	EGFR: Gain	-1.4602	RAC1: Gain	0.5699		C3N-02785	Gain	-0.135	EGFR: Amplification	0.687
TCGA-14-0787-01	Gain	0.3119	EGFR: Amplification	0.5724	RAC1: Amplification	1.8699		C3N-02788	Gain	-0.75	EGFR: Gain	-0.083
TCGA-14-0789-01	Gain	-1.5148	EGFR: Amplification	0.8848	RAC1: Gain	-0.5481		C3N-03088	Gain	-1.084	EGFR: Gain	-1.188
TCGA-14-0790-01	Gain	-0.0434	EGFR: Amplification	1.1639	RAC1: Gain	0.8062		C3N-03182	Gain	0.539	EGFR: Gain	-0.798
TCGA-14-1034-01	Gain	-0.9091	EGFR: Gain	-0.6271	RAC1: Gain	-0.0144		C3N-03183	Gain	0.341	EGFR: Amplification	0.357
TCGA-14-1823-01	Gain	1.1496	EGFR: Amplification	0.2115	RAC1: Gain	1.4214		C3N-03184	Gain	1.147	EGFR: Amplification	1.623
TCGA-14-1825-01	Gain	0.4883	EGFR: Gain	-0.5363	RAC1: Gain	-0.2097		C3N-03186	Gain	-0.348	EGFR: Gain	-0.381
TCGA-14-1829-01	Gain	2.9313	EGFR: Amplification	0.3044	RAC1: Gain	1.8015		C3N-03188	Gain	0.128	EGFR: Amplification	3.868
TCGA-14-2554-01	Gain	0.584	EGFR: Amplification	1.3083	RAC1: Gain	1.2547		C3L-02041	Amplification	-0.559	EGFR: Diploid	-1.221
TCGA-15-0742-01	Gain	0.6203	EGFR: Amplification	0.6498	RAC1: Gain	1.1197		C3N-02786	Amplification	0.756	EGFR: Amplification	-0.548
			EGFR: Gain	-1.5382	RAC1: Gain	0.7406
			EGFR: Amplification	1.1589	RAC1: Gain	-1.183
			EGFR: Gain	-1.6994	RAC1: Gain	-0.1294
			EGFR: Gain	-0.3743	RAC1: Diploid	-2.0951
			EGFR: Amplification	0.7789	RAC1: Gain	-0.7647
			EGFR: Gain	-0.6011	RAC1: Gain	-0.6631
			EGFR: Gain	-1.3427	RAC1: Gain	0.1123
			EGFR: Gain	1.0066	RAC1: Gain	0.0286
			EGFR: Amplification	0.8187	RAC1: Gain	-0.1235
			EGFR: Gain	-1.361	RAC1: Gain	-0.5367
			EGFR: Gain	-0.1092	RAC1: Gain	-0.121
			EGFR: Amplification	0.7098	RAC1: Gain	0.6471
			EGFR: Gain	-0.8542	RAC1: Gain	0.5165
			EGFR: Gain	0.0473	RAC1: Gain	2.0688
			EGFR: Gain	-0.5895	RAC1: Gain	-0.1203
			EGFR: Gain	-1.1777	RAC1: Gain	0.5651
			EGFR: Gain	-1.3027	RAC1: Gain	0.993
			EGFR: Amplification	-0.0436	RAC1: Gain	0.6081
			EGFR: Gain	-1.5572	RAC1: Gain	0.6503
			EGFR: Amplification	1.1196	RAC1: Gain	2.2266
			EGFR: Amplification	0.5503	RAC1: Gain	-0.4608
			EGFR: Gain	-0.7858	RAC1: Gain	0.7285
			EGFR: Gain	-0.3719	RAC1: Gain	-0.7914
			EGFR: Amplification	1.22	RAC1: Gain	0.2453
			EGFR: Amplification	0.9785	RAC1: Gain	1.4977
			EGFR: Gain	0.5146	RAC1: Gain	0.1302
			EGFR: Gain	0.2068	RAC1: Diploid	-0.9916
			EGFR: Amplification	1.8297	RAC1: Gain	0.3747
			EGFR: Gain	-0.8295	RAC1: Gain	0.4618
			EGFR: Gain	-0.7951	RAC1: Gain	-0.5196
			EGFR: Gain	-0.9854	RAC1: Gain	0.4159
			EGFR: Gain	0.172	RAC1: Gain	0.8201
			EGFR: Gain	1.478	RAC1: Gain	0.8176
			EGFR: Gain	-0.8546	RAC1: Gain	-0.5931
			EGFR: Amplification	0.6329	RAC1: Gain	0.0738
			EGFR: Gain	-0.431	RAC1: Gain	0.7792
			EGFR: Amplification	1.3375	RAC1: Gain	0.8282
			EGFR: Amplification	1.5774	RAC1: Gain	-0.7983
			EGFR: Gain	1.0276	RAC1: Gain	0.6777
			EGFR: Gain	-0.9231	RAC1: Gain	0.3736
			EGFR: Amplification	1.4873	RAC1: Gain	0.273
			EGFR: Gain	-1.2729	RAC1: Gain	-0.9611
			EGFR: Gain	-0.5037	RAC1: Gain	-0.7659
			EGFR: Gain	-0.4781	RAC1: Gain	0.9831
			EGFR: Amplification	0.3756	RAC1: Gain	0.9524
			EGFR: Gain	-1.4753	RAC1: Gain	0.4098
			EGFR: Gain	-0.038	RAC1: Gain	-0.7121
			EGFR: Amplification	0.75	RAC1: Gain	-0.1388
			EGFR: Amplification	-0.9808	RAC1: Diploid	-0.6055
			EGFR: Amplification	0.8727	RAC1: Gain	1.0384
			EGFR: Amplification	1.5775	RAC1: Amplification	0.48

## Sheet: All brain tumors samples
Sample Id	CBX3: Discrete copy number alteration values	CBX3: mRNA expression z-scores relative to all samples (log RNA Seq V2 RSEM)	Copy Number Alterations	EGFR: mRNA expression z-scores relative to all samples (log RNA Seq V2 RSEM)	Copy Number Alterations	RAC1: mRNA expression z-scores relative to all samples (log RNA Seq V2 RSEM)
TCGA-15-1444-01	Shallow Deletion	-1.4468	EGFR: Diploid	-0.1453	RAC1: Shallow Deletion	-0.7716
TCGA-DU-A76R-01	Shallow Deletion	-0.2167	EGFR: Shallow Deletion	0.1386	RAC1: Shallow Deletion	-0.8809
TCGA-HT-7477-01	Shallow Deletion	1.4832	EGFR: Gain	-0.303	RAC1: Shallow Deletion	-1.4155
TCGA-HW-A5KL-01	Shallow Deletion	0.0211	EGFR: Shallow Deletion	0.1907	RAC1: Shallow Deletion	-0.5198
TCGA-P5-A5F6-01	Shallow Deletion	-2.391	EGFR: Shallow Deletion	-1.2772	RAC1: Shallow Deletion	-3.8865
TCGA-S9-A6TS-01	Shallow Deletion	-0.5075	EGFR: Shallow Deletion	-0.8823	RAC1: Shallow Deletion	-0.7639
TCGA-02-0047-01	Diploid	-1.886	EGFR: Diploid	-1.1382	RAC1: Diploid	-0.9112
TCGA-02-2483-01	Diploid	1.2954	EGFR: Diploid	-1.791	RAC1: Diploid	-0.4822
TCGA-06-0129-01	Diploid	-0.5257	EGFR: Diploid	0.2919	RAC1: Diploid	-2.0207
TCGA-06-0158-01	Diploid	-1.908	EGFR: Amplification	1.058	RAC1: Diploid	-1.7503
TCGA-06-0178-01	Diploid	0.3715	EGFR: Diploid	-1.2648	RAC1: Diploid	-0.346
TCGA-06-0187-01	Diploid	-1.673	EGFR: Amplification	1.8996	RAC1: Diploid	-0.6041
TCGA-06-0219-01	Diploid	0.8021	EGFR: Amplification	0.0126	RAC1: Diploid	0.2545
TCGA-06-0747-01	Diploid	-1.5175	EGFR: Amplification	1.3827	RAC1: Diploid	-1.5451
TCGA-06-2565-01	Diploid	-1.0454	EGFR: Amplification	1.6365	RAC1: Diploid	-1.2923
TCGA-06-2569-01	Diploid	-0.5025	EGFR: Diploid	-0.493	RAC1: Diploid	-4.4137
TCGA-06-2570-01	Diploid	-1.0814	EGFR: Diploid	-0.9869	RAC1: Diploid	-1.192
TCGA-06-5416-01	Diploid	0.4614	EGFR: Diploid	-1.5917	RAC1: Diploid	-1.3601
TCGA-12-5295-01	Diploid	0.3779	EGFR: Amplification	0.4434	RAC1: Diploid	0.569
TCGA-14-0817-01	Diploid	0.3267	EGFR: Amplification	0.276	RAC1: Gain	0.4764
TCGA-19-2619-01	Diploid	-1.0147	EGFR: Amplification	-0.1672	RAC1: Gain	0.6887
TCGA-19-2620-01	Diploid	-1.4616	EGFR: Amplification	0.814	RAC1: Diploid	-0.8182
TCGA-19-2625-01	Diploid	-0.8351	EGFR: Diploid	-1.1906	RAC1: Diploid	-1.4649
TCGA-26-1442-01	Diploid	-1.3186	EGFR: Diploid	-0.5904	RAC1: Diploid	-0.6755
TCGA-26-5133-01	Diploid	-0.875	EGFR: Diploid	-1.2647	RAC1: Diploid	-1.982
TCGA-26-5134-01	Diploid	-0.2022	EGFR: Diploid	-1.0438	RAC1: Diploid	-1.1613
TCGA-27-1837-01	Diploid	-1.7325	EGFR: Amplification	0.8624	RAC1: Diploid	-0.9711
TCGA-27-2521-01	Diploid	-0.5182	EGFR: Diploid	-0.4	RAC1: Shallow Deletion	-1.5019
TCGA-28-1747-01	Diploid	-0.8162	EGFR: Amplification	0.625	RAC1: Diploid	-0.1416
TCGA-28-2514-01	Diploid	-1.1748	EGFR: Amplification	1.8218	RAC1: Diploid	-0.1746
TCGA-28-5216-01	Diploid	-0.8649	EGFR: Diploid	-1.3709	RAC1: Diploid	-0.7053
TCGA-32-2634-01	Diploid	-0.4948	EGFR: Diploid	-0.8183	RAC1: Diploid	-1.7754
TCGA-32-4213-01	Diploid	-0.8457	EGFR: Amplification	0.3418	RAC1: Diploid	-0.4398
TCGA-41-4097-01	Diploid	-2.2759	EGFR: Diploid	-0.0949	RAC1: Diploid	-1.928
TCGA-CS-4938-01	Diploid	-0.4794	EGFR: Diploid	-0.2976	RAC1: Diploid	1.0043
TCGA-CS-4943-01	Diploid	0.9733	EGFR: Diploid	0.8768	RAC1: Diploid	0.0324
TCGA-CS-4944-01	Diploid	-0.6247	EGFR: Diploid	-0.224	RAC1: Diploid	1.6703
TCGA-CS-5390-01	Diploid	0.0436	EGFR: Diploid	1.49	RAC1: Diploid	-0.7486
TCGA-CS-5394-01	Diploid	0.6859	EGFR: Diploid	1.0894	RAC1: Diploid	-0.5557
TCGA-CS-6290-01	Diploid	-0.6448	EGFR: Diploid	-0.1331	RAC1: Diploid	1.032
TCGA-CS-6666-01	Diploid	0.8401	EGFR: Diploid	-0.0838	RAC1: Diploid	0.1118
TCGA-CS-6667-01	Diploid	0.149	EGFR: Diploid	0.2807	RAC1: Diploid	-0.0222
TCGA-CS-6668-01	Diploid	-0.2173	EGFR: Diploid	1.1108	RAC1: Diploid	-1.1246
TCGA-CS-6669-01	Diploid	-2.5564	EGFR: Diploid	-1.4413	RAC1: Diploid	0.3239
TCGA-DB-5273-01	Diploid	-0.3426	EGFR: Diploid	-0.4589	RAC1: Diploid	0.7998
TCGA-DB-5274-01	Diploid	0.7748	EGFR: Diploid	-1.1542	RAC1: Diploid	2.8022
TCGA-DB-5275-01	Diploid	0.315	EGFR: Diploid	-0.0388	RAC1: Diploid	-0.2604
TCGA-DB-5276-01	Diploid	-1.5033	EGFR: Diploid	-0.7686	RAC1: Diploid	-0.1134
TCGA-DB-5278-01	Diploid	-0.2037	EGFR: Diploid	-0.6937	RAC1: Diploid	0.1683
TCGA-DB-5279-01	Diploid	-0.1094	EGFR: Diploid	0.4825	RAC1: Diploid	0.0523
TCGA-DB-5280-01	Diploid	-0.7676	EGFR: Diploid	0.7944	RAC1: Diploid	-0.6452
TCGA-DB-5281-01	Diploid	-0.7976	EGFR: Diploid	-0.2367	RAC1: Diploid	-1.2216
TCGA-DB-A4XA-01	Diploid	-0.4612	EGFR: Diploid	-0.6226	RAC1: Diploid	0.0768
TCGA-DB-A4XB-01	Diploid	-0.4418	EGFR: Diploid	0.3874	RAC1: Diploid	-0.9427
TCGA-DB-A4XC-01	Diploid	-0.9957	EGFR: Diploid	0.4283	RAC1: Diploid	-0.1243
TCGA-DB-A4XD-01	Diploid	-0.2931	EGFR: Diploid	0.6869	RAC1: Diploid	-1.0817
TCGA-DB-A4XF-01	Diploid	-0.4201	EGFR: Diploid	0.6253	RAC1: Diploid	-0.9042
TCGA-DB-A4XG-01	Diploid	0.2988	EGFR: Diploid	1.1139	RAC1: Diploid	-0.6105
TCGA-DB-A4XH-01	Diploid	0.355	EGFR: Diploid	0.4055	RAC1: Diploid	-0.2088
TCGA-DB-A64L-01	Diploid	-0.9537	EGFR: Diploid	0.0463	RAC1: Diploid	-1.4488
TCGA-DB-A64P-01	Diploid	0.7357	EGFR: Diploid	-0.1527	RAC1: Diploid	0.0579
TCGA-DB-A64Q-01	Diploid	0.6732	EGFR: Diploid	-0.24	RAC1: Diploid	0.736
TCGA-DB-A64R-01	Diploid	0.3195	EGFR: Diploid	0.0136	RAC1: Diploid	-0.0155
TCGA-DB-A64S-01	Diploid	0.4417	EGFR: Diploid	-0.7655	RAC1: Diploid	0.9085
TCGA-DB-A64U-01	Diploid	0.2552	EGFR: Diploid	-0.4428	RAC1: Diploid	0.7671
TCGA-DB-A64V-01	Diploid	-0.2284	EGFR: Diploid	-1.701	RAC1: Diploid	0.6147
TCGA-DB-A64W-01	Diploid	0.7273	EGFR: Diploid	0.0341	RAC1: Diploid	0.1929
TCGA-DB-A64X-01	Diploid	0.5425	EGFR: Diploid	-1.2013	RAC1: Diploid	1.3331
TCGA-DB-A75K-01	Diploid	-1.3658	EGFR: Diploid	0.2365	RAC1: Diploid	-1.6231
TCGA-DB-A75L-01	Diploid	0.4239	EGFR: Diploid	0.1867	RAC1: Diploid	-0.162
TCGA-DB-A75M-01	Diploid	-1.4034	EGFR: Diploid	-0.3166	RAC1: Diploid	-0.2506
TCGA-DB-A75O-01	Diploid	-1.4678	EGFR: Diploid	-0.2948	RAC1: Diploid	0.3037
TCGA-DB-A75P-01	Diploid	-2.2845	EGFR: Diploid	-1.7771	RAC1: Diploid	0.0898
TCGA-DH-5140-01	Diploid	1.6973	EGFR: Diploid	-0.6418	RAC1: Diploid	0.1791
TCGA-DH-5141-01	Diploid	0.1824	EGFR: Diploid	-0.042	RAC1: Diploid	1.2559
TCGA-DH-5142-01	Diploid	0.4856	EGFR: Amplification	0.2687	RAC1: Diploid	1.2631
TCGA-DH-5143-01	Diploid	-0.916	EGFR: Diploid	0.3003	RAC1: Diploid	0.4415
TCGA-DH-5144-01	Diploid	0.8645	EGFR: Diploid	0.0954	RAC1: Diploid	-0.6877
TCGA-DH-A66B-01	Diploid	0.8732	EGFR: Diploid	-0.5294	RAC1: Diploid	0.8859
TCGA-DH-A66D-01	Diploid	-0.1737	EGFR: Diploid	0.1056	RAC1: Diploid	-0.179
TCGA-DH-A66F-01	Diploid	0.2759	EGFR: Diploid	-0.2462	RAC1: Diploid	0.4386
TCGA-DH-A7UR-01	Diploid	0.176	EGFR: Diploid	-0.187	RAC1: Diploid	-0.9281
TCGA-DH-A7US-01	Diploid	-0.1646	EGFR: Diploid	-0.268	RAC1: Diploid	-0.348
TCGA-DH-A7UU-01	Diploid	-0.0001	EGFR: Diploid	0.3673	RAC1: Diploid	-0.9566
TCGA-DU-5847-01	Diploid	-0.3751	EGFR: Diploid	0.1365	RAC1: Diploid	-0.515
TCGA-DU-5849-01	Diploid	-0.5551	EGFR: Diploid	0.3179	RAC1: Diploid	-1.1668
TCGA-DU-5851-01	Diploid	-1.8763	EGFR: Diploid	-0.008	RAC1: Diploid	-0.5619
TCGA-DU-5852-01	Diploid	-0.187	EGFR: Amplification	2.8419	RAC1: Diploid	-0.2987
TCGA-DU-5853-01	Diploid	0.1601	EGFR: Diploid	0.5078	RAC1: Diploid	0.2395
TCGA-DU-5855-01	Diploid	-0.2577	EGFR: Diploid	0.6201	RAC1: Diploid	-0.1627
TCGA-DU-5870-01	Diploid	-0.4165	EGFR: Diploid	0.6251	RAC1: Diploid	-0.4556
TCGA-DU-5871-01	Diploid	-0.2697	EGFR: Diploid	0.4609	RAC1: Diploid	-0.5339
TCGA-DU-5872-01	Diploid	0.0475	EGFR: Diploid	-0.0249	RAC1: Diploid	-1.1739
TCGA-DU-5874-01	Diploid	-0.0788	EGFR: Diploid	0.6659	RAC1: Diploid	-1.7155
TCGA-DU-6393-01	Diploid	-0.2424	EGFR: Diploid	1.6308	RAC1: Diploid	-0.7462
TCGA-DU-6394-01	Diploid	0.4815	EGFR: Diploid	0.3732	RAC1: Diploid	-1.6869
TCGA-DU-6396-01	Diploid	-0.1673	EGFR: Diploid	-0.3448	RAC1: Diploid	0.2667
TCGA-DU-6397-01	Diploid	-1.1166	EGFR: Diploid	0.8569	RAC1: Shallow Deletion	-2.992
TCGA-DU-6399-01	Diploid	0.0355	EGFR: Diploid	0.8689	RAC1: Diploid	-0.0745
TCGA-DU-6401-01	Diploid	0.3216	EGFR: Diploid	0.8112	RAC1: Diploid	0.2019
TCGA-DU-6405-01	Diploid	-0.1061	EGFR: Amplification	1.684	RAC1: Diploid	-0.1774
TCGA-DU-6408-01	Diploid	0.2636	EGFR: Diploid	-0.0916	RAC1: Diploid	0.7045
TCGA-DU-6542-01	Diploid	0.3055	EGFR: Diploid	-0.118	RAC1: Diploid	-0.364
TCGA-DU-7007-01	Diploid	-0.1626	EGFR: Diploid	-0.7598	RAC1: Diploid	-0.3671
TCGA-DU-7008-01	Diploid	1.0731	EGFR: Diploid	-0.1391	RAC1: Diploid	-0.3938
TCGA-DU-7009-01	Diploid	0.3878	EGFR: Diploid	1.3115	RAC1: Diploid	-0.4632
TCGA-DU-7010-01	Diploid	1.2923	EGFR: Diploid	-0.5226	RAC1: Gain	0.5811
TCGA-DU-7018-01	Diploid	0.6353	EGFR: Diploid	0.705	RAC1: Diploid	-1.414
TCGA-DU-7019-01	Diploid	0.6827	EGFR: Diploid	-0.0683	RAC1: Diploid	-0.2104
TCGA-DU-7290-01	Diploid	-0.7949	EGFR: Diploid	-0.865	RAC1: Diploid	-0.4879
TCGA-DU-7292-01	Diploid	-1.3947	EGFR: Amplification	2.6508	RAC1: Diploid	0.0213
TCGA-DU-7294-01	Diploid	0.5318	EGFR: Diploid	0.3204	RAC1: Diploid	-0.0866
TCGA-DU-7298-01	Diploid	0.795	EGFR: Diploid	0.6775	RAC1: Diploid	-0.7526
TCGA-DU-7299-01	Diploid	-0.2349	EGFR: Diploid	0.1937	RAC1: Diploid	-0.3623
TCGA-DU-7300-01	Diploid	-0.6988	EGFR: Diploid	-0.1849	RAC1: Diploid	-0.3827
TCGA-DU-7301-01	Diploid	0.036	EGFR: Diploid	0.1989	RAC1: Diploid	0.382
TCGA-DU-7302-01	Diploid	-0.5501	EGFR: Diploid	0.3641	RAC1: Diploid	-0.8789
TCGA-DU-7304-01	Diploid	-1.0976	EGFR: Diploid	0.2239	RAC1: Diploid	-0.6071
TCGA-DU-7306-01	Diploid	-0.8183	EGFR: Diploid	0.3642	RAC1: Diploid	-1.0186
TCGA-DU-7309-01	Diploid	-1.5265	EGFR: Diploid	0.2705	RAC1: Diploid	-0.1379
TCGA-DU-8158-01	Diploid	-0.5396	EGFR: Diploid	0.3502	RAC1: Diploid	-0.5922
TCGA-DU-8162-01	Diploid	-1.5143	EGFR: Amplification	1.4771	RAC1: Diploid	-1.1358
TCGA-DU-8164-01	Diploid	0.2907	EGFR: Diploid	0.6172	RAC1: Diploid	-0.7986
TCGA-DU-8167-01	Diploid	1.0115	EGFR: Diploid	-0.4077	RAC1: Diploid	0.3141
TCGA-DU-8168-01	Diploid	1.0163	EGFR: Diploid	1.1736	RAC1: Diploid	-1.2468
TCGA-DU-A5TP-01	Diploid	0.8065	EGFR: Diploid	-0.9116	RAC1: Diploid	0.0623
TCGA-DU-A5TS-01	Diploid	0.375	EGFR: Diploid	-2.112	RAC1: Diploid	0.6161
TCGA-DU-A6S2-01	Diploid	-2.0599	EGFR: Diploid	0.1168	RAC1: Diploid	-1.8566
TCGA-DU-A6S3-01	Diploid	-0.5249	EGFR: Diploid	0.1377	RAC1: Diploid	-1.088
TCGA-DU-A6S6-01	Diploid	-1.5557	EGFR: Diploid	0.2836	RAC1: Diploid	-2.3849
TCGA-DU-A6S7-01	Diploid	-0.3912	EGFR: Diploid	0.2482	RAC1: Shallow Deletion	-1.4742
TCGA-DU-A6S8-01	Diploid	0.3301	EGFR: Diploid	-0.4628	RAC1: Diploid	-1.094
TCGA-DU-A76O-01	Diploid	-0.6966	EGFR: Diploid	-0.7141	RAC1: Diploid	-0.0484
TCGA-DU-A7T6-01	Diploid	1.7898	EGFR: Diploid	-2.5895	RAC1: Diploid	0.0905
TCGA-DU-A7T8-01	Diploid	0.1032	EGFR: Diploid	-0.0397	RAC1: Diploid	-0.4962
TCGA-DU-A7TB-01	Diploid	0.4107	EGFR: Diploid	-2.5134	RAC1: Diploid	1.5971
TCGA-DU-A7TC-01	Diploid	-0.2894	EGFR: Diploid	-0.2616	RAC1: Diploid	0.2891
TCGA-DU-A7TG-01	Diploid	-2.2035	EGFR: Diploid	-0.8491	RAC1: Diploid	-1.0329
TCGA-DU-A7TI-01	Diploid	-0.6341	EGFR: Diploid	0.5233	RAC1: Diploid	-0.3182
TCGA-E1-5302-01	Diploid	-1.1999	EGFR: Diploid	0.4995	RAC1: Diploid	0.9002
TCGA-E1-5303-01	Diploid	-0.3904	EGFR: Diploid	0.3538	RAC1: Diploid	1.3796
TCGA-E1-5305-01	Diploid	0.1154	EGFR: Diploid	0.9329	RAC1: Diploid	0.4182
TCGA-E1-5307-01	Diploid	0.0345	EGFR: Diploid	1.2364	RAC1: Diploid	0.4367
TCGA-E1-5311-01	Diploid	-0.7	EGFR: Diploid	0.9367	RAC1: Diploid	-0.1234
TCGA-E1-5318-01	Diploid	0.0966	EGFR: Diploid	0.3434	RAC1: Diploid	-0.0282
TCGA-E1-5319-01	Diploid	-0.9805	EGFR: Diploid	-0.1374	RAC1: Diploid	0.218
TCGA-E1-A7YE-01	Diploid	0.0612	EGFR: Diploid	-0.2039	RAC1: Diploid	-0.4221
TCGA-E1-A7YH-01	Diploid	-0.3208	EGFR: Diploid	0.1042	RAC1: Diploid	-0.1268
TCGA-E1-A7YI-01	Diploid	1.6882	EGFR: Diploid	-2.3543	RAC1: Diploid	-0.1511
TCGA-E1-A7YK-01	Diploid	-0.6397	EGFR: Diploid	-1.3441	RAC1: Diploid	0.7753
TCGA-E1-A7YO-01	Diploid	-0.8654	EGFR: Diploid	0.9557	RAC1: Diploid	-1.5622
TCGA-E1-A7YS-01	Diploid	0.0685	EGFR: Diploid	1.3027	RAC1: Diploid	-1.4255
TCGA-E1-A7YU-01	Diploid	-0.3656	EGFR: Diploid	-0.855	RAC1: Diploid	0.3389
TCGA-E1-A7YV-01	Diploid	0.5391	EGFR: Diploid	-0.1713	RAC1: Diploid	-1.2438
TCGA-E1-A7YW-01	Diploid	0.0011	EGFR: Diploid	0.0406	RAC1: Diploid	-0.4606
TCGA-E1-A7YY-01	Diploid	-2.4819	EGFR: Diploid	-1.4204	RAC1: Diploid	-1.3563
TCGA-E1-A7Z3-01	Diploid	-1.8389	EGFR: Diploid	-0.783	RAC1: Diploid	-0.9195
TCGA-E1-A7Z4-01	Diploid	0.1232	EGFR: Diploid	-0.1182	RAC1: Diploid	0.0103
TCGA-E1-A7Z6-01	Diploid	-1.714	EGFR: Diploid	-0.1196	RAC1: Diploid	-0.3245
TCGA-EZ-7264-01	Diploid	0.1019	EGFR: Diploid	0.8251	RAC1: Diploid	-1.1122
TCGA-F6-A8O3-01	Diploid	0.1558	EGFR: Diploid	0.4788	RAC1: Diploid	0.0473
TCGA-F6-A8O4-01	Diploid	-0.6364	EGFR: Diploid	0.1448	RAC1: Diploid	-0.6715
TCGA-FG-5963-01	Diploid	0.0573	EGFR: Amplification	-2.6879	RAC1: Diploid	0.3478
TCGA-FG-5964-01	Diploid	-0.6378	EGFR: Diploid	-0.7054	RAC1: Diploid	0.212
TCGA-FG-5965-01	Diploid	-0.7774	EGFR: Diploid	0.426	RAC1: Diploid	0.0454
TCGA-FG-6689-01	Diploid	-0.3289	EGFR: Diploid	-0.0092	RAC1: Diploid	0.359
TCGA-FG-6690-01	Diploid	-0.6017	EGFR: Diploid	0.8579	RAC1: Diploid	0.3935
TCGA-FG-7636-01	Diploid	-0.1872	EGFR: Diploid	-0.5911	RAC1: Diploid	1.4245
TCGA-FG-7638-01	Diploid	0.0186	EGFR: Diploid	-0.3581	RAC1: Diploid	0.9878
TCGA-FG-7641-01	Diploid	-0.4668	EGFR: Diploid	0.6656	RAC1: Diploid	-1.3355
TCGA-FG-8181-01	Diploid	-1.8453	EGFR: Diploid	-1.8284	RAC1: Diploid	-0.6504
TCGA-FG-8185-01	Diploid	0.7035	EGFR: Diploid	-0.2846	RAC1: Diploid	0.4757
TCGA-FG-8186-01	Diploid	-0.0526	EGFR: Diploid	0.5038	RAC1: Diploid	-0.4928
TCGA-FG-8187-01	Diploid	-0.2302	EGFR: Diploid	-0.0308	RAC1: Diploid	0.3431
TCGA-FG-8188-01	Diploid	-0.3627	EGFR: Diploid	-0.2136	RAC1: Deep Deletion	-0.8734
TCGA-FG-8189-01	Diploid	-2.4112	EGFR: Diploid	-1.415	RAC1: Diploid	-1.4293
TCGA-FG-8191-01	Diploid	-0.6562	EGFR: Diploid	0.0789	RAC1: Diploid	0.5353
TCGA-FG-A4MT-01	Diploid	0.3255	EGFR: Diploid	0.3121	RAC1: Diploid	-0.6125
TCGA-FG-A4MX-01	Diploid	0.665	EGFR: Diploid	-1.3246	RAC1: Diploid	-1.8205
TCGA-FG-A4MY-01	Diploid	-0.338	EGFR: Diploid	-1.1408	RAC1: Diploid	-1.0398
TCGA-FG-A60J-01	Diploid	-0.4015	EGFR: Diploid	0.3301	RAC1: Diploid	-0.7984
TCGA-FG-A60K-01	Diploid	0.111	EGFR: Diploid	-0.1221	RAC1: Diploid	0.4661
TCGA-FG-A60L-01	Diploid	-0.1372	EGFR: Diploid	-2.0296	RAC1: Diploid	2.8616
TCGA-FG-A6IZ-01	Diploid	0.3754	EGFR: Diploid	-1.3041	RAC1: Diploid	0.5092
TCGA-FG-A6J1-01	Diploid	-0.0025	EGFR: Diploid	-1.8058	RAC1: Diploid	2.6856
TCGA-FG-A6J3-01	Diploid	0.9199	EGFR: Diploid	-2.3733	RAC1: Diploid	2.4421
TCGA-FG-A70Y-01	Diploid	-0.0875	EGFR: Diploid	-0.3965	RAC1: Diploid	0.7304
TCGA-FG-A710-01	Diploid	-0.5126	EGFR: Diploid	-0.467	RAC1: Diploid	0.0542
TCGA-FG-A711-01	Diploid	-0.2783	EGFR: Diploid	-0.6936	RAC1: Diploid	0.8154
TCGA-FG-A713-01	Diploid	-2.4102	EGFR: Diploid	-0.5466	RAC1: Diploid	-0.5532
TCGA-FG-A87N-01	Diploid	0.5077	EGFR: Diploid	-1.3694	RAC1: Diploid	-1.4233
TCGA-FN-7833-01	Diploid	-0.3444	EGFR: Diploid	0.1535	RAC1: Diploid	0.0642
TCGA-HT-7467-01	Diploid	-1.4665	EGFR: Diploid	0.0548	RAC1: Diploid	-0.6004
TCGA-HT-7468-01	Diploid	0.4924	EGFR: Diploid	0.5986	RAC1: Diploid	0.4319
TCGA-HT-7469-01	Diploid	0.4237	EGFR: Diploid	0.8414	RAC1: Diploid	-1.303
TCGA-HT-7470-01	Diploid	-0.6695	EGFR: Diploid	-0.1285	RAC1: Shallow Deletion	-0.2649
TCGA-HT-7471-01	Diploid	-0.2219	EGFR: Diploid	0.7566	RAC1: Diploid	-1.4511
TCGA-HT-7472-01	Diploid	0.2116	EGFR: Diploid	0.3124	RAC1: Diploid	-0.189
TCGA-HT-7474-01	Diploid	-1.207	EGFR: Diploid	-0.5267	RAC1: Diploid	0.2653
TCGA-HT-7475-01	Diploid	0.1293	EGFR: Diploid	0.5184	RAC1: Diploid	-0.748
TCGA-HT-7476-01	Diploid	0.1321	EGFR: Diploid	-0.4499	RAC1: Diploid	-0.2916
TCGA-HT-7478-01	Diploid	0.2093	EGFR: Diploid	-0.2598	RAC1: Diploid	0.9089
TCGA-HT-7479-01	Diploid	-0.052	EGFR: Diploid	-0.4376	RAC1: Diploid	0.9676
TCGA-HT-7480-01	Diploid	-0.4215	EGFR: Diploid	0.4324	RAC1: Diploid	-0.985
TCGA-HT-7481-01	Diploid	0.2726	EGFR: Diploid	0.604	RAC1: Diploid	-0.2344
TCGA-HT-7482-01	Diploid	0.1535	EGFR: Diploid	-0.4616	RAC1: Diploid	0.9129
TCGA-HT-7483-01	Diploid	0.759	EGFR: Diploid	0.3157	RAC1: Diploid	0.3921
TCGA-HT-7485-01	Diploid	-0.2692	EGFR: Diploid	0.2798	RAC1: Diploid	0.4486
TCGA-HT-7601-01	Diploid	-0.3246	EGFR: Diploid	-0.1639	RAC1: Diploid	0.2263
TCGA-HT-7602-01	Diploid	-0.4741	EGFR: Diploid	-1.1852	RAC1: Diploid	1.9566
TCGA-HT-7603-01	Diploid	-0.7	EGFR: Diploid	-1.6801	RAC1: Diploid	1.7822
TCGA-HT-7604-01	Diploid	0.6246	EGFR: Diploid	0.6221	RAC1: Diploid	-0.8155
TCGA-HT-7605-01	Diploid	-0.509	EGFR: Diploid	-0.1062	RAC1: Diploid	0.0771
TCGA-HT-7606-01	Diploid	2.6135	EGFR: Diploid	1.3968	RAC1: Diploid	0.0398
TCGA-HT-7607-01	Diploid	-1.589	EGFR: Diploid	-1.0381	RAC1: Diploid	-0.7142
TCGA-HT-7608-01	Diploid	-0.9229	EGFR: Diploid	0.1465	RAC1: Diploid	0.3392
TCGA-HT-7609-01	Diploid	0.2873	EGFR: Diploid	0.3386	RAC1: Diploid	-0.0315
TCGA-HT-7610-01	Diploid	-0.8181	EGFR: Diploid	0.7756	RAC1: Diploid	-1.0175
TCGA-HT-7611-01	Diploid	-0.6459	EGFR: Diploid	0.4327	RAC1: Diploid	-1.2304
TCGA-HT-7616-01	Diploid	0.2034	EGFR: Diploid	0.7479	RAC1: Diploid	-1.613
TCGA-HT-7620-01	Diploid	-0.4957	EGFR: Diploid	0.3183	RAC1: Diploid	0.1014
TCGA-HT-7676-01	Diploid	0.6574	EGFR: Diploid	-0.1981	RAC1: Diploid	1.3776
TCGA-HT-7677-01	Diploid	0.1876	EGFR: Diploid	0.8405	RAC1: Diploid	-1.5463
TCGA-HT-7680-01	Diploid	-1.0674	EGFR: Diploid	-0.4869	RAC1: Diploid	0.1281
TCGA-HT-7681-01	Diploid	-0.4298	EGFR: Diploid	-0.6542	RAC1: Diploid	0.166
TCGA-HT-7684-01	Diploid	-0.1137	EGFR: Diploid	-0.6968	RAC1: Diploid	1.0291
TCGA-HT-7686-01	Diploid	-0.6429	EGFR: Diploid	0.1156	RAC1: Diploid	0.5414
TCGA-HT-7687-01	Diploid	0.2792	EGFR: Diploid	0.5754	RAC1: Diploid	-1.4354
TCGA-HT-7689-01	Diploid	0.5547	EGFR: Diploid	0.2701	RAC1: Diploid	-0.2514
TCGA-HT-7690-01	Diploid	0.7917	EGFR: Diploid	-0.4572	RAC1: Diploid	0.015
TCGA-HT-7691-01	Diploid	-1.2337	EGFR: Diploid	-0.9454	RAC1: Diploid	0.4078
TCGA-HT-7692-01	Diploid	1.2355	EGFR: Diploid	0.176	RAC1: Diploid	0.6944
TCGA-HT-7693-01	Diploid	0.0064	EGFR: Diploid	-0.0897	RAC1: Diploid	-0.2462
TCGA-HT-7694-01	Diploid	-1.5962	EGFR: Diploid	-0.2586	RAC1: Diploid	-1.159
TCGA-HT-7695-01	Diploid	-0.3753	EGFR: Diploid	0.4475	RAC1: Diploid	-0.7615
TCGA-HT-7854-01	Diploid	-1.293	EGFR: Diploid	0.9545	RAC1: Diploid	-0.2572
TCGA-HT-7855-01	Diploid	0.4174	EGFR: Diploid	0.5229	RAC1: Diploid	-0.7966
TCGA-HT-7856-01	Diploid	-1.6006	EGFR: Diploid	-0.1098	RAC1: Diploid	-1.409
TCGA-HT-7857-01	Diploid	-0.1973	EGFR: Diploid	-3.185	RAC1: Diploid	-0.1603
TCGA-HT-7858-01	Diploid	0.3983	EGFR: Diploid	0.1727	RAC1: Diploid	-0.6123
TCGA-HT-7873-01	Diploid	-0.397	EGFR: Diploid	0.3703	RAC1: Diploid	-0.859
TCGA-HT-7874-01	Diploid	-1.5501	EGFR: Diploid	-0.0689	RAC1: Diploid	-0.9411
TCGA-HT-7875-01	Diploid	0.2053	EGFR: Diploid	0.3299	RAC1: Diploid	-0.2243
TCGA-HT-7877-01	Diploid	-0.6513	EGFR: Diploid	0.4037	RAC1: Diploid	-0.9866
TCGA-HT-7879-01	Diploid	0.0112	EGFR: Diploid	-0.0586	RAC1: Diploid	-0.6237
TCGA-HT-7880-01	Diploid	-1.7532	EGFR: Diploid	-0.8073	RAC1: Diploid	-0.7108
TCGA-HT-7881-01	Diploid	-1.3748	EGFR: Diploid	-0.9627	RAC1: Diploid	-0.5937
TCGA-HT-7884-01	Diploid	-0.1424	EGFR: Diploid	0.1746	RAC1: Diploid	-0.7581
TCGA-HT-7902-01	Diploid	-1.0648	EGFR: Diploid	-1.2254	RAC1: Diploid	0.216
TCGA-HT-8010-01	Diploid	-1.2181	EGFR: Diploid	-0.3159	RAC1: Diploid	-0.0871
TCGA-HT-8012-01	Diploid	-0.8178	EGFR: Diploid	0.2147	RAC1: Diploid	-0.5227
TCGA-HT-8015-01	Diploid	-2.0953	EGFR: Diploid	-1.5824	RAC1: Diploid	-0.194
TCGA-HT-8018-01	Diploid	-1.6994	EGFR: Diploid	-0.5978	RAC1: Diploid	-1.3781
TCGA-HT-8019-01	Diploid	-2.0692	EGFR: Diploid	-1.4212	RAC1: Diploid	-0.569
TCGA-HT-8105-01	Diploid	-0.1751	EGFR: Diploid	0.1622	RAC1: Diploid	-0.9008
TCGA-HT-8106-01	Diploid	-0.3262	EGFR: Diploid	-0.8636	RAC1: Diploid	0.4826
TCGA-HT-8107-01	Diploid	-2.3766	EGFR: Diploid	-0.6775	RAC1: Diploid	-1.1401
TCGA-HT-8108-01	Diploid	0.4214	EGFR: Diploid	0.3788	RAC1: Diploid	-0.2261
TCGA-HT-8109-01	Diploid	-0.5424	EGFR: Diploid	0.4346	RAC1: Diploid	-0.4116
TCGA-HT-8111-01	Diploid	-0.2778	EGFR: Diploid	-0.499	RAC1: Diploid	-0.1424
TCGA-HT-8113-01	Diploid	-1.9185	EGFR: Diploid	-0.5587	RAC1: Diploid	-0.9255
TCGA-HT-8114-01	Diploid	-0.0218	EGFR: Diploid	0.6847	RAC1: Diploid	-0.0929
TCGA-HT-8563-01	Diploid	-0.7884	EGFR: Diploid	-0.6928	RAC1: Diploid	-0.5182
TCGA-HT-A4DV-01	Diploid	-1.5759	EGFR: Diploid	-1.5164	RAC1: Diploid	0.1677
TCGA-HT-A5R7-01	Diploid	-1.3197	EGFR: Diploid	-0.8558	RAC1: Diploid	-0.6474
TCGA-HT-A5RA-01	Diploid	0.113	EGFR: Amplification	2.004	RAC1: Diploid	-0.7852
TCGA-HT-A5RB-01	Diploid	0.3133	EGFR: Diploid	0.3926	RAC1: Diploid	-0.8634
TCGA-HT-A614-01	Diploid	0.2707	EGFR: Diploid	-1.311	RAC1: Diploid	0.8836
TCGA-HT-A615-01	Diploid	0.3534	EGFR: Diploid	-0.1545	RAC1: Diploid	-0.1683
TCGA-HT-A616-01	Diploid	0.2325	EGFR: Diploid	-0.9648	RAC1: Diploid	1.3377
TCGA-HT-A618-01	Diploid	0.681	EGFR: Diploid	-0.6191	RAC1: Diploid	1.1983
TCGA-HT-A61B-01	Diploid	2.0254	EGFR: Diploid	-1.8164	RAC1: Diploid	1.2339
TCGA-HT-A74L-01	Diploid	0.2886	EGFR: Diploid	1.3784	RAC1: Diploid	0.018
TCGA-HT-A74O-01	Diploid	-0.3334	EGFR: Diploid	-1.6295	RAC1: Diploid	0.4178
TCGA-HW-7486-01	Diploid	-0.1105	EGFR: Diploid	0.5661	RAC1: Diploid	0.5656
TCGA-HW-7487-01	Diploid	-0.7413	EGFR: Diploid	0.0631	RAC1: Diploid	-0.6396
TCGA-HW-7489-01	Diploid	-1.1915	EGFR: Diploid	-0.4237	RAC1: Diploid	-0.3585
TCGA-HW-7490-01	Diploid	0.0628	EGFR: Diploid	-0.3673	RAC1: Diploid	0.2617
TCGA-HW-7491-01	Diploid	0.2476	EGFR: Diploid	1.0689	RAC1: Diploid	-0.3305
TCGA-HW-7493-01	Diploid	-0.7062	EGFR: Diploid	0.1981	RAC1: Diploid	0.2112
TCGA-HW-7495-01	Diploid	-1.2646	EGFR: Diploid	-0.075	RAC1: Diploid	-0.6848
TCGA-HW-8319-01	Diploid	-0.5138	EGFR: Diploid	0.8051	RAC1: Diploid	-0.2321
TCGA-HW-8320-01	Diploid	-0.1778	EGFR: Diploid	0.5384	RAC1: Diploid	-1.0259
TCGA-HW-8321-01	Diploid	-0.0052	EGFR: Diploid	0.5229	RAC1: Diploid	-0.8111
TCGA-HW-8322-01	Diploid	0.4712	EGFR: Diploid	0.4318	RAC1: Diploid	-1.2861
TCGA-HW-A5KJ-01	Diploid	1.6087	EGFR: Diploid	-0.7696	RAC1: Diploid	-0.2063
TCGA-HW-A5KM-01	Diploid	-0.5189	EGFR: Diploid	-0.0673	RAC1: Diploid	0.2623
TCGA-IK-7675-01	Diploid	-0.3271	EGFR: Diploid	0.1463	RAC1: Diploid	0.4547
TCGA-IK-8125-01	Diploid	0.1059	EGFR: Diploid	0.4335	RAC1: Diploid	-0.6678
TCGA-KT-A74X-01	Diploid	0.8267	EGFR: Diploid	-0.2445	RAC1: Diploid	-0.2304
TCGA-P5-A5ET-01	Diploid	0.3624	EGFR: Diploid	-0.1691	RAC1: Diploid	0.5421
TCGA-P5-A5EU-01	Diploid	1.3311	EGFR: Diploid	0.5607	RAC1: Diploid	0.88
TCGA-P5-A5EV-01	Diploid	-0.263	EGFR: Diploid	0.0206	RAC1: Diploid	-0.1526
TCGA-P5-A5EW-01	Diploid	-0.1696	EGFR: Diploid	0.4645	RAC1: Diploid	-0.047
TCGA-P5-A5EX-01	Diploid	-0.1167	EGFR: Diploid	-0.6761	RAC1: Diploid	0.0096
TCGA-P5-A5EY-01	Diploid	-1.5749	EGFR: Diploid	-1.0528	RAC1: Diploid	0.8015
TCGA-P5-A5EZ-01	Diploid	0.511	EGFR: Gain	-0.8699	RAC1: Diploid	0.3533
TCGA-P5-A5F1-01	Diploid	-0.4613	EGFR: Diploid	-1.3154	RAC1: Diploid	0.7952
TCGA-P5-A5F2-01	Diploid	-0.9395	EGFR: Diploid	0.0687	RAC1: Diploid	-0.3198
TCGA-P5-A5F4-01	Diploid	0.2813	EGFR: Diploid	-0.3183	RAC1: Diploid	-0.7971
TCGA-P5-A72W-01	Diploid	0.3372	EGFR: Diploid	-0.7949	RAC1: Diploid	0.6516
TCGA-P5-A72X-01	Diploid	-1.2013	EGFR: Diploid	-0.2522	RAC1: Diploid	-0.9134
TCGA-P5-A72Z-01	Diploid	-0.6651	EGFR: Diploid	-0.6856	RAC1: Diploid	-2.2029
TCGA-P5-A730-01	Diploid	0.7244	EGFR: Diploid	0.0085	RAC1: Diploid	-0.5016
TCGA-P5-A731-01	Diploid	0.1471	EGFR: Diploid	-0.5708	RAC1: Diploid	0.4336
TCGA-P5-A733-01	Diploid	0.1881	EGFR: Diploid	-0.4659	RAC1: Diploid	0.1198
TCGA-P5-A735-01	Diploid	-0.6147	EGFR: Diploid	-0.1803	RAC1: Diploid	0.1118
TCGA-P5-A737-01	Diploid	-0.412	EGFR: Diploid	0.7106	RAC1: Diploid	-0.593
TCGA-P5-A77W-01	Diploid	0.9052	EGFR: Diploid	-1.0362	RAC1: Diploid	-0.8481
TCGA-P5-A77X-01	Diploid	0.0914	EGFR: Diploid	-0.0728	RAC1: Diploid	-0.2787
TCGA-P5-A780-01	Diploid	0.5304	EGFR: Diploid	-0.4213	RAC1: Shallow Deletion	-1.265
TCGA-P5-A781-01	Diploid	0.3602	EGFR: Diploid	0.0783	RAC1: Diploid	0.2513
TCGA-QH-A65R-01	Diploid	0.7814	EGFR: Diploid	-0.1005	RAC1: Diploid	-0.0768
TCGA-QH-A65S-01	Diploid	0.0661	EGFR: Diploid	-0.6309	RAC1: Diploid	1.8309
TCGA-QH-A65V-01	Diploid	0.3688	EGFR: Diploid	-1.6034	RAC1: Diploid	1.1103
TCGA-QH-A65X-01	Diploid	-0.111	EGFR: Diploid	-0.8979	RAC1: Diploid	1.4018
TCGA-QH-A65Z-01	Diploid	0.5367	EGFR: Diploid	-0.6203	RAC1: Diploid	0.2336
TCGA-QH-A6CU-01	Diploid	-0.1659	EGFR: Diploid	-2.0688	RAC1: Diploid	1.7907
TCGA-QH-A6CW-01	Diploid	0.0752	EGFR: Diploid	0.4857	RAC1: Diploid	0.3557
TCGA-QH-A6CX-01	Diploid	-1.5773	EGFR: Amplification	1.5184	RAC1: Shallow Deletion	-0.5404
TCGA-QH-A6CY-01	Diploid	-0.2021	EGFR: Diploid	-0.6766	RAC1: Diploid	0.0923
TCGA-QH-A6CZ-01	Diploid	0.1111	EGFR: Diploid	0.4528	RAC1: Diploid	-0.3213
TCGA-QH-A6X3-01	Diploid	0.6992	EGFR: Diploid	0.3769	RAC1: Diploid	-0.5289
TCGA-QH-A6X4-01	Diploid	-1.0165	EGFR: Diploid	0.0816	RAC1: Diploid	-0.3417
TCGA-QH-A6X5-01	Diploid	0.264	EGFR: Diploid	-0.846	RAC1: Diploid	0.6306
TCGA-QH-A6X8-01	Diploid	-0.5603	EGFR: Diploid	-0.0656	RAC1: Diploid	0.232
TCGA-QH-A6XA-01	Diploid	0.5202	EGFR: Gain	-0.2155	RAC1: Diploid	0.9115
TCGA-QH-A86X-01	Diploid	-0.2416	EGFR: Diploid	0.3353	RAC1: Diploid	-0.4449
TCGA-QH-A870-01	Diploid	-0.7785	EGFR: Diploid	-0.293	RAC1: Diploid	-0.6547
TCGA-R8-A6MK-01	Diploid	0.3648	EGFR: Diploid	-0.0799	RAC1: Diploid	0.9295
TCGA-R8-A6ML-01	Diploid	0.0925	EGFR: Diploid	0.1207	RAC1: Diploid	-0.4035
TCGA-R8-A6MO-01	Diploid	0.1573	EGFR: Diploid	-0.6465	RAC1: Diploid	-0.0918
TCGA-R8-A6YH-01	Diploid	-0.4069	EGFR: Diploid	0.2656	RAC1: Diploid	-1.1671
TCGA-RY-A83X-01	Diploid	-0.5452	EGFR: Diploid	-0.4457	RAC1: Diploid	-0.6262
TCGA-RY-A83Y-01	Diploid	-0.139	EGFR: Diploid	-0.6422	RAC1: Diploid	0.294
TCGA-RY-A83Z-01	Diploid	1.8127	EGFR: Diploid	-1.9752	RAC1: Diploid	0.0512
TCGA-RY-A840-01	Diploid	0.295	EGFR: Diploid	-0.2151	RAC1: Diploid	0.2123
TCGA-RY-A843-01	Diploid	-0.3979	EGFR: Diploid	0.1439	RAC1: Diploid	-0.036
TCGA-RY-A847-01	Diploid	-0.1897	EGFR: Diploid	0.2725	RAC1: Diploid	-0.0057
TCGA-S9-A6TU-01	Diploid	-1.2297	EGFR: Diploid	0.1314	RAC1: Diploid	-1.6487
TCGA-S9-A6TV-01	Diploid	-0.3492	EGFR: Diploid	-1.0935	RAC1: Diploid	-0.8306
TCGA-S9-A6TW-01	Diploid	0.595	EGFR: Diploid	-0.17	RAC1: Diploid	-0.7711
TCGA-S9-A6TX-01	Diploid	-0.755	EGFR: Diploid	0.3581	RAC1: Diploid	0.2154
TCGA-S9-A6TZ-01	Diploid	-0.1001	EGFR: Diploid	1.1076	RAC1: Diploid	-1.026
TCGA-S9-A6U1-01	Diploid	-0.0366	EGFR: Diploid	0.4025	RAC1: Diploid	-0.271
TCGA-S9-A6U2-01	Diploid	-0.3824	EGFR: Diploid	0.4741	RAC1: Diploid	-0.6601
TCGA-S9-A6U5-01	Diploid	-0.2187	EGFR: Diploid	-0.9665	RAC1: Diploid	-0.2933
TCGA-S9-A6U6-01	Diploid	-0.3055	EGFR: Diploid	0.5735	RAC1: Diploid	-0.1991
TCGA-S9-A6U8-01	Diploid	-0.2434	EGFR: Diploid	-0.1213	RAC1: Diploid	-0.2169
TCGA-S9-A6U9-01	Diploid	-2.196	EGFR: Diploid	-0.3627	RAC1: Diploid	0.501
TCGA-S9-A6UA-01	Diploid	0.3032	EGFR: Diploid	-2.968	RAC1: Diploid	-0.9553
TCGA-S9-A6UB-01	Diploid	-0.4996	EGFR: Diploid	0.4293	RAC1: Diploid	-1.3468
TCGA-S9-A6WD-01	Diploid	0.1019	EGFR: Diploid	0.1881	RAC1: Diploid	-0.8392
TCGA-S9-A6WE-01	Diploid	0.7116	EGFR: Diploid	-0.6186	RAC1: Diploid	0.4965
TCGA-S9-A6WG-01	Diploid	-0.1499	EGFR: Diploid	-0.9536	RAC1: Diploid	-0.3612
TCGA-S9-A6WH-01	Diploid	-0.5205	EGFR: Diploid	0.0735	RAC1: Gain	-1.1939
TCGA-S9-A6WI-01	Diploid	-1.6944	EGFR: Diploid	-1.1533	RAC1: Diploid	-0.2741
TCGA-S9-A6WL-01	Diploid	-1.1007	EGFR: Diploid	0.1587	RAC1: Diploid	-1.9764
TCGA-S9-A6WN-01	Diploid	-1.4041	EGFR: Diploid	-1.0858	RAC1: Diploid	-1.5417
TCGA-S9-A6WO-01	Diploid	-0.1124	EGFR: Diploid	0.3009	RAC1: Diploid	-0.3572
TCGA-S9-A6WP-01	Diploid	0.1112	EGFR: Diploid	0.1383	RAC1: Diploid	-0.4546
TCGA-S9-A6WQ-01	Diploid	-0.0024	EGFR: Diploid	-0.1505	RAC1: Diploid	-0.0472
TCGA-S9-A7IS-01	Diploid	2.0934	EGFR: Diploid	-2.541	RAC1: Diploid	-1.0427
TCGA-S9-A7IY-01	Diploid	-0.8441	EGFR: Diploid	-0.1793	RAC1: Diploid	0.1139
TCGA-S9-A7J1-01	Diploid	-0.4732	EGFR: Diploid	0.0584	RAC1: Diploid	-0.787
TCGA-S9-A7J2-01	Diploid	-0.3559	EGFR: Diploid	0.7096	RAC1: Diploid	-0.8808
TCGA-S9-A7J3-01	Diploid	-1.0188	EGFR: Diploid	0.1888	RAC1: Diploid	-1.1223
TCGA-S9-A7QW-01	Diploid	0.6759	EGFR: Diploid	-0.1622	RAC1: Diploid	0.3738
TCGA-S9-A7QX-01	Diploid	0.3619	EGFR: Diploid	-0.0183	RAC1: Diploid	-0.194
TCGA-S9-A7QY-01	Diploid	-0.6845	EGFR: Diploid	0.0018	RAC1: Diploid	-0.1965
TCGA-S9-A7QZ-01	Diploid	-0.5437	EGFR: Diploid	0.2956	RAC1: Diploid	-1.0047
TCGA-S9-A7R1-01	Diploid	0.4906	EGFR: Diploid	0.8885	RAC1: Diploid	-0.4567
TCGA-S9-A7R3-01	Diploid	-0.7574	EGFR: Diploid	-0.0361	RAC1: Diploid	-0.1422
TCGA-S9-A7R4-01	Diploid	0.3795	EGFR: Diploid	0.0596	RAC1: Diploid	-0.4458
TCGA-S9-A7R7-01	Diploid	-1.6295	EGFR: Diploid	-0.7711	RAC1: Diploid	-0.8937
TCGA-S9-A7R8-01	Diploid	0.7061	EGFR: Diploid	1.0365	RAC1: Diploid	-0.8322
TCGA-S9-A89V-01	Diploid	-0.2211	EGFR: Diploid	0.0643	RAC1: Diploid	-1.806
TCGA-S9-A89Z-01	Diploid	0.5866	EGFR: Diploid	-1.2073	RAC1: Diploid	0.4617
TCGA-TM-A7C4-01	Diploid	-0.4172	EGFR: Diploid	-0.8675	RAC1: Diploid	-0.5848
TCGA-TM-A7C5-01	Diploid	0.259	EGFR: Diploid	-0.0895	RAC1: Diploid	-0.1551
TCGA-TM-A7CF-01	Diploid	-1.166	EGFR: Diploid	0.3098	RAC1: Diploid	-0.8026
TCGA-TM-A84C-01	Diploid	-0.4823	EGFR: Diploid	-1.122	RAC1: Diploid	-0.6582
TCGA-TM-A84F-01	Diploid	-0.3418	EGFR: Diploid	-1.4009	RAC1: Diploid	-0.3363
TCGA-TM-A84G-01	Diploid	-0.112	EGFR: Diploid	0.1064	RAC1: Diploid	-1.8504
TCGA-TM-A84I-01	Diploid	0.9702	EGFR: Diploid	0.4013	RAC1: Diploid	-1.3117
TCGA-TM-A84J-01	Diploid	1.2744	EGFR: Diploid	-2.7018	RAC1: Diploid	-0.8363
TCGA-TM-A84L-01	Diploid	-1.0791	EGFR: Diploid	-0.3808	RAC1: Diploid	0.0588
TCGA-TM-A84O-01	Diploid	0.089	EGFR: Diploid	-1.3046	RAC1: Diploid	-0.4459
TCGA-TM-A84Q-01	Diploid	0.393	EGFR: Diploid	0.1531	RAC1: Diploid	-0.3335
TCGA-TM-A84R-01	Diploid	-1.7489	EGFR: Diploid	-0.534	RAC1: Diploid	-1.2223
TCGA-TM-A84S-01	Diploid	0.4843	EGFR: Diploid	0.0574	RAC1: Diploid	0.3933
TCGA-TM-A84T-01	Diploid	0.1948	EGFR: Diploid	0.3957	RAC1: Diploid	0.0771
TCGA-TQ-A7RF-01	Diploid	0.2729	EGFR: Diploid	-0.0623	RAC1: Diploid	-0.0436
TCGA-TQ-A7RG-01	Diploid	0.0263	EGFR: Diploid	-0.1629	RAC1: Diploid	-0.2084
TCGA-TQ-A7RJ-01	Diploid	-0.6804	EGFR: Diploid	0.3077	RAC1: Diploid	-0.1214
TCGA-TQ-A7RK-01	Diploid	0.4613	EGFR: Diploid	-0.8352	RAC1: Diploid	-0.7523
TCGA-TQ-A7RN-01	Diploid	0.2754	EGFR: Diploid	1.1321	RAC1: Diploid	-0.2639
TCGA-TQ-A7RO-01	Diploid	-0.614	EGFR: Diploid	0.3917	RAC1: Diploid	-0.7671
TCGA-TQ-A7RQ-01	Diploid	-0.4952	EGFR: Diploid	0.8315	RAC1: Diploid	-1.2625
TCGA-TQ-A7RR-01	Diploid	-0.8332	EGFR: Diploid	-0.1434	RAC1: Diploid	-0.6876
TCGA-TQ-A7RS-01	Diploid	-0.2689	EGFR: Diploid	-0.1374	RAC1: Diploid	-0.0121
TCGA-TQ-A7RU-01	Diploid	-0.0652	EGFR: Diploid	-0.4883	RAC1: Diploid	-0.6623
TCGA-TQ-A7RV-01	Diploid	-0.1335	EGFR: Diploid	0.0178	RAC1: Diploid	-0.3593
TCGA-TQ-A7RW-01	Diploid	-0.3894	EGFR: Diploid	0.4542	RAC1: Diploid	-1.6548
TCGA-TQ-A8XE-01	Diploid	-0.6543	EGFR: Diploid	0.2892	RAC1: Shallow Deletion	-2.6586
TCGA-VM-A8C8-01	Diploid	-0.5516	EGFR: Diploid	-0.54	RAC1: Diploid	0.0985
TCGA-VM-A8C9-01	Diploid	-1.0037	EGFR: Diploid	-2.6014	RAC1: Diploid	3.0742
TCGA-VM-A8CA-01	Diploid	-1.2846	EGFR: Diploid	-1.4053	RAC1: Diploid	0.9557
TCGA-VM-A8CB-01	Diploid	0.6048	EGFR: Diploid	-0.145	RAC1: Diploid	-0.0183
TCGA-VM-A8CD-01	Diploid	-0.7097	EGFR: Diploid	0.3249	RAC1: Diploid	-1.1919
TCGA-VM-A8CE-01	Diploid	-0.5779	EGFR: Diploid	-0.624	RAC1: Diploid	-0.345
TCGA-VM-A8CF-01	Diploid	-0.7638	EGFR: Diploid	-2.6079	RAC1: Diploid	1.2326
TCGA-VM-A8CH-01	Diploid	-0.3324	EGFR: Diploid	0.3817	RAC1: Diploid	-0.6724
TCGA-VV-A829-01	Diploid	1.548	EGFR: Diploid	0.9028	RAC1: Diploid	-0.4985
TCGA-VV-A86M-01	Diploid	1.9079	EGFR: Diploid	-0.4575	RAC1: Diploid	-0.6636
TCGA-VW-A7QS-01	Diploid	0.2694	EGFR: Diploid	0.2683	RAC1: Diploid	-0.2866
TCGA-W9-A837-01	Diploid	-0.7345	EGFR: Diploid	0.5078	RAC1: Diploid	-0.7506
TCGA-WH-A86K-01	Diploid	0.3848	EGFR: Diploid	-0.7949	RAC1: Diploid	-0.407
TCGA-WY-A858-01	Diploid	-0.0642	EGFR: Diploid	-1.0945	RAC1: Diploid	0.5032
TCGA-WY-A859-01	Diploid	-1.148	EGFR: Diploid	-1.1014	RAC1: Diploid	-0.6405
TCGA-WY-A85A-01	Diploid	-0.0784	EGFR: Diploid	-0.5098	RAC1: Diploid	-0.1382
TCGA-WY-A85B-01	Diploid	1.0721	EGFR: Diploid	0.0906	RAC1: Diploid	-0.0616
TCGA-WY-A85C-01	Diploid	0.2164	EGFR: Diploid	0.3144	RAC1: Diploid	0.2799
TCGA-WY-A85D-01	Diploid	-0.0449	EGFR: Diploid	-1.2674	RAC1: Diploid	0.8967
TCGA-P7-A5NY-01	Diploid	-0.0731	EGFR: Diploid	0.2444	RAC1: Diploid	-1.2833
TCGA-P8-A5KC-01	Diploid	0.6674	EGFR: Diploid	0.8795	RAC1: Diploid	-0.053
TCGA-P8-A5KD-01	Diploid	-1.2568	EGFR: Diploid	-0.1781	RAC1: Diploid	-1.1125
TCGA-P8-A6RY-01	Diploid	0.6167	EGFR: Diploid	-0.4621	RAC1: Diploid	-0.4065
TCGA-PR-A5PF-01	Diploid	1.5671	EGFR: Diploid	1.4454	RAC1: Diploid	-0.5006
TCGA-PR-A5PH-01	Diploid	0.2716	EGFR: Diploid	1.368	RAC1: Diploid	-0.5091
TCGA-QR-A6GO-01	Diploid	-0.6773	EGFR: Diploid	-0.5666	RAC1: Diploid	-0.6941
TCGA-QR-A6GR-01	Diploid	1.1394	EGFR: Diploid	-0.105	RAC1: Diploid	1.2545
TCGA-QR-A6GS-01	Diploid	-0.5533	EGFR: Diploid	-0.5865	RAC1: Diploid	-0.8147
TCGA-QR-A6GT-01	Diploid	1.5949	EGFR: Diploid	0.7676	RAC1: Diploid	1.1414
TCGA-QR-A6GU-01	Diploid	-0.7211	EGFR: Diploid	-0.0674	RAC1: Diploid	0.0625
TCGA-QR-A6H0-01	Diploid	1.1579	EGFR: Diploid	-0.3757	RAC1: Diploid	1.1198
TCGA-QR-A6H1-01	Diploid	-1.2714	EGFR: Diploid	-1.3633	RAC1: Diploid	-0.1868
TCGA-QR-A6H2-01	Diploid	-0.4984	EGFR: Diploid	-1.7718	RAC1: Diploid	0.6201
TCGA-QR-A6H3-01	Diploid	1.1753	EGFR: Diploid	-1.3325	RAC1: Diploid	1.1622
TCGA-QR-A6H5-01	Diploid	0.1647	EGFR: Diploid	1.8285	RAC1: Diploid	0.4859
TCGA-QR-A6H6-01	Diploid	0.0854	EGFR: Diploid	-0.1153	RAC1: Diploid	0.2294
TCGA-QR-A702-01	Diploid	-0.9745	EGFR: Diploid	-0.78	RAC1: Diploid	-0.0152
TCGA-QR-A706-01	Diploid	0.0791	EGFR: Diploid	1.9873	RAC1: Diploid	1.0089
TCGA-QR-A70C-01	Diploid	1.0859	EGFR: Diploid	0.2545	RAC1: Diploid	-0.2776
TCGA-QR-A70D-01	Diploid	0.1745	EGFR: Diploid	0.1185	RAC1: Diploid	-0.8521
TCGA-QR-A70E-01	Diploid	-1.0288	EGFR: Diploid	-0.7026	RAC1: Diploid	-0.0922
TCGA-QR-A70G-01	Diploid	-0.2665	EGFR: Diploid	0.8641	RAC1: Diploid	0.0189
TCGA-QR-A70H-01	Diploid	1.351	EGFR: Diploid	0.4729	RAC1: Diploid	0.4576
TCGA-QR-A70I-01	Diploid	-0.2904	EGFR: Diploid	1.2858	RAC1: Diploid	-0.3617
TCGA-QR-A70J-01	Diploid	0.9233	EGFR: Diploid	1.3599	RAC1: Diploid	1.7241
TCGA-QR-A70K-01	Diploid	2.3453	EGFR: Diploid	-0.9222	RAC1: Diploid	0.3718
TCGA-QR-A70P-01	Diploid	1.0975	EGFR: Diploid	0.4411	RAC1: Diploid	0.017
TCGA-QR-A70R-01	Diploid	-0.2929	EGFR: Diploid	-0.9653	RAC1: Diploid	-1.0584
TCGA-QR-A70W-01	Diploid	-1.2875	EGFR: Diploid	-1.1732	RAC1: Diploid	-0.495
TCGA-QR-A70X-01	Diploid	-0.1488	EGFR: Diploid	0.1257	RAC1: Diploid	0.1989
TCGA-QR-A7IN-01	Diploid	0.2419	EGFR: Diploid	1.4519	RAC1: Diploid	-0.3041
TCGA-QR-A7IP-01	Diploid	0.1968	EGFR: Diploid	-0.0944	RAC1: Diploid	0.2956
TCGA-QT-A5XJ-01	Diploid	-2.3003	EGFR: Diploid	0.5313	RAC1: Diploid	0.7455
TCGA-QT-A5XK-01	Diploid	-1.7358	EGFR: Diploid	0.3069	RAC1: Diploid	-1.2668
TCGA-QT-A5XL-01	Diploid	0.032	EGFR: Diploid	1.7327	RAC1: Diploid	0.5955
TCGA-QT-A5XN-01	Diploid	-0.9874	EGFR: Diploid	-0.4228	RAC1: Diploid	-0.8975
TCGA-QT-A5XP-01	Diploid	0.6024	EGFR: Diploid	-0.6986	RAC1: Diploid	0.2449
TCGA-RM-A68T-01	Diploid	0.7497	EGFR: Diploid	0.5759	RAC1: Diploid	0.5875
TCGA-RM-A68W-01	Diploid	2.4391	EGFR: Diploid	-1.2271	RAC1: Diploid	0.6506
TCGA-RT-A6Y9-01	Diploid	-0.8444	EGFR: Diploid	-0.6262	RAC1: Diploid	-0.5789
TCGA-RT-A6YA-01	Diploid	-0.1859	EGFR: Diploid	-1.3914	RAC1: Diploid	1.1643
TCGA-RW-A67V-01	Diploid	0.4007	EGFR: Diploid	-2.1677	RAC1: Diploid	-2.3035
TCGA-RW-A67W-01	Diploid	-0.7836	EGFR: Diploid	-0.9458	RAC1: Diploid	-0.7359
TCGA-RW-A67X-01	Diploid	0.4932	EGFR: Diploid	1.7487	RAC1: Diploid	1.1815
TCGA-RW-A67Y-01	Diploid	-0.3282	EGFR: Diploid	-0.2704	RAC1: Diploid	-0.2165
TCGA-RW-A680-01	Diploid	0.0429	EGFR: Diploid	-0.7572	RAC1: Diploid	0.8794
TCGA-RW-A685-01	Diploid	-0.2231	EGFR: Diploid	0.06	RAC1: Diploid	-0.5147
TCGA-RW-A686-01	Diploid	0.7124	EGFR: Diploid	-0.1633	RAC1: Diploid	-0.8499
TCGA-RW-A688-01	Diploid	-1.9741	EGFR: Diploid	-1.7285	RAC1: Diploid	-1.749
TCGA-RW-A689-01	Diploid	0.0692	EGFR: Diploid	-1.1652	RAC1: Diploid	0.3552
TCGA-RW-A68A-01	Diploid	-0.0067	EGFR: Diploid	-0.9281	RAC1: Diploid	-0.328
TCGA-RW-A68B-01	Diploid	-0.2493	EGFR: Diploid	-0.4442	RAC1: Diploid	-0.7147
TCGA-RW-A68C-01	Diploid	0.2934	EGFR: Diploid	1.3169	RAC1: Diploid	1.3658
TCGA-RW-A68D-01	Diploid	-1.6285	EGFR: Diploid	0.2905	RAC1: Diploid	-0.7103
TCGA-RW-A68F-01	Diploid	0.1036	EGFR: Diploid	-1.0636	RAC1: Diploid	-0.1498
TCGA-RW-A7CZ-01	Diploid	0.1849	EGFR: Diploid	0.5536	RAC1: Diploid	-0.5202
TCGA-RW-A7D0-01	Diploid	-0.278	EGFR: Diploid	-1.3261	RAC1: Diploid	0.4202
TCGA-RW-A8AZ-01	Diploid	1.0139	EGFR: Diploid	0.5194	RAC1: Diploid	-0.0113
TCGA-RX-A8JQ-01	Diploid	0.1528	EGFR: Diploid	0.9639	RAC1: Diploid	-0.7748
TCGA-S7-A7WM-01	Diploid	-0.6187	EGFR: Diploid	-0.1851	RAC1: Diploid	-0.5002
TCGA-S7-A7WN-01	Diploid	-0.2594	EGFR: Diploid	-0.7789	RAC1: Diploid	-0.7016
TCGA-S7-A7WO-01	Diploid	1.9789	EGFR: Diploid	1.3578	RAC1: Diploid	0.39
TCGA-S7-A7WP-01	Diploid	0.3152	EGFR: Diploid	1.8196	RAC1: Diploid	-0.3362
TCGA-S7-A7WQ-01	Diploid	0.5123	EGFR: Diploid	2.4203	RAC1: Diploid	0.4596
TCGA-S7-A7WR-01	Diploid	-0.6019	EGFR: Diploid	-0.6841	RAC1: Diploid	-0.8947
TCGA-S7-A7WT-01	Diploid	-2.2263	EGFR: Diploid	-0.8961	RAC1: Diploid	-0.106
TCGA-S7-A7WU-01	Diploid	-0.8423	EGFR: Diploid	0.0653	RAC1: Diploid	0.0048
TCGA-S7-A7WV-01	Diploid	0.6855	EGFR: Diploid	0.7874	RAC1: Diploid	0.9134
TCGA-S7-A7WX-01	Diploid	-1.5934	EGFR: Diploid	-0.6081	RAC1: Diploid	-0.2534
TCGA-S7-A7X0-01	Diploid	-0.0461	EGFR: Diploid	2.3009	RAC1: Diploid	-0.1848
TCGA-S7-A7X2-01	Diploid	-1.1225	EGFR: Diploid	-0.9975	RAC1: Diploid	0.2624
TCGA-SA-A6C2-01	Diploid	-0.5238	EGFR: Diploid	-0.3171	RAC1: Diploid	-0.0343
TCGA-SP-A6QC-01	Diploid	0.2472	EGFR: Diploid	-1.0368	RAC1: Diploid	-0.3341
TCGA-SP-A6QD-01	Diploid	0.219	EGFR: Diploid	-0.1738	RAC1: Diploid	0.4455
TCGA-SP-A6QG-01	Diploid	0.7656	EGFR: Diploid	0.0934	RAC1: Diploid	-0.1798
TCGA-SP-A6QI-01	Diploid	-1.794	EGFR: Diploid	-1.2977	RAC1: Diploid	-0.8808
TCGA-SP-A6QJ-01	Diploid	-0.8175	EGFR: Diploid	-0.6534	RAC1: Diploid	-1.2913
TCGA-SP-A6QK-01	Diploid	1.6613	EGFR: Diploid	0.9708	RAC1: Diploid	0.7732
TCGA-SQ-A6I4-01	Diploid	1.9389	EGFR: Diploid	-0.1029	RAC1: Diploid	0.483
TCGA-SQ-A6I6-01	Diploid	-2.0436	EGFR: Diploid	-0.5232	RAC1: Diploid	-0.9994
TCGA-SR-A6MP-01	Diploid	-2.1296	EGFR: Diploid	0.5516	RAC1: Diploid	-0.4829
TCGA-SR-A6MQ-01	Diploid	-1.6437	EGFR: Diploid	1.2434	RAC1: Diploid	-0.7435
TCGA-SR-A6MS-01	Diploid	-0.235	EGFR: Diploid	-0.3372	RAC1: Diploid	-0.2853
TCGA-SR-A6MV-01	Diploid	0.5537	EGFR: Diploid	0.6273	RAC1: Diploid	-0.0508
TCGA-SR-A6MX-01	Diploid	-0.3196	EGFR: Diploid	0.1881	RAC1: Diploid	-0.9196
TCGA-SR-A6MY-01	Diploid	-1.4874	EGFR: Diploid	-0.3628	RAC1: Diploid	-0.1539
TCGA-SR-A6MZ-01	Diploid	-0.8948	EGFR: Diploid	0.817	RAC1: Diploid	-1.5184
TCGA-TT-A6YJ-01	Diploid	-0.978	EGFR: Diploid	-1.9059	RAC1: Diploid	-1.0408
TCGA-TT-A6YK-01	Diploid	0.7276	EGFR: Diploid	0.6301	RAC1: Diploid	-0.1199
TCGA-TT-A6YN-01	Diploid	-1.8965	EGFR: Diploid	-0.0684	RAC1: Diploid	-2.0012
TCGA-TT-A6YO-01	Diploid	2.4176	EGFR: Diploid	1.0789	RAC1: Diploid	1.0882
TCGA-TT-A6YP-01	Diploid	0.4082	EGFR: Diploid	1.8521	RAC1: Diploid	-0.0567
TCGA-W2-A7H5-01	Diploid	-0.1627	EGFR: Diploid	1.1459	RAC1: Diploid	-1.9617
TCGA-W2-A7HA-01	Diploid	-0.4616	EGFR: Diploid	-0.041	RAC1: Diploid	-0.2427
TCGA-W2-A7HB-01	Diploid	-1.2944	EGFR: Diploid	0.0445	RAC1: Diploid	-1.0738
TCGA-W2-A7HC-01	Diploid	-0.9568	EGFR: Diploid	-1.0355	RAC1: Diploid	0.1311
TCGA-W2-A7HD-01	Diploid	-0.8068	EGFR: Diploid	-0.5951	RAC1: Diploid	-0.3755
TCGA-W2-A7HE-01	Diploid	0.3009	EGFR: Diploid	0.9595	RAC1: Diploid	-0.8277
TCGA-W2-A7HF-01	Diploid	-1.5379	EGFR: Diploid	0.1511	RAC1: Diploid	-1.1358
TCGA-W2-A7HH-01	Diploid	-0.2726	EGFR: Diploid	0.6407	RAC1: Diploid	-1.6027
TCGA-W2-A7UY-01	Diploid	-0.3202	EGFR: Diploid	0.6767	RAC1: Diploid	2.5038
TCGA-WB-A80K-01	Diploid	-0.5394	EGFR: Diploid	1.7586	RAC1: Diploid	-1.0549
TCGA-WB-A80M-01	Diploid	-1.6798	EGFR: Diploid	-0.5492	RAC1: Diploid	-0.7077
TCGA-WB-A80N-01	Diploid	-0.6259	EGFR: Diploid	-0.2477	RAC1: Diploid	-0.7032
TCGA-WB-A80P-01	Diploid	-0.5253	EGFR: Diploid	1.0313	RAC1: Diploid	0.1092
TCGA-WB-A80Q-01	Diploid	-0.3817	EGFR: Diploid	-0.2818	RAC1: Diploid	0.0726
TCGA-WB-A80V-01	Diploid	-0.0916	EGFR: Diploid	-1.3224	RAC1: Diploid	-0.4825
TCGA-WB-A80Y-01	Diploid	0.1015	EGFR: Diploid	-0.1966	RAC1: Diploid	-1.0106
TCGA-WB-A814-01	Diploid	0.3756	EGFR: Diploid	0.6839	RAC1: Diploid	0.5857
TCGA-WB-A816-01	Diploid	0.7089	EGFR: Diploid	1.2193	RAC1: Diploid	-0.8152
TCGA-WB-A817-01	Diploid	-0.3705	EGFR: Diploid	1.1063	RAC1: Diploid	-1.4265
TCGA-WB-A818-01	Diploid	-1.236	EGFR: Diploid	-0.766	RAC1: Diploid	-0.9951
TCGA-WB-A819-01	Diploid	-0.4427	EGFR: Diploid	-1.0592	RAC1: Diploid	-0.2929
TCGA-WB-A81D-01	Diploid	-0.0451	EGFR: Diploid	0.0125	RAC1: Diploid	-0.7078
TCGA-WB-A81E-01	Diploid	0.5632	EGFR: Diploid	0.0102	RAC1: Diploid	0.3466
TCGA-WB-A81F-01	Diploid	-0.7408	EGFR: Diploid	-0.1946	RAC1: Diploid	-0.4897
TCGA-WB-A81G-01	Diploid	-0.2452	EGFR: Diploid	0.4034	RAC1: Diploid	-0.3576
TCGA-WB-A81H-01	Diploid	0.0254	EGFR: Diploid	1.3531	RAC1: Diploid	-0.4344
TCGA-WB-A81I-01	Diploid	0.3215	EGFR: Diploid	1.411	RAC1: Diploid	-1.4939
TCGA-WB-A81J-01	Diploid	0.2154	EGFR: Diploid	-0.8956	RAC1: Diploid	-0.811
TCGA-WB-A81K-01	Diploid	0.94	EGFR: Diploid	0.1394	RAC1: Diploid	-0.0792
TCGA-WB-A81M-01	Diploid	-1.7754	EGFR: Diploid	-1.4365	RAC1: Diploid	-1.0443
TCGA-WB-A81P-01	Diploid	0.7396	EGFR: Diploid	0.0454	RAC1: Diploid	-1.476
TCGA-WB-A81Q-01	Diploid	0.4803	EGFR: Diploid	-0.5465	RAC1: Diploid	-1.3638
TCGA-WB-A81R-01	Diploid	-1.6901	EGFR: Diploid	-1.7204	RAC1: Diploid	-1.2951
TCGA-WB-A81S-01	Diploid	-0.7275	EGFR: Diploid	0.0986	RAC1: Diploid	-0.7429
TCGA-WB-A81T-01	Diploid	-1.103	EGFR: Diploid	0.4701	RAC1: Diploid	-1.0669
TCGA-WB-A81V-01	Diploid	0.5121	EGFR: Diploid	-0.2573	RAC1: Diploid	-0.2777
TCGA-WB-A81W-01	Diploid	-0.8786	EGFR: Diploid	-0.3451	RAC1: Diploid	-0.7466
TCGA-WB-A820-01	Diploid	0.155	EGFR: Diploid	0.1217	RAC1: Diploid	-0.6059
TCGA-WB-A822-01	Diploid	-0.3659	EGFR: Diploid	1.0296	RAC1: Diploid	0.4305
TCGA-XG-A823-01	Diploid	0.0885	EGFR: Diploid	-0.0636	RAC1: Diploid	3.0752
TCGA-02-0055-01	Gain	0.0616	EGFR: Gain	-1.5957	RAC1: Gain	-0.7726
TCGA-02-2485-01	Gain	-0.0384	EGFR: Amplification	1.1988	RAC1: Gain	-0.972
TCGA-02-2486-01	Gain	0.0499	EGFR: Gain	0.3012	RAC1: Gain	0.755
TCGA-06-0125-01	Gain	0.0536	EGFR: Amplification	1.2606	RAC1: Gain	-0.3808
TCGA-06-0130-01	Gain	1.2606	EGFR: Gain	-1.4275	RAC1: Gain	0.3915
TCGA-06-0132-01	Gain	-1.5914	EGFR: Amplification	0.5288	RAC1: Gain	0.9124
TCGA-06-0138-01	Gain	1.0984	EGFR: Amplification	-0.3525	RAC1: Gain	1.531
TCGA-06-0141-01	Gain	0.8977	EGFR: Gain	-0.972	RAC1: Gain	0.551
TCGA-06-0157-01	Gain	-0.7706	EGFR: Amplification	0.8287	RAC1: Gain	0.5422
TCGA-06-0168-01	Gain	-1.2226	EGFR: Gain	-0.7263	RAC1: Gain	-0.4111
TCGA-06-0174-01	Gain	0.4072	EGFR: Amplification	-0.8268	RAC1: Gain	0.3937
TCGA-06-0184-01	Gain	0.6246	EGFR: Amplification	-0.704	RAC1: Diploid	-0.6465
TCGA-06-0190-01	Gain	-0.3329	EGFR: Gain	-1.2459	RAC1: Gain	-0.2584
TCGA-06-0210-01	Gain	0.0656	EGFR: Gain	-0.8525	RAC1: Gain	0.5015
TCGA-06-0211-01	Gain	-0.4237	EGFR: Amplification	0.8776	RAC1: Gain	0.4638
TCGA-06-0238-01	Gain	1.6411	EGFR: Gain	-1.9642	RAC1: Gain	1.3709
TCGA-06-0644-01	Gain	0.2363	EGFR: Gain	-1.1595	RAC1: Gain	0.8039
TCGA-06-0645-01	Gain	-0.5688	EGFR: Amplification	0.6047	RAC1: Gain	0.2918
TCGA-06-0646-01	Gain	-0.488	EGFR: Amplification	0.2149	RAC1: Gain	-0.0128
TCGA-06-0649-01	Gain	-0.407	EGFR: Gain	-0.677	RAC1: Gain	0.5009
TCGA-06-0686-01	Gain	0.5601	EGFR: Amplification	-1.178	RAC1: Gain	1.5936
TCGA-06-0743-01	Gain	-0.5722	EGFR: Amplification	0.6872	RAC1: Gain	0.7953
TCGA-06-0744-01	Gain	0.5611	EGFR: Amplification	1.4235	RAC1: Gain	0.7326
TCGA-06-0745-01	Gain	0.9812	EGFR: Amplification	0.4891	RAC1: Gain	2.4177
TCGA-06-0749-01	Gain	-0.9216	EGFR: Gain	-1.1498	RAC1: Gain	0.9139
TCGA-06-0750-01	Gain	0.3238	EGFR: Amplification	0.1986	RAC1: Gain	0.7613
TCGA-06-0878-01	Gain	0.2622	EGFR: Amplification	0.996	RAC1: Gain	0.3891
TCGA-06-0882-01	Gain	-0.952	EGFR: Gain	-0.8721	RAC1: Gain	-0.2072
TCGA-06-1804-01	Gain	-1.1398	EGFR: Gain	0.0661	RAC1: Gain	-1.8188
TCGA-06-2557-01	Gain	-0.9606	EGFR: Amplification	1.1131	RAC1: Gain	-1.7
TCGA-06-2558-01	Gain	0.6077	EGFR: Amplification	-0.4902	RAC1: Gain	0.1867
TCGA-06-2559-01	Gain	0.3446	EGFR: Gain	-0.2651	RAC1: Gain	0.326
TCGA-06-2561-01	Gain	-0.4101	EGFR: Gain	-0.4608	RAC1: Gain	0.1971
TCGA-06-2562-01	Gain	-0.024	EGFR: Gain	-1.2903	RAC1: Gain	-0.1438
TCGA-06-2563-01	Gain	0.0931	EGFR: Amplification	1.3189	RAC1: Gain	-0.3796
TCGA-06-2564-01	Gain	0.4748	EGFR: Amplification	0.9623	RAC1: Gain	0.947
TCGA-06-2567-01	Gain	-0.1533	EGFR: Gain	0.1251	RAC1: Gain	-1.3013
TCGA-06-5408-01	Gain	0.6568	EGFR: Amplification	0.6261	RAC1: Gain	-0.0065
TCGA-06-5410-01	Gain	-0.8782	EGFR: Gain	-1.5124	RAC1: Gain	0.4994
TCGA-06-5411-01	Gain	0.894	EGFR: Gain	-1.5316	RAC1: Gain	-0.1166
TCGA-06-5412-01	Gain	0.1422	EGFR: Gain	-1.3884	RAC1: Gain	0.4796
TCGA-06-5413-01	Gain	1.8203	EGFR: Amplification	1.1623	RAC1: Gain	0.572
TCGA-06-5414-01	Gain	-0.0449	EGFR: Amplification	1.5344	RAC1: Gain	0.284
TCGA-06-5415-01	Gain	0.4372	EGFR: Amplification	1.4512	RAC1: Gain	0.6127
TCGA-06-5418-01	Gain	1.5277	EGFR: Gain	-0.5691	RAC1: Gain	1.1114
TCGA-06-5856-01	Gain	0.9879	EGFR: Amplification	1.0233	RAC1: Gain	0.0185
TCGA-06-5858-01	Gain	0.1881	EGFR: Gain	-0.3985	RAC1: Gain	0.7628
TCGA-06-5859-01	Gain	0.1924	EGFR: Gain	0.3419	RAC1: Gain	-0.0101
TCGA-08-0386-01	Gain	-0.4365	EGFR: Amplification	0.5488	RAC1: Gain	0.0954
TCGA-12-0616-01	Gain	0.8815	EGFR: Amplification	-0.5163	RAC1: Gain	0.634
TCGA-12-0618-01	Gain	0.3213	EGFR: Gain	0.0747	RAC1: Gain	0.1169
TCGA-12-0619-01	Gain	-0.5381	EGFR: Amplification	1.1869	RAC1: Gain	-0.5692
TCGA-12-0821-01	Gain	1.262	EGFR: Amplification	-0.7076	RAC1: Gain	0.9489
TCGA-12-3650-01	Gain	0.5174	EGFR: Amplification	1.1035	RAC1: Gain	0.5398
TCGA-12-3652-01	Gain	0.2878	EGFR: Amplification	0.6447	RAC1: Gain	-0.0077
TCGA-12-3653-01	Gain	-0.0399	EGFR: Amplification	2.2226	RAC1: Gain	0.9926
TCGA-12-5299-01	Gain	1.4846	EGFR: Gain	1.5671	RAC1: Gain	1.9673
TCGA-14-0781-01	Gain	-0.641	EGFR: Gain	-1.4602	RAC1: Gain	0.5699
TCGA-14-0787-01	Gain	0.3119	EGFR: Amplification	0.5724	RAC1: Amplification	1.8699
TCGA-14-0789-01	Gain	-1.5148	EGFR: Amplification	0.8848	RAC1: Gain	-0.5481
TCGA-14-0790-01	Gain	-0.0434	EGFR: Amplification	1.1639	RAC1: Gain	0.8062
TCGA-14-1034-01	Gain	-0.9091	EGFR: Gain	-0.6271	RAC1: Gain	-0.0144
TCGA-14-1823-01	Gain	1.1496	EGFR: Amplification	0.2115	RAC1: Gain	1.4214
TCGA-14-1825-01	Gain	0.4883	EGFR: Gain	-0.5363	RAC1: Gain	-0.2097
TCGA-14-1829-01	Gain	2.9313	EGFR: Amplification	0.3044	RAC1: Gain	1.8015
TCGA-14-2554-01	Gain	0.584	EGFR: Amplification	1.3083	RAC1: Gain	1.2547
TCGA-15-0742-01	Gain	0.6203	EGFR: Amplification	0.6498	RAC1: Gain	1.1197
TCGA-16-0846-01	Gain	-0.9032	EGFR: Gain	-1.5382	RAC1: Gain	0.7406
TCGA-16-1045-01	Gain	0.0626	EGFR: Amplification	1.1589	RAC1: Gain	-1.183
TCGA-19-1390-01	Gain	0.2153	EGFR: Gain	-1.6994	RAC1: Gain	-0.1294
TCGA-19-1787-01	Gain	-0.0024	EGFR: Gain	-0.3743	RAC1: Diploid	-2.0951
TCGA-19-2624-01	Gain	0.6251	EGFR: Amplification	0.7789	RAC1: Gain	-0.7647
TCGA-19-2629-01	Gain	-0.7635	EGFR: Gain	-0.6011	RAC1: Gain	-0.6631
TCGA-19-4065-01	Gain	1.3719	EGFR: Gain	-1.3427	RAC1: Gain	0.1123
TCGA-19-5960-01	Gain	1.6977	EGFR: Gain	1.0066	RAC1: Gain	0.0286
TCGA-26-5132-01	Gain	0.0557	EGFR: Amplification	0.8187	RAC1: Gain	-0.1235
TCGA-26-5135-01	Gain	-1.0765	EGFR: Gain	-1.361	RAC1: Gain	-0.5367
TCGA-26-5136-01	Gain	1.1709	EGFR: Gain	-0.1092	RAC1: Gain	-0.121
TCGA-26-5139-01	Gain	-0.439	EGFR: Amplification	0.7098	RAC1: Gain	0.6471
TCGA-27-1830-01	Gain	0.0121	EGFR: Gain	-0.8542	RAC1: Gain	0.5165
TCGA-27-1831-01	Gain	3.2198	EGFR: Gain	0.0473	RAC1: Gain	2.0688
TCGA-27-1834-01	Gain	-0.1477	EGFR: Gain	-0.5895	RAC1: Gain	-0.1203
TCGA-27-1835-01	Gain	-0.6128	EGFR: Gain	-1.1777	RAC1: Gain	0.5651
TCGA-27-2519-01	Gain	0.3713	EGFR: Gain	-1.3027	RAC1: Gain	0.993
TCGA-27-2523-01	Gain	0.3736	EGFR: Amplification	-0.0436	RAC1: Gain	0.6081
TCGA-27-2524-01	Gain	0.8441	EGFR: Gain	-1.5572	RAC1: Gain	0.6503
TCGA-27-2526-01	Gain	0.8357	EGFR: Amplification	1.1196	RAC1: Gain	2.2266
TCGA-28-1753-01	Gain	-0.1639	EGFR: Amplification	0.5503	RAC1: Gain	-0.4608
TCGA-28-2509-01	Gain	0.176	EGFR: Gain	-0.7858	RAC1: Gain	0.7285
TCGA-28-2510-01	Gain	-1.8622	EGFR: Gain	-0.3719	RAC1: Gain	-0.7914
TCGA-28-2513-01	Gain	-0.3381	EGFR: Amplification	1.22	RAC1: Gain	0.2453
TCGA-28-5204-01	Gain	1.5911	EGFR: Amplification	0.9785	RAC1: Gain	1.4977
TCGA-28-5207-01	Gain	0.9748	EGFR: Gain	0.5146	RAC1: Gain	0.1302
TCGA-28-5208-01	Gain	1.5507	EGFR: Gain	0.2068	RAC1: Diploid	-0.9916
TCGA-28-5209-01	Gain	0.6153	EGFR: Amplification	1.8297	RAC1: Gain	0.3747
TCGA-28-5213-01	Gain	1.0295	EGFR: Gain	-0.8295	RAC1: Gain	0.4618
TCGA-28-5215-01	Gain	-0.8857	EGFR: Gain	-0.7951	RAC1: Gain	-0.5196
TCGA-28-5218-01	Gain	0.9305	EGFR: Gain	-0.9854	RAC1: Gain	0.4159
TCGA-28-5220-01	Gain	1.1558	EGFR: Gain	0.172	RAC1: Gain	0.8201
TCGA-32-1970-01	Gain	0.1207	EGFR: Gain	1.478	RAC1: Gain	0.8176
TCGA-32-1980-01	Gain	-1.999	EGFR: Gain	-0.8546	RAC1: Gain	-0.5931
TCGA-32-1982-01	Gain	0.0804	EGFR: Amplification	0.6329	RAC1: Gain	0.0738
TCGA-32-2616-01	Gain	0.3008	EGFR: Gain	-0.431	RAC1: Gain	0.7792
TCGA-32-2632-01	Gain	-0.4082	EGFR: Amplification	1.3375	RAC1: Gain	0.8282
TCGA-32-2638-01	Gain	-1.0588	EGFR: Amplification	1.5774	RAC1: Gain	-0.7983
TCGA-32-5222-01	Gain	1.9294	EGFR: Gain	1.0276	RAC1: Gain	0.6777
TCGA-41-2571-01	Gain	-0.0924	EGFR: Gain	-0.9231	RAC1: Gain	0.3736
TCGA-41-2572-01	Gain	-0.4149	EGFR: Amplification	1.4873	RAC1: Gain	0.273
TCGA-41-3915-01	Gain	-0.9681	EGFR: Gain	-1.2729	RAC1: Gain	-0.9611
TCGA-41-5651-01	Gain	1.2696	EGFR: Gain	-0.5037	RAC1: Gain	-0.7659
TCGA-76-4925-01	Gain	0.2327	EGFR: Gain	-0.4781	RAC1: Gain	0.9831
TCGA-76-4926-01	Gain	-0.283	EGFR: Amplification	0.3756	RAC1: Gain	0.9524
TCGA-76-4928-01	Gain	-0.1768	EGFR: Gain	-1.4753	RAC1: Gain	0.4098
TCGA-76-4929-01	Gain	-0.9609	EGFR: Gain	-0.038	RAC1: Gain	-0.7121
TCGA-76-4931-01	Gain	0.1069	EGFR: Amplification	0.75	RAC1: Gain	-0.1388
TCGA-CS-4941-01	Gain	-0.5396	EGFR: Amplification	2.5561	RAC1: Gain	1.4885
TCGA-CS-4942-01	Gain	0.5719	EGFR: Gain	0.3458	RAC1: Gain	1.8185
TCGA-CS-5395-01	Gain	0.8035	EGFR: Gain	1.3439	RAC1: Gain	0.937
TCGA-CS-5396-01	Gain	-0.524	EGFR: Gain	-0.0858	RAC1: Gain	-1.1721
TCGA-CS-5397-01	Gain	0.0084	EGFR: Gain	0.0474	RAC1: Diploid	-0.421
TCGA-CS-6186-01	Gain	0.9221	EGFR: Gain	0.2705	RAC1: Gain	0.7803
TCGA-CS-6188-01	Gain	0.965	EGFR: Amplification	1.8235	RAC1: Diploid	-0.2958
TCGA-CS-6665-01	Gain	0.7573	EGFR: Gain	-1.8606	RAC1: Gain	1.3488
TCGA-CS-6670-01	Gain	-0.7213	EGFR: Gain	0.2795	RAC1: Gain	0.8814
TCGA-DB-5270-01	Gain	-0.5822	EGFR: Gain	-0.2713	RAC1: Gain	0.8258
TCGA-DB-5277-01	Gain	0.6806	EGFR: Gain	-0.2367	RAC1: Gain	-0.7103
TCGA-DB-A4X9-01	Gain	0.216	EGFR: Gain	0.0937	RAC1: Gain	1.6703
TCGA-DB-A4XE-01	Gain	1.4507	EGFR: Gain	0.1678	RAC1: Gain	1.4301
TCGA-DB-A64O-01	Gain	0.2927	EGFR: Gain	-0.2923	RAC1: Gain	1.9589
TCGA-DH-A669-01	Gain	1.4723	EGFR: Gain	-1.3777	RAC1: Gain	-0.7688
TCGA-DH-A66G-01	Gain	-1.459	EGFR: Gain	-0.6743	RAC1: Diploid	-0.8593
TCGA-DH-A7UT-01	Gain	-0.1379	EGFR: Gain	-0.9307	RAC1: Gain	0.6792
TCGA-DH-A7UV-01	Gain	-0.1715	EGFR: Gain	-0.1145	RAC1: Gain	-0.461
TCGA-DU-5854-01	Gain	-0.6337	EGFR: Amplification	2.0637	RAC1: Gain	0.2501
TCGA-DU-6392-01	Gain	1.4559	EGFR: Gain	-1.0032	RAC1: Gain	1.8747
TCGA-DU-6395-01	Gain	0.6462	EGFR: Gain	-0.085	RAC1: Gain	2.5766
TCGA-DU-6400-01	Gain	-0.4448	EGFR: Gain	0.3094	RAC1: Gain	-0.869
TCGA-DU-6402-01	Gain	0.8583	EGFR: Gain	-1.1042	RAC1: Gain	1.0966
TCGA-DU-6404-01	Gain	-0.0058	EGFR: Gain	0.7261	RAC1: Gain	0.9379
TCGA-DU-6406-01	Gain	1.3111	EGFR: Amplification	2.3919	RAC1: Gain	1.7077
TCGA-DU-6407-01	Gain	1.2242	EGFR: Gain	1.0294	RAC1: Gain	2.1022
TCGA-DU-6410-01	Gain	1.8587	EGFR: Gain	1.8775	RAC1: Gain	0.7323
TCGA-DU-7006-01	Gain	1.8417	EGFR: Gain	-1.4242	RAC1: Gain	1.1774
TCGA-DU-7011-01	Gain	0.7348	EGFR: Gain	0.2855	RAC1: Gain	1.4473
TCGA-DU-7012-01	Gain	1.0445	EGFR: Gain	0.8183	RAC1: Gain	1.0067
TCGA-DU-7013-01	Gain	2.7392	EGFR: Amplification	2.7162	RAC1: Gain	1.2797
TCGA-DU-7014-01	Gain	1.4775	EGFR: Gain	0.2851	RAC1: Gain	0.5485
TCGA-DU-7015-01	Gain	1.3752	EGFR: Gain	0.82	RAC1: Gain	1.9096
TCGA-DU-8161-01	Gain	-0.1623	EGFR: Gain	0.9549	RAC1: Gain	0.6702
TCGA-DU-8163-01	Gain	0.8039	EGFR: Gain	0.6311	RAC1: Gain	0.8852
TCGA-DU-8165-01	Gain	0.9974	EGFR: Gain	-0.8773	RAC1: Gain	-0.6378
TCGA-DU-8166-01	Gain	0.8107	EGFR: Gain	0.9718	RAC1: Gain	1.1117
TCGA-DU-A5TR-01	Gain	0.2303	EGFR: Gain	-1.7392	RAC1: Gain	1.8399
TCGA-DU-A5TT-01	Gain	1.878	EGFR: Gain	-0.1384	RAC1: Gain	2.102
TCGA-DU-A5TU-01	Gain	1.7322	EGFR: Gain	-1.7584	RAC1: Gain	1.1683
TCGA-DU-A5TW-01	Gain	2.8579	EGFR: Gain	-0.047	RAC1: Gain	1.6749
TCGA-DU-A5TY-01	Gain	6.4092	EGFR: Gain	2.3917	RAC1: Gain	0.4683
TCGA-DU-A76K-01	Gain	0.3229	EGFR: Gain	-0.3526	RAC1: Gain	0.7249
TCGA-DU-A76L-01	Gain	2.238	EGFR: Amplification	-1.7947	RAC1: Gain	0.6072
TCGA-DU-A7TA-01	Gain	2.1832	EGFR: Gain	0.1641	RAC1: Gain	0.6542
TCGA-DU-A7TD-01	Gain	2.731	EGFR: Amplification	3.3246	RAC1: Gain	1.6864
TCGA-DU-A7TJ-01	Gain	0.6765	EGFR: Amplification	3.149	RAC1: Gain	1.1538
TCGA-E1-5304-01	Gain	1.2961	EGFR: Gain	0.4258	RAC1: Gain	-0.6948
TCGA-E1-5322-01	Gain	0.7641	EGFR: Gain	0.0574	RAC1: Gain	0.6329
TCGA-E1-A7YD-01	Gain	2.2094	EGFR: Amplification	1.7947	RAC1: Amplification	1.1801
TCGA-E1-A7YJ-01	Gain	0.2723	EGFR: Amplification	2.7094	RAC1: Gain	0.5722
TCGA-E1-A7YL-01	Gain	1.0938	EGFR: Gain	0.5122	RAC1: Gain	0.3222
TCGA-E1-A7YM-01	Gain	0.3583	EGFR: Gain	0.0827	RAC1: Gain	1.5704
TCGA-E1-A7YN-01	Gain	0.5646	EGFR: Gain	0.2326	RAC1: Gain	0.5211
TCGA-E1-A7YQ-01	Gain	-0.0463	EGFR: Amplification	2.0579	RAC1: Gain	-0.5466
TCGA-FG-5962-01	Gain	-0.7784	EGFR: Gain	0.2777	RAC1: Gain	-0.7922
TCGA-FG-6688-01	Gain	1.1743	EGFR: Amplification	1.7833	RAC1: Gain	3.2056
TCGA-FG-6691-01	Gain	0.7333	EGFR: Gain	0.8286	RAC1: Gain	1.6431
TCGA-FG-6692-01	Gain	1.9816	EGFR: Amplification	1.5573	RAC1: Gain	1.7814
TCGA-FG-7634-01	Gain	0.2743	EGFR: Gain	0.6308	RAC1: Gain	0.1609
TCGA-FG-7643-01	Gain	-1.0522	EGFR: Gain	-0.1773	RAC1: Gain	0.7629
TCGA-FG-8182-01	Gain	0.2414	EGFR: Gain	1.3369	RAC1: Gain	-0.636
TCGA-FG-A4MU-01	Gain	1.135	EGFR: Amplification	1.9184	RAC1: Gain	1.0792
TCGA-FG-A4MW-01	Gain	0.4691	EGFR: Amplification	2.456	RAC1: Gain	1.0885
TCGA-FG-A70Z-01	Gain	1.1464	EGFR: Amplification	1.4153	RAC1: Gain	1.5036
TCGA-FG-A87Q-01	Gain	-0.035	EGFR: Amplification	2.3267	RAC1: Gain	-0.2224
TCGA-HT-7473-01	Gain	0.5465	EGFR: Gain	0.1198	RAC1: Gain	1.4899
TCGA-HT-7688-01	Gain	-0.103	EGFR: Gain	0.1306	RAC1: Gain	-1.1977
TCGA-HT-7860-01	Gain	0.5446	EGFR: Gain	0.3215	RAC1: Gain	0.6635
TCGA-HT-7882-01	Gain	0.1996	EGFR: Gain	-0.3831	RAC1: Gain	-0.852
TCGA-HT-8011-01	Gain	3.7251	EGFR: Gain	1.8561	RAC1: Gain	2.4101
TCGA-HT-8013-01	Gain	0.9364	EGFR: Gain	0.0642	RAC1: Gain	0.8836
TCGA-HT-8104-01	Gain	0.9497	EGFR: Amplification	3.2865	RAC1: Gain	0.7307
TCGA-HT-8110-01	Gain	0.3817	EGFR: Amplification	1.5047	RAC1: Gain	1.8001
TCGA-HT-8564-01	Gain	0.2058	EGFR: Gain	0.8147	RAC1: Gain	-0.2131
TCGA-HT-A4DS-01	Gain	1.5637	EGFR: Gain	-0.8503	RAC1: Gain	1.6485
TCGA-HT-A5R5-01	Gain	-1.6855	EGFR: Gain	-0.3553	RAC1: Gain	0.6318
TCGA-HT-A5R9-01	Gain	1.8733	EGFR: Gain	0.5777	RAC1: Gain	0.5279
TCGA-HT-A5RC-01	Gain	0.4465	EGFR: Amplification	2.7236	RAC1: Gain	0.6667
TCGA-HT-A617-01	Gain	0.9699	EGFR: Gain	-0.2871	RAC1: Gain	2.0782
TCGA-HT-A61C-01	Gain	2.9013	EGFR: Gain	-3.1489	RAC1: Gain	1.535
TCGA-HT-A74H-01	Gain	0.316	EGFR: Gain	-1.3603	RAC1: Gain	2.2632
TCGA-HT-A74J-01	Gain	-0.3422	EGFR: Gain	0.0509	RAC1: Gain	0.7529
TCGA-HT-A74K-01	Gain	-0.8226	EGFR: Gain	-1.7508	RAC1: Gain	0.5687
TCGA-HW-A5KK-01	Gain	-0.4677	EGFR: Amplification	0.9589	RAC1: Gain	0.0266
TCGA-KT-A7W1-01	Gain	1.5321	EGFR: Amplification	2.1655	RAC1: Gain	0.5006
TCGA-P5-A5F0-01	Gain	0.7119	EGFR: Gain	0.5064	RAC1: Gain	0.2712
TCGA-P5-A72U-01	Gain	-1.2912	EGFR: Gain	-0.5723	RAC1: Gain	0.2845
TCGA-P5-A736-01	Gain	-1.7931	EGFR: Gain	-0.9014	RAC1: Gain	0.8487
TCGA-QH-A6CS-01	Gain	-0.2909	EGFR: Gain	0.1409	RAC1: Gain	2.1726
TCGA-QH-A6CV-01	Gain	0.8211	EGFR: Amplification	2.1859	RAC1: Gain	2.5293
TCGA-QH-A6X9-01	Gain	0.7215	EGFR: Gain	0.5148	RAC1: Gain	0.16
TCGA-QH-A6XC-01	Gain	0.6805	EGFR: Amplification	1.0046	RAC1: Gain	0.6845
TCGA-RY-A845-01	Gain	0.8448	EGFR: Gain	-0.0014	RAC1: Gain	1.5617
TCGA-S9-A6TY-01	Gain	1.7036	EGFR: Gain	0.5221	RAC1: Gain	0.1022
TCGA-S9-A6U0-01	Gain	0.2701	EGFR: Amplification	2.2182	RAC1: Gain	2.2961
TCGA-S9-A6WM-01	Gain	2.2027	EGFR: Amplification	2.8277	RAC1: Gain	2.5596
TCGA-S9-A7IQ-01	Gain	-1.7708	EGFR: Gain	-0.9341	RAC1: Gain	-0.6108
TCGA-S9-A7IX-01	Gain	0.0632	EGFR: Amplification	1.6029	RAC1: Gain	0.9481
TCGA-S9-A7IZ-01	Gain	-0.1938	EGFR: Gain	-0.5057	RAC1: Gain	0.3723
TCGA-S9-A7J0-01	Gain	1.7327	EGFR: Gain	-0.8107	RAC1: Diploid	-1.5489
TCGA-S9-A7R2-01	Gain	-0.4561	EGFR: Gain	-0.733	RAC1: Gain	0.8032
TCGA-TM-A7C3-01	Gain	1.4663	EGFR: Amplification	1.2293	RAC1: Amplification	1.4516
TCGA-TM-A7CA-01	Gain	0.7595	EGFR: Gain	0.268	RAC1: Gain	-0.4697
TCGA-TM-A84B-01	Gain	0.9879	EGFR: Gain	0.588	RAC1: Amplification	2.4956
TCGA-TM-A84H-01	Gain	0.6722	EGFR: Gain	0.6235	RAC1: Gain	-1.1048
TCGA-TM-A84M-01	Gain	0.881	EGFR: Gain	1.0032	RAC1: Gain	-1.4127
TCGA-TQ-A7RH-01	Gain	-0.2448	EGFR: Gain	0.4465	RAC1: Gain	-0.6598
TCGA-TQ-A7RI-01	Gain	0.4263	EGFR: Gain	0.68	RAC1: Gain	0.2201
TCGA-TQ-A7RM-01	Gain	1.4277	EGFR: Diploid	-0.0941	RAC1: Gain	-1.0866
TCGA-TQ-A7RP-01	Gain	-1.2712	EGFR: Gain	-0.0824	RAC1: Gain	1.7356
TCGA-VW-A8FI-01	Gain	1.3751	EGFR: Amplification	1.72	RAC1: Gain	2.3396
TCGA-WY-A85E-01	Gain	1.9378	EGFR: Gain	-0.8697	RAC1: Gain	1.5408
TCGA-P8-A6RX-01	Gain	1.7142	EGFR: Gain	2.6827	RAC1: Gain	1.8628
TCGA-PR-A5PG-01	Gain	0.2478	EGFR: Gain	0.8141	RAC1: Gain	1.062
TCGA-QR-A6GX-01	Gain	1.1761	EGFR: Gain	0.6922	RAC1: Gain	0.8939
TCGA-QR-A6GY-01	Gain	0.3465	EGFR: Gain	-0.528	RAC1: Gain	1.3425
TCGA-QR-A6GZ-01	Gain	0.2454	EGFR: Gain	0.6002	RAC1: Gain	1.7501
TCGA-QR-A700-01	Gain	-0.6532	EGFR: Gain	-0.7725	RAC1: Gain	1.9002
TCGA-QR-A70N-01	Gain	1.4811	EGFR: Gain	2.2769	RAC1: Gain	1.721
TCGA-QT-A69Q-01	Gain	0.4529	EGFR: Gain	-0.1013	RAC1: Gain	1.1045
TCGA-QT-A7U0-01	Gain	1.0823	EGFR: Gain	0.0118	RAC1: Gain	0.0028
TCGA-RT-A6YC-01	Gain	0.8207	EGFR: Gain	-0.0196	RAC1: Gain	0.1151
TCGA-RW-A681-01	Gain	-1.018	EGFR: Gain	-1.7939	RAC1: Gain	-0.6633
TCGA-RW-A684-01	Gain	1.3151	EGFR: Gain	-0.1596	RAC1: Gain	1.398
TCGA-RW-A68G-01	Gain	1.0587	EGFR: Diploid	0.27	RAC1: Gain	3.038
TCGA-S7-A7WL-01	Gain	0.4018	EGFR: Gain	-1.479	RAC1: Gain	0.6907
TCGA-S7-A7WW-01	Gain	2.458	EGFR: Gain	0.5418	RAC1: Gain	2.3801
TCGA-S7-A7X1-01	Gain	0.121	EGFR: Gain	2.1247	RAC1: Gain	0.9845
TCGA-SP-A6QF-01	Gain	-0.4863	EGFR: Gain	-1.4624	RAC1: Gain	2.0201
TCGA-SR-A6MT-01	Gain	1.8107	EGFR: Gain	-0.4074	RAC1: Gain	0.8919
TCGA-SR-A6MU-01	Gain	1.1389	EGFR: Gain	-0.2728	RAC1: Gain	1.3934
TCGA-SR-A6N0-01	Gain	2.0006	EGFR: Gain	1.8016	RAC1: Gain	0.4644
TCGA-W2-A7H7-01	Gain	1.192	EGFR: Gain	-0.6204	RAC1: Gain	0.634
TCGA-WB-A80L-01	Gain	0.8286	EGFR: Gain	0.59	RAC1: Gain	0.0144
TCGA-WB-A80O-01	Gain	-0.6346	EGFR: Diploid	0.5584	RAC1: Gain	-0.7309
TCGA-WB-A815-01	Gain	1.362	EGFR: Gain	-0.2661	RAC1: Gain	1.5768
TCGA-WB-A81A-01	Gain	0.2809	EGFR: Gain	-0.8085	RAC1: Gain	-0.2313
TCGA-WB-A81N-01	Gain	1.1982	EGFR: Gain	0.5469	RAC1: Gain	1.5418
TCGA-WB-A821-01	Gain	1.3373	EGFR: Gain	0.2917	RAC1: Gain	-0.0935
TCGA-27-1832-01	Amplification	2.4923	EGFR: Amplification	-0.9808	RAC1: Diploid	-0.6055
TCGA-27-2528-01	Amplification	0.6097	EGFR: Amplification	0.8727	RAC1: Gain	1.0384
TCGA-32-2615-01	Amplification	-0.0261	EGFR: Amplification	1.5775	RAC1: Amplification	0.48
TCGA-CS-5393-01	Amplification	2.3201	EGFR: Amplification	1.3341	RAC1: Shallow Deletion	-0.8541
TCGA-DU-6403-01	Amplification	2.1728	EGFR: Amplification	1.9969	RAC1: Gain	0.9999
TCGA-E1-A7Z2-01	Amplification	1.5191	EGFR: Gain	0.9608	RAC1: Amplification	2.4669
TCGA-QT-A5XM-01	Amplification	-0.4467	EGFR: Amplification	0.3562	RAC1: Amplification	0.2419
TCGA-QT-A5XO-01	Amplification	0.787	EGFR: Amplification	0.8137	RAC1: Diploid	-0.2346

## Sheet: Esophageal Stomach cancers 
Sample Id	CBX3: Putative copy-number alterations from GISTIC	CBX3: mRNA expression z-scores relative to all samples (log RNA Seq V2 RSEM)	Copy Number Alterations		Copy Number Alterations	EGFR: mRNA expression z-scores relative to all samples (log RNA Seq V2 RSEM)	Copy Number Alterations	RAC1: mRNA expression z-scores relative to all samples (log RNA Seq V2 RSEM)
TCGA-LN-A49L-01	Deep Deletion	-0.588	CBX3: Deep Deletion		EGFR: Shallow Deletion	-1.0023	RAC1: Shallow Deletion	-2.0273
TCGA-2H-A9GI-01	Shallow Deletion	-0.2971	CBX3: Shallow Deletion		EGFR: Shallow Deletion	-1.8354	RAC1: Shallow Deletion	-0.9504
TCGA-2H-A9GQ-01	Shallow Deletion	-0.7844	CBX3: Shallow Deletion		EGFR: Diploid	-1.0657	RAC1: Diploid	0.136
TCGA-IG-A4QS-01	Shallow Deletion	-0.1253	CBX3: Shallow Deletion		EGFR: Diploid	-1.111	RAC1: Shallow Deletion	-0.8982
TCGA-L5-A4OM-01	Shallow Deletion	-1.7999	CBX3: Shallow Deletion		EGFR: Gain	1.0474	RAC1: Gain	-0.9328
TCGA-LN-A49Y-01	Shallow Deletion	-0.7367	CBX3: Shallow Deletion		EGFR: Amplification	2.0146	RAC1: Diploid	0.8948
TCGA-LN-A4A8-01	Shallow Deletion	-1.0054	CBX3: Shallow Deletion		EGFR: Amplification	2.9987	RAC1: Shallow Deletion	-2.2085
TCGA-LN-A7HY-01	Shallow Deletion	-0.4842	CBX3: Shallow Deletion		EGFR: Amplification	0.8181	RAC1: Shallow Deletion	-0.3157
TCGA-LN-A8I1-01	Shallow Deletion	-1.2483	CBX3: Shallow Deletion		EGFR: Amplification	-0.0214	RAC1: Gain	0.515
TCGA-Q9-A6FU-01	Shallow Deletion	-1.0412	CBX3: Shallow Deletion		EGFR: Amplification	3.8636	RAC1: Shallow Deletion	-1.5452
TCGA-VR-A8EZ-01	Shallow Deletion	-0.5709	CBX3: Shallow Deletion		EGFR: Gain	-0.9792	RAC1: Shallow Deletion	-0.3397
TCGA-BR-4191-01	Shallow Deletion	-0.5558	CBX3: Shallow Deletion		EGFR: Gain	-0.5353	RAC1: Gain	0.1097
TCGA-BR-4255-01	Shallow Deletion	-1.0574	CBX3: Shallow Deletion		EGFR: Shallow Deletion	0.1062	RAC1: Shallow Deletion	-1.0377
TCGA-BR-8365-01	Shallow Deletion	-2.7478	CBX3: Shallow Deletion		EGFR: Gain	0.9005	RAC1: Shallow Deletion	-1.3504
TCGA-BR-8486-01	Shallow Deletion	-0.8589	CBX3: Shallow Deletion		EGFR: Gain	-0.0497	RAC1: Gain	-0.2494
TCGA-BR-8678-01	Shallow Deletion	0.5265	CBX3: Shallow Deletion		EGFR: Shallow Deletion	-3.936	RAC1: Shallow Deletion	-2.6488
TCGA-CD-8527-01	Shallow Deletion	-0.2152	CBX3: Shallow Deletion		EGFR: Diploid	-0.542	RAC1: Shallow Deletion	0.8141
TCGA-CG-4444-01	Shallow Deletion	0.1165	CBX3: Shallow Deletion		EGFR: Diploid	0.2515	RAC1: Shallow Deletion	-1.7212
TCGA-D7-8573-01	Shallow Deletion	-0.3844	CBX3: Shallow Deletion		EGFR: Shallow Deletion	-3.4309	RAC1: Shallow Deletion	-0.4196
TCGA-RD-A8MW-01	Shallow Deletion	0.0859	CBX3: Shallow Deletion		EGFR: Shallow Deletion	-0.7518	RAC1: Shallow Deletion	0.1601
TCGA-RD-A8N9-01	Shallow Deletion	-0.6642	CBX3: Shallow Deletion		EGFR: Shallow Deletion	-0.0586	RAC1: Shallow Deletion	-0.5892
TCGA-VQ-A8DU-01	Shallow Deletion	-0.1075	CBX3: Shallow Deletion		EGFR: Gain	-0.9083	RAC1: Gain	0.4758
TCGA-VQ-A8DV-01	Shallow Deletion	0.2274	CBX3: Shallow Deletion		EGFR: Gain	-0.5537	RAC1: Gain	1.1576
TCGA-VQ-A8E0-01	Shallow Deletion	-0.954	CBX3: Shallow Deletion		EGFR: Amplification	0.5573	RAC1: Shallow Deletion	-0.4107
TCGA-VQ-A91S-01	Shallow Deletion	-0.2673	CBX3: Shallow Deletion		EGFR: Diploid	0.3441	RAC1: Shallow Deletion	-1.8771
TCGA-VQ-A922-01	Shallow Deletion	-1.6298	CBX3: Shallow Deletion		EGFR: Gain	-0.163	RAC1: Diploid	-1.3241
TCGA-VQ-A92D-01	Shallow Deletion	-1.8911	CBX3: Shallow Deletion		EGFR: Diploid	0.0853	RAC1: Gain	-0.5731
TCGA-2H-A9GH-01	Diploid	-0.1451	CBX3: Diploid		EGFR: Diploid	-1.2893	RAC1: Shallow Deletion	-1.3737
TCGA-2H-A9GJ-01	Diploid	-1.3377	CBX3: Diploid		EGFR: Diploid	-0.6031	RAC1: Diploid	-2.2931
TCGA-IC-A6RF-01	Diploid	-0.7139	CBX3: Diploid		EGFR: Diploid	0.3259	RAC1: Diploid	-0.3365
TCGA-IG-A3I8-01	Diploid	0.5387	CBX3: Diploid		EGFR: Diploid	0.8547	RAC1: Gain	-1.4161
TCGA-IG-A3YA-01	Diploid	-0.5429	CBX3: Diploid		EGFR: Diploid	0.1223	RAC1: Diploid	-0.8736
TCGA-IG-A4QT-01	Diploid	-0.0865	CBX3: Diploid		EGFR: Diploid	-2.4672	RAC1: Diploid	-1.9926
TCGA-IG-A625-01	Diploid	0.182	CBX3: Diploid		EGFR: Diploid	0.2145	RAC1: Diploid	-1.0663
TCGA-IG-A6QS-01	Diploid	0.2732	CBX3: Diploid		EGFR: Diploid	0.1324	RAC1: Diploid	0.18
TCGA-IG-A7DP-01	Diploid	-1.2842	CBX3: Diploid		EGFR: Diploid	-1.1721	RAC1: Diploid	-0.8692
TCGA-IG-A97I-01	Diploid	-0.2737	CBX3: Diploid		EGFR: Diploid	0.3199	RAC1: Diploid	-0.0682
TCGA-JY-A6FG-01	Diploid	-1.8984	CBX3: Diploid		EGFR: Diploid	0.2852	RAC1: Diploid	0.9267
TCGA-JY-A6FH-01	Diploid	-0.0316	CBX3: Diploid		EGFR: Diploid	-1.4412	RAC1: Amplification	0.717
TCGA-JY-A938-01	Diploid	-0.1843	CBX3: Diploid		EGFR: Diploid	-0.4152	RAC1: Diploid	-0.2002
TCGA-JY-A93D-01	Diploid	-1.3075	CBX3: Diploid		EGFR: Shallow Deletion	-0.8734	RAC1: Diploid	-1.085
TCGA-JY-A93F-01	Diploid	-0.2196	CBX3: Diploid		EGFR: Diploid	-0.4231	RAC1: Diploid	1.7682
TCGA-KH-A6WC-01	Diploid	-2.9106	CBX3: Diploid		EGFR: Diploid	0.0614	RAC1: Diploid	1.0884
TCGA-L5-A43I-01	Diploid	-0.8342	CBX3: Diploid		EGFR: Amplification	0.9078	RAC1: Gain	0.9311
TCGA-L5-A43M-01	Diploid	-0.8657	CBX3: Diploid		EGFR: Diploid	-1.1452	RAC1: Amplification	1.9157
TCGA-L5-A4OI-01	Diploid	-0.8739	CBX3: Diploid		EGFR: Diploid	-0.3654	RAC1: Diploid	-0.348
TCGA-L5-A4OJ-01	Diploid	-0.6532	CBX3: Diploid		EGFR: Amplification	2.91	RAC1: Diploid	0.1007
TCGA-L5-A4OP-01	Diploid	-0.7679	CBX3: Diploid		EGFR: Diploid	-0.3616	RAC1: Diploid	-0.3482
TCGA-L5-A4OU-01	Diploid	-0.8519	CBX3: Diploid		EGFR: Diploid	-0.6811	RAC1: Gain	1.1275
TCGA-L5-A4OX-01	Diploid	0.047	CBX3: Diploid		EGFR: Diploid	-0.6629	RAC1: Diploid	-1.2427
TCGA-L5-A88T-01	Diploid	-2.8162	CBX3: Diploid		EGFR: Amplification	0.3868	RAC1: Diploid	0.3274
TCGA-L5-A88W-01	Diploid	-1.1058	CBX3: Diploid		EGFR: Diploid	0.5033	RAC1: Diploid	0.5155
TCGA-L5-A88Z-01	Diploid	-1.0559	CBX3: Diploid		EGFR: Diploid	-0.1399	RAC1: Diploid	0.0525
TCGA-L5-A8NI-01	Diploid	0.3835	CBX3: Diploid		EGFR: Diploid	-1.2891	RAC1: Diploid	-0.5693
TCGA-L5-A8NM-01	Diploid	0.2536	CBX3: Diploid		EGFR: Diploid	-0.7037	RAC1: Diploid	0.3217
TCGA-L5-A8NQ-01	Diploid	-2.1287	CBX3: Diploid		EGFR: Diploid	0.0184	RAC1: Diploid	-0.1094
TCGA-L5-A8NU-01	Diploid	-1.2942	CBX3: Diploid		EGFR: Diploid	-1.2511	RAC1: Diploid	-0.5875
TCGA-LN-A49M-01	Diploid	0.2756	CBX3: Diploid		EGFR: Diploid	0.0944	RAC1: Diploid	-0.3335
TCGA-LN-A49P-01	Diploid	-0.5114	CBX3: Diploid		EGFR: Diploid	-0.4624	RAC1: Diploid	-0.6096
TCGA-LN-A49V-01	Diploid	0.7246	CBX3: Diploid		EGFR: Amplification	-0.1294	RAC1: Diploid	-1.7583
TCGA-LN-A4A5-01	Diploid	-0.4925	CBX3: Diploid		EGFR: Diploid	0.6096	RAC1: Diploid	-1.4562
TCGA-LN-A4A9-01	Diploid	-0.7363	CBX3: Diploid		EGFR: Diploid	0.4528	RAC1: Diploid	-0.061
TCGA-LN-A5U5-01	Diploid	0.5087	CBX3: Diploid		EGFR: Diploid	-0.3677	RAC1: Diploid	-0.964
TCGA-LN-A7HV-01	Diploid	0.6338	CBX3: Diploid		EGFR: Diploid	0.5658	RAC1: Gain	2.3036
TCGA-LN-A7HX-01	Diploid	-1.049	CBX3: Diploid		EGFR: Diploid	0.535	RAC1: Diploid	-0.4239
TCGA-LN-A7HZ-01	Diploid	0.7845	CBX3: Diploid		EGFR: Diploid	-1.1149	RAC1: Diploid	-0.3268
TCGA-LN-A8I0-01	Diploid	-0.3828	CBX3: Diploid		EGFR: Diploid	-0.344	RAC1: Diploid	1.3573
TCGA-LN-A9FP-01	Diploid	-1.4724	CBX3: Diploid		EGFR: Amplification	2.3766	RAC1: Diploid	-1.1801
TCGA-M9-A5M8-01	Diploid	0.3183	CBX3: Diploid		EGFR: Diploid	-0.559	RAC1: Diploid	0.67
TCGA-R6-A8W5-01	Diploid	-0.9363	CBX3: Diploid		EGFR: Diploid	-1.3776	RAC1: Diploid	-1.7053
TCGA-R6-A8W8-01	Diploid	-0.907	CBX3: Diploid		EGFR: Amplification	2.1979	RAC1: Diploid	-0.4077
TCGA-S8-A6BV-01	Diploid	-0.2845	CBX3: Diploid		EGFR: Gain	-0.347	RAC1: Diploid	-0.2449
TCGA-V5-A7RE-01	Diploid	0.0662	CBX3: Diploid		EGFR: Diploid	-0.7961	RAC1: Diploid	0.0711
TCGA-VR-A8ER-01	Diploid	-1.2973	CBX3: Diploid		EGFR: Diploid	0.1499	RAC1: Diploid	-0.6545
TCGA-VR-A8EY-01	Diploid	-0.9418	CBX3: Diploid		EGFR: Amplification	2.9268	RAC1: Diploid	-1.3411
TCGA-VR-AA4G-01	Diploid	-0.022	CBX3: Diploid		EGFR: Diploid	0.8139	RAC1: Diploid	-0.3176
TCGA-VR-AA7D-01	Diploid	-0.0747	CBX3: Diploid		EGFR: Diploid	0.7231	RAC1: Diploid	-1.3063
TCGA-Z6-A8JD-01	Diploid	-0.0019	CBX3: Diploid		EGFR: Diploid	1.1669	RAC1: Diploid	-1.3418
GIS003-apollo21	Diploid	0.396	CBX3: Diploid		EGFR: Diploid	-2.4292	RAC1: Diploid	-1.8617
GIS003-apollo22	Diploid	1.2932	CBX3: Diploid		EGFR: Diploid	0.1218	RAC1: Diploid	-0.3325
GIS003-tan2000639	Diploid	0.9412	CBX3: Diploid		EGFR: Diploid	-0.2008	RAC1: Diploid	0.3031
GIS003-tan980401	Diploid	1.3194	CBX3: Diploid		EGFR: Diploid	0.0864	RAC1: Diploid	-0.149
GIS003-tan980447	Diploid	0.6934	CBX3: Diploid		EGFR: Amplification	1.7823	RAC1: Diploid	-0.2582
TCGA-3M-AB46-01	Diploid	0.9674	CBX3: Diploid		EGFR: Diploid	-1.2296	RAC1: Diploid	1.5144
TCGA-3M-AB47-01	Diploid	0.2974	CBX3: Diploid		EGFR: Diploid	-0.83	RAC1: Diploid	0.331
TCGA-B7-5816-01	Diploid	-1.543	CBX3: Diploid		EGFR: Diploid	0.2705	RAC1: Diploid	-0.2203
TCGA-B7-A5TI-01	Diploid	-0.8111	CBX3: Diploid		EGFR: Diploid	0.1616	RAC1: Diploid	-0.8304
TCGA-B7-A5TK-01	Diploid	0.4795	CBX3: Diploid		EGFR: Diploid	-0.2907	RAC1: Diploid	1.2895
TCGA-B7-A5TN-01	Diploid	-0.0872	CBX3: Diploid		EGFR: Diploid	-0.6364	RAC1: Diploid	0.2198
TCGA-BR-4201-01	Diploid	0.4795	CBX3: Diploid		EGFR: Diploid	-0.3242	RAC1: Diploid	-0.0723
TCGA-BR-4253-01	Diploid	1.083	CBX3: Diploid		EGFR: Diploid	-0.7769	RAC1: Diploid	-0.3686
TCGA-BR-4256-01	Diploid	-0.0439	CBX3: Diploid		EGFR: Diploid	-0.1412	RAC1: Diploid	-0.2927
TCGA-BR-4267-01	Diploid	-0.3181	CBX3: Diploid		EGFR: Diploid	-0.174	RAC1: Diploid	-0.5254
TCGA-BR-4279-01	Diploid	1.2592	CBX3: Diploid		EGFR: Diploid	-0.2696	RAC1: Diploid	0.3864
TCGA-BR-4280-01	Diploid	0.5635	CBX3: Diploid		EGFR: Diploid	0.0465	RAC1: Diploid	-0.4749
TCGA-BR-4292-01	Diploid	-0.1968	CBX3: Diploid		EGFR: Diploid	0.221	RAC1: Diploid	0.1627
TCGA-BR-4294-01	Diploid	-2.0142	CBX3: Diploid		EGFR: Diploid	0.1653	RAC1: Diploid	-1.4101
TCGA-BR-4357-01	Diploid	0.438	CBX3: Diploid		EGFR: Diploid	-0.6092	RAC1: Gain	0.2267
TCGA-BR-4361-01	Diploid	1.5221	CBX3: Diploid		EGFR: Diploid	0.2003	RAC1: Diploid	0.2761
TCGA-BR-4363-01	Diploid	0.7164	CBX3: Diploid		EGFR: Diploid	-0.1424	RAC1: Diploid	0.3109
TCGA-BR-4366-01	Diploid	1.0336	CBX3: Diploid		EGFR: Diploid	0.2299	RAC1: Diploid	-0.6049
TCGA-BR-6452-01	Diploid	-1.8929	CBX3: Diploid		EGFR: Diploid	0.3036	RAC1: Diploid	-1.0813
TCGA-BR-6453-01	Diploid	-0.462	CBX3: Diploid		EGFR: Diploid	-1.0864	RAC1: Diploid	-0.7567
TCGA-BR-6455-01	Diploid	-0.0749	CBX3: Diploid		EGFR: Diploid	-0.8726	RAC1: Diploid	-1.6967
TCGA-BR-6457-01	Diploid	-1.8422	CBX3: Diploid		EGFR: Diploid	0.2677	RAC1: Diploid	-1.2304
TCGA-BR-6563-01	Diploid	-0.7651	CBX3: Diploid		EGFR: Diploid	-0.5127	RAC1: Diploid	-0.62
TCGA-BR-6564-01	Diploid	-2.3676	CBX3: Diploid		EGFR: Diploid	0.2166	RAC1: Diploid	-1.4097
TCGA-BR-6707-01	Diploid	0.3055	CBX3: Diploid		EGFR: Diploid	-2.1208	RAC1: Diploid	-0.2368
TCGA-BR-6709-01	Diploid	-0.1396	CBX3: Diploid		EGFR: Diploid	0.6938	RAC1: Diploid	-1.3161
TCGA-BR-6802-01	Diploid	-0.7837	CBX3: Diploid		EGFR: Diploid	0.1349	RAC1: Diploid	0.492
TCGA-BR-6803-01	Diploid	-1.9847	CBX3: Diploid		EGFR: Diploid	0.2422	RAC1: Diploid	-1.1544
TCGA-BR-6852-01	Diploid	-0.0148	CBX3: Diploid		EGFR: Diploid	-0.2241	RAC1: Diploid	-0.1924
TCGA-BR-7196-01	Diploid	-1.1018	CBX3: Diploid		EGFR: Diploid	-0.1018	RAC1: Diploid	-0.914
TCGA-BR-7707-01	Diploid	0.0581	CBX3: Diploid		EGFR: Diploid	-0.9795	RAC1: Diploid	0.1747
TCGA-BR-7716-01	Diploid	-0.5877	CBX3: Diploid		EGFR: Diploid	-0.1231	RAC1: Gain	-0.2461
TCGA-BR-7722-01	Diploid	-1.2688	CBX3: Diploid		EGFR: Diploid	-0.7589	RAC1: Diploid	1.7198
TCGA-BR-7723-01	Diploid	-0.206	CBX3: Diploid		EGFR: Diploid	-0.8437	RAC1: Diploid	-1.5871
TCGA-BR-7851-01	Diploid	-0.0738	CBX3: Diploid		EGFR: Diploid	0.4836	RAC1: Diploid	-0.2356
TCGA-BR-7957-01	Diploid	-0.6046	CBX3: Diploid		EGFR: Diploid	0.2393	RAC1: Diploid	-1.1004
TCGA-BR-8058-01	Diploid	-1.0205	CBX3: Diploid		EGFR: Diploid	0.0487	RAC1: Diploid	-0.5656
TCGA-BR-8078-01	Diploid	-0.9971	CBX3: Diploid		EGFR: Diploid	0.1567	RAC1: Diploid	-0.218
TCGA-BR-8080-01	Diploid	-0.8294	CBX3: Diploid		EGFR: Diploid	0.1952	RAC1: Diploid	-1.2922
TCGA-BR-8081-01	Diploid	-0.041	CBX3: Diploid		EGFR: Diploid	-0.176	RAC1: Diploid	-0.442
TCGA-BR-8291-01	Diploid	-1.0958	CBX3: Diploid		EGFR: Diploid	0.5166	RAC1: Diploid	-0.9955
TCGA-BR-8361-01	Diploid	0.0027	CBX3: Diploid		EGFR: Diploid	0.7915	RAC1: Gain	0.5612
TCGA-BR-8363-01	Diploid	0.2765	CBX3: Diploid		EGFR: Diploid	0.6078	RAC1: Diploid	-0.4429
TCGA-BR-8364-01	Diploid	-1.5448	CBX3: Diploid		EGFR: Diploid	0.8438	RAC1: Amplification	-0.8257
TCGA-BR-8367-01	Diploid	-1.2991	CBX3: Diploid		EGFR: Diploid	0.6736	RAC1: Diploid	-1.1
TCGA-BR-8368-01	Diploid	0.638	CBX3: Diploid		EGFR: Diploid	-0.3675	RAC1: Diploid	0.6874
TCGA-BR-8369-01	Diploid	-0.4117	CBX3: Diploid		EGFR: Diploid	0.1644	RAC1: Diploid	-0.1323
TCGA-BR-8371-01	Diploid	-1.4416	CBX3: Diploid		EGFR: Diploid	0.8072	RAC1: Diploid	-0.1294
TCGA-BR-8372-01	Diploid	1.4897	CBX3: Diploid		EGFR: Diploid	-0.6179	RAC1: Diploid	-0.3685
TCGA-BR-8380-01	Diploid	-1.1792	CBX3: Diploid		EGFR: Diploid	0.9897	RAC1: Diploid	-1.654
TCGA-BR-8382-01	Diploid	0.1429	CBX3: Diploid		EGFR: Diploid	-0.698	RAC1: Diploid	-0.352
TCGA-BR-8384-01	Diploid	-2.1892	CBX3: Diploid		EGFR: Diploid	0.7949	RAC1: Diploid	-1.3599
TCGA-BR-8484-01	Diploid	-0.2165	CBX3: Diploid		EGFR: Diploid	-0.1111	RAC1: Diploid	-0.5548
TCGA-BR-8588-01	Diploid	-0.1549	CBX3: Diploid		EGFR: Diploid	-0.0229	RAC1: Diploid	-0.5304
TCGA-BR-8589-01	Diploid	0.4506	CBX3: Diploid		EGFR: Diploid	-2.4371	RAC1: Diploid	-1.0743
TCGA-BR-8590-01	Diploid	-0.579	CBX3: Diploid		EGFR: Diploid	0.2887	RAC1: Diploid	-1.386
TCGA-BR-8591-01	Diploid	-0.2302	CBX3: Diploid		EGFR: Diploid	-0.1071	RAC1: Diploid	-1.0048
TCGA-BR-8592-01	Diploid	-1.213	CBX3: Diploid		EGFR: Diploid	0.739	RAC1: Diploid	-1.0892
TCGA-BR-8676-01	Diploid	2.0674	CBX3: Diploid		EGFR: Diploid	-2.8271	RAC1: Diploid	1.536
TCGA-BR-8677-01	Diploid	0.0858	CBX3: Diploid		EGFR: Diploid	0.0123	RAC1: Diploid	0.1605
TCGA-BR-8680-01	Diploid	1.4903	CBX3: Diploid		EGFR: Diploid	-0.5768	RAC1: Diploid	0.2977
TCGA-BR-8686-01	Diploid	-1.0063	CBX3: Diploid		EGFR: Diploid	-0.5389	RAC1: Diploid	-0.4754
TCGA-BR-A44T-01	Diploid	-0.4681	CBX3: Diploid		EGFR: Diploid	-0.0071	RAC1: Diploid	-0.2181
TCGA-BR-A453-01	Diploid	-0.9918	CBX3: Diploid		EGFR: Diploid	-0.4296	RAC1: Diploid	0.1193
TCGA-BR-A4CR-01	Diploid	0.5022	CBX3: Diploid		EGFR: Diploid	-0.2366	RAC1: Diploid	-1.0692
TCGA-BR-A4IU-01	Diploid	-1.0557	CBX3: Diploid		EGFR: Diploid	0.0156	RAC1: Diploid	-0.5868
TCGA-BR-A4IV-01	Diploid	-1.0615	CBX3: Diploid		EGFR: Diploid	0.0402	RAC1: Diploid	-0.0737
TCGA-BR-A4IY-01	Diploid	-0.5104	CBX3: Diploid		EGFR: Gain	2.0307	RAC1: Amplification	1.0401
TCGA-BR-A4IZ-01	Diploid	-0.1681	CBX3: Diploid		EGFR: Diploid	0.5837	RAC1: Diploid	-0.489
TCGA-BR-A4J2-01	Diploid	-0.7612	CBX3: Diploid		EGFR: Amplification	0.6952	RAC1: Diploid	-0.891
TCGA-BR-A4J5-01	Diploid	-0.2175	CBX3: Diploid		EGFR: Diploid	-0.4301	RAC1: Diploid	0.4207
TCGA-BR-A4J6-01	Diploid	0.3905	CBX3: Diploid		EGFR: Diploid	-0.7592	RAC1: Diploid	1.2562
TCGA-BR-A4J9-01	Diploid	-0.9891	CBX3: Diploid		EGFR: Diploid	0.658	RAC1: Diploid	-0.5587
TCGA-BR-A4PD-01	Diploid	0.0749	CBX3: Diploid		EGFR: Diploid	-0.292	RAC1: Diploid	0.4491
TCGA-BR-A4PF-01	Diploid	0.6677	CBX3: Diploid		EGFR: Diploid	0.5448	RAC1: Gain	-0.2231
TCGA-BR-A4QL-01	Diploid	1.5862	CBX3: Diploid		EGFR: Diploid	-0.9604	RAC1: Diploid	0.9131
TCGA-BR-A4QM-01	Diploid	1.3144	CBX3: Diploid		EGFR: Diploid	-1.0153	RAC1: Diploid	1.489
TCGA-CD-5798-01	Diploid	-0.9545	CBX3: Diploid		EGFR: Diploid	-0.1847	RAC1: Diploid	0.4038
TCGA-CD-5800-01	Diploid	-0.2302	CBX3: Diploid		EGFR: Diploid	-0.9971	RAC1: Gain	-0.4946
TCGA-CD-5803-01	Diploid	-1.4742	CBX3: Diploid		EGFR: Diploid	0.0729	RAC1: Diploid	-2.0189
TCGA-CD-8524-01	Diploid	0.858	CBX3: Diploid		EGFR: Diploid	-0.2729	RAC1: Gain	1.3442
TCGA-CD-8525-01	Diploid	0.2936	CBX3: Diploid		EGFR: Diploid	-1.6742	RAC1: Diploid	1.196
TCGA-CD-8526-01	Diploid	0.5202	CBX3: Diploid		EGFR: Gain	0.0146	RAC1: Diploid	-1.0234
TCGA-CD-8529-01	Diploid	-1.4492	CBX3: Diploid		EGFR: Diploid	-0.7594	RAC1: Diploid	-0.5023
TCGA-CD-8531-01	Diploid	-0.8153	CBX3: Diploid		EGFR: Diploid	-3.1937	RAC1: Diploid	-1.6662
TCGA-CD-8532-01	Diploid	-0.7815	CBX3: Diploid		EGFR: Diploid	-0.0688	RAC1: Diploid	-0.53
TCGA-CD-A487-01	Diploid	0.7061	CBX3: Diploid		EGFR: Diploid	-1.2016	RAC1: Shallow Deletion	0.4492
TCGA-CD-A489-01	Diploid	-0.1631	CBX3: Diploid		EGFR: Diploid	0.3892	RAC1: Amplification	1.7943
TCGA-CD-A4MI-01	Diploid	0.1054	CBX3: Diploid		EGFR: Diploid	-0.5955	RAC1: Diploid	0.7562
TCGA-CD-A4MJ-01	Diploid	0.2735	CBX3: Diploid		EGFR: Diploid	0.1645	RAC1: Diploid	0.7337
TCGA-CG-4301-01	Diploid	0.8655	CBX3: Diploid		EGFR: Diploid	-0.2177	RAC1: Diploid	-0.2954
TCGA-CG-4306-01	Diploid	1.0666	CBX3: Diploid		EGFR: Diploid	0.1707	RAC1: Diploid	0.8657
TCGA-CG-4437-01	Diploid	-0.8621	CBX3: Diploid		EGFR: Diploid	0.4814	RAC1: Amplification	0.4747
TCGA-CG-4438-01	Diploid	0.811	CBX3: Diploid		EGFR: Diploid	0.3693	RAC1: Gain	0.3774
TCGA-CG-4442-01	Diploid	1.4212	CBX3: Diploid		EGFR: Diploid	0.0852	RAC1: Diploid	-0.2214
TCGA-CG-4449-01	Diploid	0.4385	CBX3: Diploid		EGFR: Diploid	-0.2854	RAC1: Amplification	0.8754
TCGA-CG-4462-01	Diploid	-0.8966	CBX3: Diploid		EGFR: Diploid	0.1843	RAC1: Diploid	-0.5849
TCGA-CG-4465-01	Diploid	0.9076	CBX3: Diploid		EGFR: Diploid	0.2605	RAC1: Diploid	0.359
TCGA-CG-4477-01	Diploid	0.9259	CBX3: Diploid		EGFR: Diploid	-0.2201	RAC1: Diploid	-0.1132
TCGA-CG-5716-01	Diploid	-1.2641	CBX3: Diploid		EGFR: Diploid	-0.1427	RAC1: Diploid	-0.8528
TCGA-CG-5717-01	Diploid	-2.1423	CBX3: Diploid		EGFR: Diploid	0.8415	RAC1: Diploid	0.0614
TCGA-CG-5719-01	Diploid	-1.1934	CBX3: Diploid		EGFR: Diploid	-0.5615	RAC1: Diploid	-0.2967
TCGA-CG-5720-01	Diploid	-0.4249	CBX3: Diploid		EGFR: Diploid	-0.0219	RAC1: Diploid	-0.6488
TCGA-CG-5721-01	Diploid	-1.1831	CBX3: Diploid		EGFR: Diploid	-0.0631	RAC1: Diploid	-0.9872
TCGA-CG-5722-01	Diploid	-0.8266	CBX3: Diploid		EGFR: Diploid	-0.4093	RAC1: Diploid	-1.0397
TCGA-CG-5723-01	Diploid	0.303	CBX3: Diploid		EGFR: Diploid	-0.3893	RAC1: Diploid	0.9278
TCGA-CG-5725-01	Diploid	-0.3216	CBX3: Diploid		EGFR: Diploid	-1.4581	RAC1: Diploid	-1.3063
TCGA-CG-5732-01	Diploid	-1.7139	CBX3: Diploid		EGFR: Diploid	-0.6708	RAC1: Diploid	-1.488
TCGA-D7-5577-01	Diploid	-0.3029	CBX3: Diploid		EGFR: Diploid	-1.4388	RAC1: Diploid	-0.1267
TCGA-D7-6519-01	Diploid	0.2177	CBX3: Diploid		EGFR: Diploid	-0.0572	RAC1: Shallow Deletion	-0.357
TCGA-D7-6522-01	Diploid	-1.5735	CBX3: Diploid		EGFR: Diploid	-0.5497	RAC1: Diploid	-1.0828
TCGA-D7-6524-01	Diploid	-1.3006	CBX3: Diploid		EGFR: Diploid	-0.0346	RAC1: Diploid	-0.4725
TCGA-D7-6525-01	Diploid	-1.1283	CBX3: Diploid		EGFR: Diploid	0.9099	RAC1: Diploid	-1.0885
TCGA-D7-6527-01	Diploid	-1.4177	CBX3: Diploid		EGFR: Diploid	-0.3223	RAC1: Diploid	-1.3258
TCGA-D7-6817-01	Diploid	-1.2017	CBX3: Diploid		EGFR: Diploid	0.3208	RAC1: Diploid	-0.8569
TCGA-D7-8572-01	Diploid	-0.8941	CBX3: Diploid		EGFR: Diploid	0.4775	RAC1: Diploid	-1.6153
TCGA-D7-A4YV-01	Diploid	-0.5194	CBX3: Diploid		EGFR: Diploid	-0.1403	RAC1: Diploid	-1.4588
TCGA-D7-A4YY-01	Diploid	0.1551	CBX3: Diploid		EGFR: Diploid	-0.0615	RAC1: Diploid	-0.3858
TCGA-D7-A4Z0-01	Diploid	-1.3673	CBX3: Diploid		EGFR: Diploid	0.0831	RAC1: Diploid	0.2343
TCGA-D7-A6EV-01	Diploid	0.0177	CBX3: Diploid		EGFR: Diploid	-0.1035	RAC1: Diploid	-0.9255
TCGA-D7-A6EY-01	Diploid	-0.6186	CBX3: Diploid		EGFR: Diploid	-0.242	RAC1: Diploid	-1.3877
TCGA-D7-A6EZ-01	Diploid	0.0361	CBX3: Diploid		EGFR: Diploid	-1.9241	RAC1: Diploid	-0.3772
TCGA-D7-A747-01	Diploid	-0.5783	CBX3: Diploid		EGFR: Diploid	0.3947	RAC1: Diploid	0.4301
TCGA-D7-A748-01	Diploid	-1.5084	CBX3: Diploid		EGFR: Diploid	-0.4729	RAC1: Diploid	1.004
TCGA-D7-A74A-01	Diploid	-0.1512	CBX3: Diploid		EGFR: Diploid	-0.2617	RAC1: Diploid	1.6011
TCGA-EQ-8122-01	Diploid	-0.3228	CBX3: Diploid		EGFR: Diploid	-0.6566	RAC1: Diploid	-0.622
TCGA-EQ-A4SO-01	Diploid	0.3268	CBX3: Diploid		EGFR: Diploid	-0.0924	RAC1: Diploid	0.7113
TCGA-F1-A448-01	Diploid	0.0663	CBX3: Diploid		EGFR: Diploid	-0.2583	RAC1: Diploid	-0.4433
TCGA-F1-A72C-01	Diploid	-0.0996	CBX3: Diploid		EGFR: Diploid	-0.1389	RAC1: Diploid	1.0606
TCGA-FP-8209-01	Diploid	-2.4112	CBX3: Diploid		EGFR: Diploid	0.9456	RAC1: Diploid	-1.7198
TCGA-FP-8210-01	Diploid	-1.8538	CBX3: Diploid		EGFR: Diploid	0.1331	RAC1: Diploid	-0.9804
TCGA-FP-8211-01	Diploid	0.0527	CBX3: Diploid		EGFR: Diploid	0.3648	RAC1: Diploid	1.1182
TCGA-HF-7132-01	Diploid	-0.3007	CBX3: Diploid		EGFR: Diploid	0.0584	RAC1: Diploid	-0.6462
TCGA-HF-7133-01	Diploid	-0.576	CBX3: Diploid		EGFR: Shallow Deletion	-0.272	RAC1: Diploid	-1.3535
TCGA-HF-A5NB-01	Diploid	-0.626	CBX3: Diploid		EGFR: Diploid	-0.7202	RAC1: Diploid	0.4847
TCGA-HU-8238-01	Diploid	-0.5127	CBX3: Diploid		EGFR: Diploid	0.0597	RAC1: Diploid	0.6796
TCGA-HU-8243-01	Diploid	0.2576	CBX3: Diploid		EGFR: Amplification	3.6992	RAC1: Diploid	-0.5487
TCGA-HU-8244-01	Diploid	-0.5586	CBX3: Diploid		EGFR: Diploid	0.0521	RAC1: Diploid	-0.1678
TCGA-HU-8602-01	Diploid	-0.0979	CBX3: Diploid		EGFR: Diploid	-0.0221	RAC1: Diploid	-1.1643
TCGA-HU-8604-01	Diploid	0.644	CBX3: Diploid		EGFR: Diploid	-1.0676	RAC1: Diploid	-1.1478
TCGA-HU-8608-01	Diploid	-0.1525	CBX3: Diploid		EGFR: Diploid	-1.2628	RAC1: Diploid	-1.8105
TCGA-HU-8610-01	Diploid	-0.7938	CBX3: Diploid		EGFR: Diploid	-0.5216	RAC1: Diploid	-2.3686
TCGA-HU-A4G3-01	Diploid	-0.3658	CBX3: Diploid		EGFR: Diploid	0.0284	RAC1: Diploid	-0.1985
TCGA-HU-A4G8-01	Diploid	1.0077	CBX3: Diploid		EGFR: Diploid	-0.3149	RAC1: Diploid	-0.6328
TCGA-HU-A4G9-01	Diploid	-0.2862	CBX3: Diploid		EGFR: Diploid	0.2638	RAC1: Diploid	0.1631
TCGA-HU-A4GJ-01	Diploid	-0.3488	CBX3: Diploid		EGFR: Diploid	-1.0459	RAC1: Diploid	-1.2388
TCGA-HU-A4GN-01	Diploid	0.4766	CBX3: Diploid		EGFR: Diploid	-0.0747	RAC1: Diploid	0.3598
TCGA-HU-A4GT-01	Diploid	-0.0934	CBX3: Diploid		EGFR: Diploid	-0.7584	RAC1: Diploid	0.4319
TCGA-HU-A4GY-01	Diploid	-0.136	CBX3: Diploid		EGFR: Diploid	-0.2574	RAC1: Diploid	-0.6401
TCGA-HU-A4H8-01	Diploid	-0.1394	CBX3: Diploid		EGFR: Diploid	0.1914	RAC1: Diploid	0.4155
TCGA-HU-A4HB-01	Diploid	-0.4164	CBX3: Diploid		EGFR: Diploid	-0.4395	RAC1: Diploid	-0.0521
TCGA-IN-7806-01	Diploid	-1.3052	CBX3: Diploid		EGFR: Diploid	0.4225	RAC1: Diploid	-0.6248
TCGA-IN-A6RJ-01	Diploid	-2.8079	CBX3: Diploid		EGFR: Diploid	1.176	RAC1: Diploid	0.6015
TCGA-IN-A6RN-01	Diploid	-1.0707	CBX3: Diploid		EGFR: Diploid	-0.2172	RAC1: Shallow Deletion	-0.4836
TCGA-IN-A6RR-01	Diploid	-0.0614	CBX3: Diploid		EGFR: Amplification	1.1289	RAC1: Diploid	1.8106
TCGA-IN-A7NT-01	Diploid	-0.9582	CBX3: Diploid		EGFR: Diploid	1.4062	RAC1: Diploid	0.3173
TCGA-IN-AB1V-01	Diploid	-1.9303	CBX3: Diploid		EGFR: Diploid	0.9453	RAC1: Diploid	0.567
TCGA-IN-AB1X-01	Diploid	-0.8085	CBX3: Diploid		EGFR: Diploid	1.1339	RAC1: Diploid	-0.2985
TCGA-IP-7968-01	Diploid	0.0616	CBX3: Diploid		EGFR: Diploid	0.503	RAC1: Diploid	-1.0902
TCGA-KB-A93J-01	Diploid	-0.5252	CBX3: Diploid		EGFR: Shallow Deletion	0.1441	RAC1: Diploid	-0.3175
TCGA-MX-A5UG-01	Diploid	-1.3049	CBX3: Diploid		EGFR: Diploid	0.5299	RAC1: Diploid	-1.4211
TCGA-MX-A5UJ-01	Diploid	-1.333	CBX3: Diploid		EGFR: Diploid	-0.5752	RAC1: Diploid	-0.864
TCGA-MX-A666-01	Diploid	-0.1704	CBX3: Diploid		EGFR: Diploid	0.123	RAC1: Diploid	-1.8813
TCGA-R5-A805-01	Diploid	-1.2949	CBX3: Diploid		EGFR: Diploid	0.0117	RAC1: Diploid	-0.5469
TCGA-RD-A7BS-01	Diploid	-1.0534	CBX3: Diploid		EGFR: Diploid	0.2755	RAC1: Diploid	1.1484
TCGA-RD-A7BW-01	Diploid	-1.6893	CBX3: Diploid		EGFR: Diploid	0.8983	RAC1: Diploid	0.6422
TCGA-RD-A7C1-01	Diploid	-0.4011	CBX3: Diploid		EGFR: Amplification	3.7352	RAC1: Diploid	0.8465
TCGA-RD-A8N0-01	Diploid	-0.7567	CBX3: Diploid		EGFR: Diploid	-0.1398	RAC1: Diploid	-0.3682
TCGA-RD-A8N1-01	Diploid	-1.3376	CBX3: Diploid		EGFR: Gain	0.0178	RAC1: Gain	-1.0694
TCGA-RD-A8N2-01	Diploid	-1.7797	CBX3: Diploid		EGFR: Diploid	0.6718	RAC1: Diploid	-0.3963
TCGA-RD-A8N4-01	Diploid	-1.602	CBX3: Diploid		EGFR: Diploid	0.1295	RAC1: Diploid	-0.9956
TCGA-RD-A8NB-01	Diploid	-0.6418	CBX3: Diploid		EGFR: Diploid	0.0615	RAC1: Diploid	-0.2871
TCGA-SW-A7EA-01	Diploid	0.2363	CBX3: Diploid		EGFR: Diploid	0.1623	RAC1: Diploid	1.2228
TCGA-SW-A7EB-01	Diploid	-0.2754	CBX3: Diploid		EGFR: Diploid	0.0206	RAC1: Gain	0.437
TCGA-VQ-A8P2-01	Diploid	1.0369	CBX3: Diploid		EGFR: Diploid	0.1327	RAC1: Diploid	-0.4573
TCGA-VQ-A8P3-01	Diploid	0.9744	CBX3: Diploid		EGFR: Diploid	0.2725	RAC1: Deep Deletion	-1.4797
TCGA-VQ-A8P5-01	Diploid	0.9352	CBX3: Diploid		EGFR: Diploid	-0.3098	RAC1: Diploid	0.0467
TCGA-VQ-A8P8-01	Diploid	-0.3761	CBX3: Diploid		EGFR: Diploid	-0.0758	RAC1: Diploid	0.4775
TCGA-VQ-A8PD-01	Diploid	-1.0725	CBX3: Diploid		EGFR: Diploid	0.1279	RAC1: Diploid	-0.4634
TCGA-VQ-A8PE-01	Diploid	-0.1229	CBX3: Diploid		EGFR: Diploid	0.3529	RAC1: Diploid	-1.5026
TCGA-VQ-A8PM-01	Diploid	-0.8051	CBX3: Diploid		EGFR: Gain	-0.3826	RAC1: Diploid	-0.7852
TCGA-VQ-A8PO-01	Diploid	0.1025	CBX3: Diploid		EGFR: Diploid	-0.3144	RAC1: Diploid	0.097
TCGA-VQ-A8PP-01	Diploid	-0.1394	CBX3: Diploid		EGFR: Diploid	0.532	RAC1: Diploid	-0.3627
TCGA-VQ-A8PQ-01	Diploid	-1.0893	CBX3: Diploid		EGFR: Diploid	0.3658	RAC1: Diploid	-0.7401
TCGA-VQ-A8PX-01	Diploid	-0.2173	CBX3: Diploid		EGFR: Diploid	-0.2107	RAC1: Diploid	0.0646
TCGA-VQ-A91K-01	Diploid	-1.0984	CBX3: Diploid		EGFR: Diploid	0.661	RAC1: Diploid	0.1299
TCGA-VQ-A91Y-01	Diploid	-0.8843	CBX3: Diploid		EGFR: Diploid	0.049	RAC1: Diploid	-1.0046
TCGA-VQ-A924-01	Diploid	0.9045	CBX3: Diploid		EGFR: Diploid	0.0994	RAC1: Diploid	-0.612
TCGA-VQ-A927-01	Diploid	-0.8278	CBX3: Diploid		EGFR: Diploid	0.2362	RAC1: Diploid	0.7694
TCGA-VQ-A928-01	Diploid	-0.3415	CBX3: Diploid		EGFR: Diploid	0.5936	RAC1: Diploid	-1.6681
TCGA-VQ-A94P-01	Diploid	-1.5305	CBX3: Diploid		EGFR: Diploid	-0.0764	RAC1: Diploid	-0.68
TCGA-VQ-AA64-01	Diploid	-0.4361	CBX3: Diploid		EGFR: Diploid	-0.3966	RAC1: Gain	0.127
TCGA-VQ-AA69-01	Diploid	1.2042	CBX3: Diploid		EGFR: Diploid	-0.7182	RAC1: Diploid	-1.4723
TCGA-VQ-AA6D-01	Diploid	-0.0412	CBX3: Diploid		EGFR: Diploid	-0.9496	RAC1: Diploid	-0.3691
TCGA-VQ-AA6G-01	Diploid	-1.3965	CBX3: Diploid		EGFR: Diploid	0.4081	RAC1: Diploid	0.9779
TCGA-2H-A9GF-01	Gain	0.3943	CBX3: Gain		EGFR: Gain	-0.6364	RAC1: Gain	-0.2844
TCGA-2H-A9GK-01	Gain	-0.4285	CBX3: Gain		EGFR: Gain	-1.0709	RAC1: Gain	0.2078
TCGA-2H-A9GL-01	Gain	2.163	CBX3: Gain		EGFR: Gain	-0.3399	RAC1: Gain	0.8971
TCGA-2H-A9GM-01	Gain	0.8205	CBX3: Gain		EGFR: Gain	-1.0603	RAC1: Gain	0.4897
TCGA-2H-A9GN-01	Gain	1.0397	CBX3: Gain		EGFR: Gain	-0.6379	RAC1: Gain	-0.816
TCGA-2H-A9GR-01	Gain	0.2583	CBX3: Gain		EGFR: Amplification	1.8432	RAC1: Gain	1.0182
TCGA-IC-A6RE-01	Gain	0.0353	CBX3: Gain		EGFR: Gain	-0.8217	RAC1: Gain	-0.2461
TCGA-IG-A3QL-01	Gain	1.0838	CBX3: Gain		EGFR: Gain	-0.2054	RAC1: Gain	-0.269
TCGA-IG-A3YB-01	Gain	-1.5612	CBX3: Gain		EGFR: Shallow Deletion	0.3242	RAC1: Shallow Deletion	-2.1765
TCGA-IG-A3YC-01	Gain	0.4476	CBX3: Gain		EGFR: Gain	-0.0668	RAC1: Gain	0.1441
TCGA-IG-A4P3-01	Gain	0.5876	CBX3: Gain		EGFR: Gain	0.1642	RAC1: Gain	1.6519
TCGA-IG-A50L-01	Gain	1.4584	CBX3: Gain		EGFR: Amplification	1.5567	RAC1: Gain	-0.0153
TCGA-IG-A51D-01	Gain	0.4227	CBX3: Gain		EGFR: Gain	0.7106	RAC1: Gain	0.2203
TCGA-IG-A5B8-01	Gain	1.4613	CBX3: Gain		EGFR: Gain	-0.0094	RAC1: Gain	1.1316
TCGA-IG-A5S3-01	Gain	0.9573	CBX3: Gain		EGFR: Gain	1.161	RAC1: Gain	-1.2523
TCGA-IG-A8O2-01	Gain	0.7605	CBX3: Gain		EGFR: Diploid	-0.5821	RAC1: Gain	0.439
TCGA-IG-A97H-01	Gain	2.5909	CBX3: Gain		EGFR: Gain	0.3802	RAC1: Amplification	3.0201
TCGA-JY-A6F8-01	Gain	0.2254	CBX3: Gain		EGFR: Diploid	-1.1509	RAC1: Gain	0.2683
TCGA-JY-A6FB-01	Gain	-0.3205	CBX3: Gain		EGFR: Gain	-0.3872	RAC1: Gain	-0.4969
TCGA-JY-A6FD-01	Gain	-2.167	CBX3: Gain		EGFR: Gain	1.3858	RAC1: Gain	0.4135
TCGA-JY-A6FE-01	Gain	-0.1835	CBX3: Gain		EGFR: Deep Deletion	-0.9842	RAC1: Gain	1.0508
TCGA-JY-A939-01	Gain	-0.624	CBX3: Gain		EGFR: Gain	-0.7002	RAC1: Gain	-0.4808
TCGA-JY-A93C-01	Gain	-0.4978	CBX3: Gain		EGFR: Gain	-0.2139	RAC1: Gain	-0.8931
TCGA-JY-A93E-01	Gain	-0.532	CBX3: Gain		EGFR: Gain	-0.4864	RAC1: Gain	-0.7381
TCGA-L5-A43C-01	Gain	0.0373	CBX3: Gain		EGFR: Gain	-1.3549	RAC1: Gain	-0.3756
TCGA-L5-A43E-01	Gain	-0.1904	CBX3: Gain		EGFR: Gain	-0.6763	RAC1: Gain	-0.2333
TCGA-L5-A43H-01	Gain	0.0204	CBX3: Gain		EGFR: Gain	0.5401	RAC1: Gain	1.2057
TCGA-L5-A43J-01	Gain	0.6535	CBX3: Gain		EGFR: Gain	1.7502	RAC1: Gain	0.1452
TCGA-L5-A4OE-01	Gain	-0.1907	CBX3: Gain		EGFR: Gain	0.2562	RAC1: Gain	1.0907
TCGA-L5-A4OF-01	Gain	-0.2445	CBX3: Gain		EGFR: Gain	0.5231	RAC1: Gain	-1.2751
TCGA-L5-A4OG-01	Gain	-0.2916	CBX3: Gain		EGFR: Gain	-0.1576	RAC1: Gain	0.6989
TCGA-L5-A4OH-01	Gain	0.6899	CBX3: Gain		EGFR: Gain	-0.0245	RAC1: Gain	-0.4669
TCGA-L5-A4OO-01	Gain	-0.6419	CBX3: Gain		EGFR: Gain	-0.9989	RAC1: Gain	-0.2507
TCGA-L5-A4OQ-01	Gain	0.9136	CBX3: Gain		EGFR: Gain	-0.8746	RAC1: Gain	-0.5389
TCGA-L5-A4OR-01	Gain	0.5839	CBX3: Gain		EGFR: Gain	0.2106	RAC1: Gain	-0.4588
TCGA-L5-A4OS-01	Gain	1.2982	CBX3: Gain		EGFR: Gain	-0.9027	RAC1: Gain	-1.4577
TCGA-L5-A4OT-01	Gain	-0.0492	CBX3: Gain		EGFR: Gain	-0.5873	RAC1: Gain	-0.402
TCGA-L5-A4OW-01	Gain	1.0734	CBX3: Gain		EGFR: Gain	-0.3287	RAC1: Gain	0.7961
TCGA-L5-A88S-01	Gain	-1.8757	CBX3: Gain		EGFR: Gain	0.3281	RAC1: Gain	-0.3403
TCGA-L5-A88V-01	Gain	-0.2304	CBX3: Gain		EGFR: Gain	-0.7592	RAC1: Gain	0.6386
TCGA-L5-A88Y-01	Gain	-1.1494	CBX3: Gain		EGFR: Gain	0.0341	RAC1: Gain	1.1965
TCGA-L5-A891-01	Gain	0.4377	CBX3: Gain		EGFR: Gain	-1.3202	RAC1: Gain	-0.1007
TCGA-L5-A893-01	Gain	-0.9402	CBX3: Gain		EGFR: Gain	-0.3508	RAC1: Gain	0.7148
TCGA-L5-A8NE-01	Gain	-0.216	CBX3: Gain		EGFR: Gain	-0.6018	RAC1: Gain	-0.035
TCGA-L5-A8NF-01	Gain	-1.2005	CBX3: Gain		EGFR: Gain	-0.6194	RAC1: Gain	-0.3622
TCGA-L5-A8NG-01	Gain	-0.808	CBX3: Gain		EGFR: Gain	-0.244	RAC1: Gain	-1.3329
TCGA-L5-A8NH-01	Gain	0.94	CBX3: Gain		EGFR: Amplification	0.2639	RAC1: Gain	-0.1806
TCGA-L5-A8NJ-01	Gain	0.6349	CBX3: Gain		EGFR: Gain	-0.5881	RAC1: Gain	1.3304
TCGA-L5-A8NK-01	Gain	-0.8942	CBX3: Gain		EGFR: Gain	0.5273	RAC1: Gain	0.7177
TCGA-L5-A8NL-01	Gain	-0.3044	CBX3: Gain		EGFR: Gain	-0.9887	RAC1: Gain	-1.0774
TCGA-L5-A8NN-01	Gain	0.3127	CBX3: Gain		EGFR: Gain	-0.7317	RAC1: Gain	-1.0544
TCGA-L5-A8NR-01	Gain	0.2418	CBX3: Gain		EGFR: Gain	0.1158	RAC1: Gain	0.9382
TCGA-L5-A8NS-01	Gain	-0.4794	CBX3: Gain		EGFR: Gain	-0.4176	RAC1: Gain	-0.0746
TCGA-L5-A8NT-01	Gain	-0.7521	CBX3: Gain		EGFR: Gain	-0.2756	RAC1: Gain	-0.2293
TCGA-L5-A8NV-01	Gain	-1.2163	CBX3: Gain		EGFR: Gain	-0.6002	RAC1: Gain	0.1872
TCGA-L5-A8NW-01	Gain	-1.0321	CBX3: Gain		EGFR: Gain	0.1353	RAC1: Gain	-0.3841
TCGA-L7-A56G-01	Gain	0.2896	CBX3: Gain		EGFR: Gain	0.4945	RAC1: Gain	0.3814
TCGA-L7-A6VZ-01	Gain	-0.6616	CBX3: Gain		EGFR: Gain	-0.5323	RAC1: Gain	-0.2021
TCGA-LN-A49K-01	Gain	0.5693	CBX3: Gain		EGFR: Gain	0.3644	RAC1: Gain	-0.8184
TCGA-LN-A49N-01	Gain	-0.0778	CBX3: Gain		EGFR: Diploid	1.2293	RAC1: Gain	-0.5816
TCGA-LN-A49O-01	Gain	0.4405	CBX3: Gain		EGFR: Gain	1.5277	RAC1: Gain	-0.9317
TCGA-LN-A49R-01	Gain	1.4942	CBX3: Gain		EGFR: Gain	-0.3199	RAC1: Gain	1.076
TCGA-LN-A49S-01	Gain	0.3629	CBX3: Gain		EGFR: Diploid	-0.0534	RAC1: Gain	1.7962
TCGA-LN-A49U-01	Gain	0.9299	CBX3: Gain		EGFR: Gain	0.5185	RAC1: Gain	-0.5362
TCGA-LN-A49X-01	Gain	0.5391	CBX3: Gain		EGFR: Gain	1.2762	RAC1: Gain	-0.6385
TCGA-LN-A4A1-01	Gain	0.3126	CBX3: Gain		EGFR: Gain	0.9658	RAC1: Amplification	0.7509
TCGA-LN-A4A2-01	Gain	0.3427	CBX3: Gain		EGFR: Gain	0.9597	RAC1: Gain	-0.4493
TCGA-LN-A4A3-01	Gain	1.4063	CBX3: Gain		EGFR: Amplification	2.3667	RAC1: Gain	0.3375
TCGA-LN-A4A6-01	Gain	0.7823	CBX3: Gain		EGFR: Gain	1.1251	RAC1: Gain	0.0969
TCGA-LN-A4MQ-01	Gain	0.3203	CBX3: Gain		EGFR: Gain	0.1798	RAC1: Gain	-1.0462
TCGA-LN-A4MR-01	Gain	1.5326	CBX3: Gain		EGFR: Gain	0.3609	RAC1: Gain	1.2432
TCGA-LN-A5U6-01	Gain	0.4618	CBX3: Gain		EGFR: Gain	1.0118	RAC1: Gain	-0.11
TCGA-LN-A5U7-01	Gain	0.5687	CBX3: Gain		EGFR: Gain	1.5986	RAC1: Gain	-0.6245
TCGA-LN-A7HW-01	Gain	-0.0933	CBX3: Gain		EGFR: Gain	0.3148	RAC1: Gain	-0.5885
TCGA-LN-A8HZ-01	Gain	0.4195	CBX3: Gain		EGFR: Gain	1.0344	RAC1: Gain	-0.25
TCGA-LN-A9FO-01	Gain	1.2848	CBX3: Gain		EGFR: Gain	0.7305	RAC1: Gain	0.1633
TCGA-LN-A9FQ-01	Gain	0.1088	CBX3: Gain		EGFR: Gain	0.3764	RAC1: Gain	-1.0926
TCGA-LN-A9FR-01	Gain	-0.0558	CBX3: Gain		EGFR: Gain	1.2777	RAC1: Gain	-0.515
TCGA-Q9-A6FW-01	Gain	0.1215	CBX3: Gain		EGFR: Gain	-0.0808	RAC1: Gain	1.7943
TCGA-R6-A6DN-01	Gain	1.1534	CBX3: Gain		EGFR: Gain	-0.3506	RAC1: Gain	-0.6502
TCGA-R6-A6DQ-01	Gain	0.6296	CBX3: Gain		EGFR: Gain	-0.8148	RAC1: Gain	-0.7635
TCGA-R6-A6KZ-01	Gain	1.0558	CBX3: Gain		EGFR: Gain	-1.079	RAC1: Gain	-0.9652
TCGA-R6-A6L4-01	Gain	0.8521	CBX3: Gain		EGFR: Gain	-0.5009	RAC1: Gain	2.0154
TCGA-R6-A6L6-01	Gain	-0.6368	CBX3: Gain		EGFR: Gain	-0.9031	RAC1: Gain	0.7681
TCGA-R6-A6XG-01	Gain	0.4107	CBX3: Gain		EGFR: Diploid	-1.216	RAC1: Amplification	1.3404
TCGA-R6-A6XQ-01	Gain	-0.1508	CBX3: Gain		EGFR: Diploid	-1.8955	RAC1: Diploid	0.4989
TCGA-R6-A6Y0-01	Gain	-2.3395	CBX3: Gain		EGFR: Gain	-0.2521	RAC1: Gain	1.1629
TCGA-R6-A6Y2-01	Gain	-0.4913	CBX3: Gain		EGFR: Gain	-2.4858	RAC1: Gain	-0.7296
TCGA-R6-A8WG-01	Gain	0.7261	CBX3: Gain		EGFR: Gain	-1.3967	RAC1: Gain	-0.7766
TCGA-RE-A7BO-01	Gain	0.5942	CBX3: Gain		EGFR: Gain	-0.5789	RAC1: Gain	1.0463
TCGA-S8-A6BW-01	Gain	0.4547	CBX3: Gain		EGFR: Gain	0.5251	RAC1: Gain	0.0444
TCGA-V5-A7RC-01	Gain	-0.3226	CBX3: Gain		EGFR: Gain	0.8056	RAC1: Gain	-0.1851
TCGA-V5-AASV-01	Gain	0.7033	CBX3: Gain		EGFR: Gain	0.2241	RAC1: Gain	0.1155
TCGA-V5-AASW-01	Gain	0.3618	CBX3: Gain		EGFR: Gain	-0.4674	RAC1: Gain	0.0694
TCGA-V5-AASX-01	Gain	-0.5414	CBX3: Gain		EGFR: Gain	-0.2959	RAC1: Gain	-0.1866
TCGA-VR-A8EO-01	Gain	1.2123	CBX3: Gain		EGFR: Amplification	0.5452	RAC1: Gain	0.1279
TCGA-VR-A8EP-01	Gain	-0.3249	CBX3: Gain		EGFR: Gain	-0.137	RAC1: Shallow Deletion	-1.8674
TCGA-VR-A8EQ-01	Gain	-2.1736	CBX3: Gain		EGFR: Diploid	-0.7514	RAC1: Gain	1.1097
TCGA-VR-A8EU-01	Gain	0.6721	CBX3: Gain		EGFR: Diploid	0.5362	RAC1: Gain	0.5102
TCGA-VR-A8EW-01	Gain	-0.22	CBX3: Gain		EGFR: Gain	0.4522	RAC1: Gain	1.2418
TCGA-VR-A8EX-01	Gain	-0.4014	CBX3: Gain		EGFR: Amplification	0.2614	RAC1: Gain	2.0056
TCGA-VR-A8Q7-01	Gain	2.9549	CBX3: Gain		EGFR: Gain	1.182	RAC1: Gain	1.3016
TCGA-VR-AA4D-01	Gain	1.7562	CBX3: Gain		EGFR: Gain	-1.6016	RAC1: Gain	1.3599
TCGA-VR-AA7B-01	Gain	-1.0108	CBX3: Gain		EGFR: Shallow Deletion	0.1831	RAC1: Gain	-1.3223
TCGA-VR-AA7I-01	Gain	0.1863	CBX3: Gain		EGFR: Gain	0.3225	RAC1: Gain	0.5049
TCGA-X8-AAAR-01	Gain	-0.0244	CBX3: Gain		EGFR: Gain	-0.7679	RAC1: Gain	0.5905
TCGA-XP-A8T6-01	Gain	-0.7632	CBX3: Gain		EGFR: Gain	0.2184	RAC1: Gain	0.473
TCGA-XP-A8T8-01	Gain	0.2494	CBX3: Gain		EGFR: Gain	0.9163	RAC1: Gain	1.5406
TCGA-Z6-A8JE-01	Gain	1.759	CBX3: Gain		EGFR: Shallow Deletion	-0.5913	RAC1: Gain	0.8214
TCGA-Z6-A9VB-01	Gain	0.0479	CBX3: Gain		EGFR: Gain	0.0894	RAC1: Gain	-0.1312
GIS003-apollo20	Gain	1.5713	CBX3: Gain		EGFR: Gain	-2.584	RAC1: Diploid	-1.0172
GIS003-tan980417	Gain	-0.0147	CBX3: Gain		EGFR: Gain	0.3508	RAC1: Gain	-0.4554
TCGA-B7-5818-01	Gain	0.3557	CBX3: Gain		EGFR: Gain	-0.5975	RAC1: Gain	0.3585
TCGA-B7-A5TJ-01	Gain	-0.1642	CBX3: Gain		EGFR: Gain	0.2214	RAC1: Gain	-0.4533
TCGA-BR-4187-01	Gain	0.5134	CBX3: Gain		EGFR: Gain	0.2443	RAC1: Gain	-0.4223
TCGA-BR-4257-01	Gain	0.5023	CBX3: Gain		EGFR: Gain	0.3749	RAC1: Gain	0.1644
TCGA-BR-4362-01	Gain	1.6449	CBX3: Gain		EGFR: Gain	0.4248	RAC1: Gain	0.2834
TCGA-BR-4367-01	Gain	1.16	CBX3: Gain		EGFR: Gain	0.254	RAC1: Gain	0.6843
TCGA-BR-4368-01	Gain	0.9975	CBX3: Gain		EGFR: Gain	0.2653	RAC1: Gain	0.3998
TCGA-BR-4369-01	Gain	1.1065	CBX3: Gain		EGFR: Amplification	3.5086	RAC1: Gain	0.1519
TCGA-BR-4370-01	Gain	1.0279	CBX3: Gain		EGFR: Gain	0.7172	RAC1: Gain	0.6941
TCGA-BR-4371-01	Gain	1.6874	CBX3: Gain		EGFR: Gain	0.2381	RAC1: Gain	0.0492
TCGA-BR-6454-01	Gain	-0.483	CBX3: Gain		EGFR: Gain	-0.0428	RAC1: Gain	-1.0248
TCGA-BR-6456-01	Gain	0.1381	CBX3: Gain		EGFR: Gain	0.6937	RAC1: Gain	0.4641
TCGA-BR-6565-01	Gain	0.7449	CBX3: Gain		EGFR: Gain	-0.2449	RAC1: Gain	-0.7555
TCGA-BR-6566-01	Gain	0.3552	CBX3: Gain		EGFR: Gain	-0.1285	RAC1: Gain	0.7318
TCGA-BR-6705-01	Gain	-1.3053	CBX3: Gain		EGFR: Gain	0.1256	RAC1: Gain	-1.1424
TCGA-BR-6706-01	Gain	-0.4709	CBX3: Gain		EGFR: Amplification	1.9933	RAC1: Gain	-0.4761
TCGA-BR-6801-01	Gain	0.5161	CBX3: Gain		EGFR: Gain	-0.1635	RAC1: Gain	0.7188
TCGA-BR-7197-01	Gain	0.6505	CBX3: Gain		EGFR: Gain	-0.2348	RAC1: Amplification	0.4131
TCGA-BR-7704-01	Gain	0.1053	CBX3: Gain		EGFR: Gain	-2.0922	RAC1: Gain	-0.0533
TCGA-BR-7715-01	Gain	-0.1392	CBX3: Gain		EGFR: Gain	-0.2756	RAC1: Gain	-0.6076
TCGA-BR-7717-01	Gain	0.1658	CBX3: Gain		EGFR: Amplification	3.2484	RAC1: Gain	0.0799
TCGA-BR-7901-01	Gain	-0.3784	CBX3: Gain		EGFR: Gain	0.13	RAC1: Gain	0.5561
TCGA-BR-7958-01	Gain	-0.0397	CBX3: Gain		EGFR: Gain	-0.085	RAC1: Gain	0.1108
TCGA-BR-7959-01	Gain	-0.5384	CBX3: Gain		EGFR: Gain	0.2169	RAC1: Gain	-0.5884
TCGA-BR-8059-01	Gain	-0.3837	CBX3: Gain		EGFR: Gain	0.1053	RAC1: Gain	0.7177
TCGA-BR-8060-01	Gain	-1.339	CBX3: Gain		EGFR: Diploid	-0.5783	RAC1: Gain	-2.1085
TCGA-BR-8077-01	Gain	2.4785	CBX3: Gain		EGFR: Gain	-0.6258	RAC1: Gain	1.6702
TCGA-BR-8284-01	Gain	0.2431	CBX3: Gain		EGFR: Gain	0.0867	RAC1: Gain	0.8872
TCGA-BR-8286-01	Gain	0.6002	CBX3: Gain		EGFR: Diploid	0.0802	RAC1: Gain	1.5386
TCGA-BR-8289-01	Gain	-0.6221	CBX3: Gain		EGFR: Diploid	-1.0176	RAC1: Diploid	-1.0757
TCGA-BR-8295-01	Gain	1.1602	CBX3: Gain		EGFR: Gain	-1.3288	RAC1: Gain	-0.7786
TCGA-BR-8296-01	Gain	0.2087	CBX3: Gain		EGFR: Gain	0.1132	RAC1: Gain	1.1466
TCGA-BR-8297-01	Gain	-0.7194	CBX3: Gain		EGFR: Gain	0.6984	RAC1: Gain	-0.7225
TCGA-BR-8362-01	Gain	1.5275	CBX3: Gain		EGFR: Amplification	2.3562	RAC1: Gain	2.4985
TCGA-BR-8366-01	Gain	-0.1295	CBX3: Gain		EGFR: Gain	0.8523	RAC1: Gain	0.9782
TCGA-BR-8373-01	Gain	-1.3732	CBX3: Gain		EGFR: Gain	0.1875	RAC1: Gain	-1.4275
TCGA-BR-8381-01	Gain	0.9605	CBX3: Gain		EGFR: Gain	-1.4683	RAC1: Gain	0.4336
TCGA-BR-8483-01	Gain	1.2579	CBX3: Gain		EGFR: Gain	-0.0889	RAC1: Gain	1.1865
TCGA-BR-8485-01	Gain	0.3325	CBX3: Gain		EGFR: Diploid	-0.1458	RAC1: Gain	-0.9783
TCGA-BR-8487-01	Gain	1.2472	CBX3: Gain		EGFR: Gain	-0.9904	RAC1: Gain	1.3208
TCGA-BR-8679-01	Gain	0.4191	CBX3: Gain		EGFR: Gain	-0.0981	RAC1: Gain	-1.3776
TCGA-BR-8682-01	Gain	-1.0205	CBX3: Gain		EGFR: Gain	0.6951	RAC1: Gain	-0.9831
TCGA-BR-8683-01	Gain	0.0566	CBX3: Gain		EGFR: Gain	1.5753	RAC1: Gain	-0.6208
TCGA-BR-8687-01	Gain	0.1644	CBX3: Gain		EGFR: Gain	-0.117	RAC1: Gain	0.1265
TCGA-BR-8690-01	Gain	1.9724	CBX3: Gain		EGFR: Gain	-0.4439	RAC1: Gain	2.67
TCGA-BR-A44U-01	Gain	1.7758	CBX3: Gain		EGFR: Gain	-0.6915	RAC1: Gain	3.1718
TCGA-BR-A452-01	Gain	1.6404	CBX3: Gain		EGFR: Diploid	-2.0024	RAC1: Gain	-0.385
TCGA-BR-A4CS-01	Gain	2.0306	CBX3: Gain		EGFR: Gain	-1.8724	RAC1: Gain	2.3591
TCGA-BR-A4J1-01	Gain	1.8453	CBX3: Gain		EGFR: Gain	-0.5413	RAC1: Gain	1.1865
TCGA-BR-A4J4-01	Gain	0.5194	CBX3: Gain		EGFR: Gain	1.6105	RAC1: Gain	1.9126
TCGA-BR-A4J7-01	Gain	-0.1957	CBX3: Gain		EGFR: Gain	-0.4063	RAC1: Gain	0.2673
TCGA-BR-A4J8-01	Gain	0.2391	CBX3: Gain		EGFR: Gain	0.2407	RAC1: Gain	1.4237
TCGA-BR-A4PE-01	Gain	0.9011	CBX3: Gain		EGFR: Gain	-0.3327	RAC1: Gain	0.1163
TCGA-CD-5799-01	Gain	-0.1114	CBX3: Gain		EGFR: Gain	-0.6652	RAC1: Gain	0.625
TCGA-CD-5801-01	Gain	0.465	CBX3: Gain		EGFR: Gain	-1.0606	RAC1: Gain	0.8426
TCGA-CD-5804-01	Gain	-0.2472	CBX3: Gain		EGFR: Gain	-1.0515	RAC1: Gain	1.0041
TCGA-CD-8528-01	Gain	0.6969	CBX3: Gain		EGFR: Amplification	3.6922	RAC1: Gain	0.2733
TCGA-CD-8530-01	Gain	0.1724	CBX3: Gain		EGFR: Gain	-0.2691	RAC1: Gain	0.8225
TCGA-CD-8533-01	Gain	1.2124	CBX3: Gain		EGFR: Gain	-1.669	RAC1: Gain	-0.0146
TCGA-CD-8534-01	Gain	0.3568	CBX3: Gain		EGFR: Gain	0.797	RAC1: Gain	1.0699
TCGA-CD-8535-01	Gain	0.3783	CBX3: Gain		EGFR: Gain	0.0806	RAC1: Gain	-0.133
TCGA-CD-8536-01	Gain	0.6334	CBX3: Gain		EGFR: Gain	-0.0185	RAC1: Gain	2.0144
TCGA-CD-A48A-01	Gain	0.9156	CBX3: Gain		EGFR: Shallow Deletion	-0.6245	RAC1: Gain	1.0118
TCGA-CD-A48C-01	Gain	1.9497	CBX3: Gain		EGFR: Gain	-0.3472	RAC1: Gain	2.6011
TCGA-CD-A4MG-01	Gain	1.1186	CBX3: Gain		EGFR: Gain	-0.7996	RAC1: Gain	0.6816
TCGA-CD-A4MH-01	Gain	2.1236	CBX3: Gain		EGFR: Gain	-0.3496	RAC1: Gain	1.1694
TCGA-CG-4304-01	Gain	1.5198	CBX3: Gain		EGFR: Gain	0.113	RAC1: Gain	-0.0904
TCGA-CG-4305-01	Gain	0.5406	CBX3: Gain		EGFR: Gain	-0.214	RAC1: Gain	0.313
TCGA-CG-4436-01	Gain	1.9382	CBX3: Gain		EGFR: Gain	-0.1811	RAC1: Gain	-0.0726
TCGA-CG-4440-01	Gain	1.1001	CBX3: Gain		EGFR: Gain	0.8475	RAC1: Gain	0.8622
TCGA-CG-4441-01	Gain	-1.2924	CBX3: Gain		EGFR: Diploid	0.1984	RAC1: Gain	-0.9452
TCGA-CG-4443-01	Gain	1.4526	CBX3: Gain		EGFR: Diploid	-2.8141	RAC1: Shallow Deletion	-3.0221
TCGA-CG-4460-01	Gain	0.8956	CBX3: Gain		EGFR: Gain	0.1578	RAC1: Gain	-1.4617
TCGA-CG-4466-01	Gain	2.048	CBX3: Gain		EGFR: Gain	0.6981	RAC1: Gain	-0.7961
TCGA-CG-4469-01	Gain	1.5145	CBX3: Gain		EGFR: Gain	0.3072	RAC1: Gain	1.3324
TCGA-CG-4472-01	Gain	0.2615	CBX3: Gain		EGFR: Gain	0.5416	RAC1: Gain	0.1018
TCGA-CG-4474-01	Gain	1.244	CBX3: Gain		EGFR: Gain	0.4687	RAC1: Gain	0.5167
TCGA-CG-4475-01	Gain	1.1276	CBX3: Gain		EGFR: Gain	0.4424	RAC1: Gain	-0.2293
TCGA-CG-4476-01	Gain	1.4572	CBX3: Gain		EGFR: Gain	0.5898	RAC1: Gain	0.2535
TCGA-CG-5718-01	Gain	-0.8413	CBX3: Gain		EGFR: Gain	-0.3912	RAC1: Gain	-0.749
TCGA-CG-5724-01	Gain	0.1796	CBX3: Gain		EGFR: Gain	1.1812	RAC1: Gain	0.7391
TCGA-CG-5726-01	Gain	-0.4647	CBX3: Gain		EGFR: Gain	-0.1779	RAC1: Gain	0.6282
TCGA-CG-5734-01	Gain	-1.0274	CBX3: Gain		EGFR: Gain	-0.0481	RAC1: Gain	0.5228
TCGA-D7-5578-01	Gain	-1.1916	CBX3: Gain		EGFR: Gain	0.1198	RAC1: Gain	-0.5424
TCGA-D7-6518-01	Gain	-1.1841	CBX3: Gain		EGFR: Gain	0.5056	RAC1: Gain	-0.0565
TCGA-D7-6520-01	Gain	-1.0292	CBX3: Gain		EGFR: Amplification	-0.0395	RAC1: Gain	-0.51
TCGA-D7-6521-01	Gain	-1.0047	CBX3: Gain		EGFR: Gain	0.0291	RAC1: Gain	0.4192
TCGA-D7-6526-01	Gain	0.1841	CBX3: Gain		EGFR: Gain	0.2563	RAC1: Gain	-0.4852
TCGA-D7-6528-01	Gain	0.3402	CBX3: Gain		EGFR: Gain	0.526	RAC1: Gain	-0.3876
TCGA-D7-6815-01	Gain	-0.5135	CBX3: Gain		EGFR: Gain	0.2912	RAC1: Gain	-0.1602
TCGA-D7-6818-01	Gain	-1.5155	CBX3: Gain		EGFR: Deep Deletion	-1.1176	RAC1: Gain	-0.6824
TCGA-D7-6820-01	Gain	-0.9896	CBX3: Gain		EGFR: Gain	-0.1281	RAC1: Gain	-0.5534
TCGA-D7-6822-01	Gain	0.3251	CBX3: Gain		EGFR: Gain	-1.1011	RAC1: Gain	-1.784
TCGA-D7-8570-01	Gain	-0.0768	CBX3: Gain		EGFR: Gain	-0.86	RAC1: Gain	-0.134
TCGA-D7-8574-01	Gain	-0.8714	CBX3: Gain		EGFR: Gain	0.1503	RAC1: Gain	-1.2722
TCGA-D7-8576-01	Gain	-0.4922	CBX3: Gain		EGFR: Gain	-0.6266	RAC1: Gain	0.2711
TCGA-D7-8578-01	Gain	-0.522	CBX3: Gain		EGFR: Gain	0.4162	RAC1: Gain	-0.0446
TCGA-D7-8579-01	Gain	-1.6063	CBX3: Gain		EGFR: Gain	0.6482	RAC1: Gain	-0.4878
TCGA-D7-A4YT-01	Gain	1.6507	CBX3: Gain		EGFR: Diploid	-0.735	RAC1: Gain	0.0124
TCGA-D7-A4YU-01	Gain	0.6261	CBX3: Gain		EGFR: Gain	0.5495	RAC1: Gain	-0.3941
TCGA-D7-A4YX-01	Gain	0.7035	CBX3: Gain		EGFR: Gain	-1.3188	RAC1: Gain	0.9486
TCGA-D7-A6EX-01	Gain	1.1316	CBX3: Gain		EGFR: Gain	-0.5646	RAC1: Gain	-0.191
TCGA-D7-A6F0-01	Gain	0.437	CBX3: Gain		EGFR: Gain	-0.1014	RAC1: Gain	-1.59
TCGA-D7-A6F2-01	Gain	-0.4164	CBX3: Gain		EGFR: Gain	0.3425	RAC1: Gain	-0.2927
TCGA-F1-6177-01	Gain	-0.1675	CBX3: Gain		EGFR: Gain	0.9466	RAC1: Gain	-0.6181
TCGA-F1-6874-01	Gain	-0.9396	CBX3: Gain		EGFR: Gain	0.7869	RAC1: Gain	-0.5801
TCGA-F1-6875-01	Gain	-0.327	CBX3: Gain		EGFR: Gain	-3.3599	RAC1: Gain	-1.1901
TCGA-FP-7735-01	Gain	0.3507	CBX3: Gain		EGFR: Gain	-0.3082	RAC1: Gain	0.5975
TCGA-FP-7916-01	Gain	-0.0035	CBX3: Gain		EGFR: Gain	-0.4987	RAC1: Gain	0.335
TCGA-FP-7998-01	Gain	-1.2139	CBX3: Gain		EGFR: Diploid	-0.9095	RAC1: Gain	-1.2346
TCGA-FP-8099-01	Gain	-0.17	CBX3: Gain		EGFR: Amplification	3.4703	RAC1: Gain	-0.0696
TCGA-FP-A8CX-01	Gain	-0.5915	CBX3: Gain		EGFR: Gain	-0.1602	RAC1: Gain	0.3371
TCGA-FP-A9TM-01	Gain	-0.0164	CBX3: Gain		EGFR: Gain	0.1389	RAC1: Gain	-0.4192
TCGA-HF-7131-01	Gain	-0.674	CBX3: Gain		EGFR: Gain	0.096	RAC1: Gain	0.891
TCGA-HF-7134-01	Gain	0.0018	CBX3: Gain		EGFR: Gain	0.4874	RAC1: Gain	-0.126
TCGA-HF-7136-01	Gain	-0.3269	CBX3: Gain		EGFR: Gain	1.0678	RAC1: Gain	-0.4605
TCGA-HJ-7597-01	Gain	0.1084	CBX3: Gain		EGFR: Gain	0.7814	RAC1: Gain	1.6894
TCGA-HU-8249-01	Gain	2.6211	CBX3: Gain		EGFR: Gain	-0.451	RAC1: Gain	1.5908
TCGA-HU-A4G2-01	Gain	1.0003	CBX3: Gain		EGFR: Gain	-1.6083	RAC1: Gain	1.0767
TCGA-HU-A4G6-01	Gain	1.381	CBX3: Gain		EGFR: Gain	-1.8544	RAC1: Gain	0.6768
TCGA-HU-A4GC-01	Gain	0.8507	CBX3: Gain		EGFR: Gain	0.4589	RAC1: Gain	1.4291
TCGA-HU-A4GD-01	Gain	2.8906	CBX3: Gain		EGFR: Shallow Deletion	-1.2524	RAC1: Gain	2.0155
TCGA-HU-A4GF-01	Gain	1.2624	CBX3: Gain		EGFR: Gain	0.1756	RAC1: Gain	0.466
TCGA-HU-A4GH-01	Gain	0.7263	CBX3: Gain		EGFR: Gain	-0.2471	RAC1: Gain	1.5049
TCGA-HU-A4GP-01	Gain	-0.0552	CBX3: Gain		EGFR: Gain	0.305	RAC1: Gain	0.9412
TCGA-HU-A4GQ-01	Gain	1.3385	CBX3: Gain		EGFR: Gain	0.7146	RAC1: Amplification	1.644
TCGA-HU-A4GU-01	Gain	0.2759	CBX3: Gain		EGFR: Gain	-0.6521	RAC1: Gain	-0.5933
TCGA-HU-A4GX-01	Gain	0.5953	CBX3: Gain		EGFR: Gain	0.2653	RAC1: Gain	0.9686
TCGA-HU-A4H0-01	Gain	0.8096	CBX3: Gain		EGFR: Gain	-1.3882	RAC1: Gain	-0.4778
TCGA-HU-A4H2-01	Gain	1.3567	CBX3: Gain		EGFR: Gain	-0.0528	RAC1: Amplification	1.1432
TCGA-HU-A4H3-01	Gain	1.6803	CBX3: Gain		EGFR: Gain	0.1225	RAC1: Diploid	1.613
TCGA-HU-A4H4-01	Gain	1.9403	CBX3: Gain		EGFR: Gain	-0.088	RAC1: Gain	1.8754
TCGA-HU-A4H5-01	Gain	0.3508	CBX3: Gain		EGFR: Diploid	-3.3253	RAC1: Gain	-0.5048
TCGA-HU-A4H6-01	Gain	1.1117	CBX3: Gain		EGFR: Diploid	-0.6859	RAC1: Gain	0.7021
TCGA-HU-A4HD-01	Gain	0.7423	CBX3: Gain		EGFR: Gain	0.2698	RAC1: Gain	-0.4638
TCGA-IN-7808-01	Gain	-0.2056	CBX3: Gain		EGFR: Gain	-1.1387	RAC1: Gain	0.8485
TCGA-IN-8462-01	Gain	-0.2708	CBX3: Gain		EGFR: Amplification	1.2153	RAC1: Gain	3.0982
TCGA-IN-8663-01	Gain	0.1333	CBX3: Gain		EGFR: Gain	1.5167	RAC1: Gain	-0.1948
TCGA-IN-A6RI-01	Gain	0.3789	CBX3: Gain		EGFR: Gain	-0.0413	RAC1: Gain	1.4469
TCGA-IN-A6RL-01	Gain	-0.6822	CBX3: Gain		EGFR: Gain	0.0136	RAC1: Gain	0.543
TCGA-IN-A6RO-01	Gain	-0.2657	CBX3: Gain		EGFR: Gain	0.0842	RAC1: Gain	0.3112
TCGA-IN-A7NR-01	Gain	-1.5574	CBX3: Gain		EGFR: Gain	1.1325	RAC1: Gain	0.446
TCGA-IN-A7NU-01	Gain	-0.3651	CBX3: Gain		EGFR: Gain	0.0966	RAC1: Gain	1.9561
TCGA-KB-A6F7-01	Gain	-0.176	CBX3: Gain		EGFR: Gain	0.1856	RAC1: Gain	0.0346
TCGA-KB-A93G-01	Gain	-0.7183	CBX3: Gain		EGFR: Gain	0.4537	RAC1: Gain	-0.7609
TCGA-KB-A93H-01	Gain	1.1806	CBX3: Gain		EGFR: Amplification	3.6717	RAC1: Gain	0.87
TCGA-MX-A663-01	Gain	-0.4719	CBX3: Gain		EGFR: Gain	0.1358	RAC1: Gain	-0.7307
TCGA-R5-A7ZE-01	Gain	0.5699	CBX3: Gain		EGFR: Gain	0.2731	RAC1: Gain	1.7658
TCGA-R5-A7ZF-01	Gain	0.3254	CBX3: Gain		EGFR: Gain	0.7009	RAC1: Gain	0.6428
TCGA-R5-A7ZI-01	Gain	0.0855	CBX3: Gain		EGFR: Gain	-1.6615	RAC1: Gain	2.4451
TCGA-R5-A7ZR-01	Gain	0.2972	CBX3: Gain		EGFR: Gain	-0.8656	RAC1: Gain	0.1704
TCGA-RD-A7BT-01	Gain	0.9354	CBX3: Gain		EGFR: Gain	-0.4416	RAC1: Gain	0.521
TCGA-RD-A8MV-01	Gain	0.0521	CBX3: Gain		EGFR: Gain	0.4621	RAC1: Gain	-0.4794
TCGA-RD-A8N5-01	Gain	-0.7908	CBX3: Gain		EGFR: Gain	0.1312	RAC1: Gain	0.5449
TCGA-RD-A8N6-01	Gain	0.4972	CBX3: Gain		EGFR: Gain	0.5907	RAC1: Gain	0.3796
TCGA-VQ-A8DT-01	Gain	0.7627	CBX3: Gain		EGFR: Gain	0.2402	RAC1: Gain	1.8511
TCGA-VQ-A8DZ-01	Gain	0.5628	CBX3: Gain		EGFR: Gain	0.3848	RAC1: Gain	0.9671
TCGA-VQ-A8E2-01	Gain	-0.2508	CBX3: Gain		EGFR: Gain	-0.5194	RAC1: Gain	-1.4132
TCGA-VQ-A8E3-01	Gain	0.7524	CBX3: Gain		EGFR: Gain	1.1956	RAC1: Gain	1.5339
TCGA-VQ-A8E7-01	Gain	-0.108	CBX3: Gain		EGFR: Gain	0.3847	RAC1: Gain	0.4229
TCGA-VQ-A8PB-01	Gain	1.0769	CBX3: Gain		EGFR: Gain	0.7153	RAC1: Gain	1.6101
TCGA-VQ-A8PC-01	Gain	0.5468	CBX3: Gain		EGFR: Diploid	0.242	RAC1: Gain	0.4933
TCGA-VQ-A8PF-01	Gain	0.1546	CBX3: Gain		EGFR: Gain	-0.4952	RAC1: Gain	0.1438
TCGA-VQ-A8PH-01	Gain	2.9363	CBX3: Gain		EGFR: Gain	-0.7722	RAC1: Gain	1.2988
TCGA-VQ-A8PJ-01	Gain	0.6667	CBX3: Gain		EGFR: Gain	-0.8577	RAC1: Gain	0.1377
TCGA-VQ-A8PK-01	Gain	0.0434	CBX3: Gain		EGFR: Gain	0.0521	RAC1: Gain	-0.0792
TCGA-VQ-A8PU-01	Gain	1.0178	CBX3: Gain		EGFR: Gain	0.3667	RAC1: Gain	1.6146
TCGA-VQ-A91A-01	Gain	0.2412	CBX3: Gain		EGFR: Gain	0.3835	RAC1: Gain	-0.0595
TCGA-VQ-A91D-01	Gain	0.3681	CBX3: Gain		EGFR: Gain	-0.1783	RAC1: Gain	0.8512
TCGA-VQ-A91E-01	Gain	-0.5848	CBX3: Gain		EGFR: Gain	0.3446	RAC1: Gain	0.7936
TCGA-VQ-A91N-01	Gain	-0.1369	CBX3: Gain		EGFR: Gain	1.1913	RAC1: Gain	-0.4378
TCGA-VQ-A91Q-01	Gain	-0.3147	CBX3: Gain		EGFR: Gain	-0.0427	RAC1: Gain	-0.7442
TCGA-VQ-A91U-01	Gain	0.5626	CBX3: Gain		EGFR: Gain	0.1451	RAC1: Gain	0.0811
TCGA-VQ-A91V-01	Gain	0.6371	CBX3: Gain		EGFR: Gain	0.9088	RAC1: Shallow Deletion	-0.6207
TCGA-VQ-A91W-01	Gain	0.7784	CBX3: Gain		EGFR: Gain	0.1598	RAC1: Gain	0.0371
TCGA-VQ-A91X-01	Gain	1.3415	CBX3: Gain		EGFR: Gain	-0.8551	RAC1: Gain	0.3759
TCGA-VQ-A91Z-01	Gain	0.9661	CBX3: Gain		EGFR: Gain	-2.9945	RAC1: Shallow Deletion	-2.1681
TCGA-VQ-A923-01	Gain	-0.105	CBX3: Gain		EGFR: Gain	-1.0341	RAC1: Gain	0.3789
TCGA-VQ-A925-01	Gain	-0.3229	CBX3: Gain		EGFR: Gain	0.3022	RAC1: Gain	-0.0171
TCGA-VQ-A94O-01	Gain	1.2133	CBX3: Gain		EGFR: Gain	-0.6202	RAC1: Gain	-0.4166
TCGA-VQ-A94R-01	Gain	0.2739	CBX3: Gain		EGFR: Gain	0.9859	RAC1: Gain	-0.0223
TCGA-VQ-A94T-01	Gain	1.3693	CBX3: Gain		EGFR: Gain	-0.7231	RAC1: Gain	-0.4115
TCGA-VQ-A94U-01	Gain	0.6038	CBX3: Gain		EGFR: Gain	-0.1339	RAC1: Gain	1.0045
TCGA-VQ-AA68-01	Gain	0.9399	CBX3: Gain		EGFR: Gain	1.7443	RAC1: Gain	1.7815
TCGA-VQ-AA6A-01	Gain	0.5787	CBX3: Gain		EGFR: Gain	1.1296	RAC1: Gain	0.8962
TCGA-VQ-AA6B-01	Gain	1.7075	CBX3: Gain		EGFR: Gain	0.0402	RAC1: Gain	0.3769
TCGA-VQ-AA6F-01	Gain	0.0044	CBX3: Gain		EGFR: Gain	0.4336	RAC1: Gain	-0.6944
TCGA-VQ-AA6I-01	Gain	0.7399	CBX3: Gain		EGFR: Amplification	4.2118	RAC1: Gain	-0.0724
TCGA-VQ-AA6J-01	Gain	0.5857	CBX3: Gain		EGFR: Gain	0.2259	RAC1: Gain	-0.54
TCGA-VQ-AA6K-01	Gain	-0.2253	CBX3: Gain		EGFR: Gain	-0.0549	RAC1: Gain	-0.3215
TCGA-ZA-A8F6-01	Gain	0.2149	CBX3: Gain		EGFR: Gain	0.8018	RAC1: Gain	-0.0531
TCGA-ZQ-A9CR-01	Gain	2.2639	CBX3: Gain		EGFR: Amplification	2.604	RAC1: Gain	1.5248
TCGA-2H-A9GO-01	Amplification	2.7988	CBX3: Amplification		EGFR: Gain	-1.3308	RAC1: Amplification	1.2377
TCGA-IG-A3Y9-01	Amplification	0.8242	CBX3: Amplification		EGFR: Amplification	1.0103	RAC1: Amplification	0.9207
TCGA-JY-A6FA-01	Amplification	-0.033	CBX3: Amplification		EGFR: Amplification	0.313	RAC1: Amplification	1.0806
TCGA-L5-A4ON-01	Amplification	1.2262	CBX3: Amplification		EGFR: Gain	-0.1007	RAC1: Gain	0.9121
TCGA-LN-A49W-01	Amplification	1.4222	CBX3: Amplification		EGFR: Amplification	0.5468	RAC1: Amplification	0.1117
TCGA-LN-A4A4-01	Amplification	0.5453	CBX3: Amplification		EGFR: Amplification	1.0387	RAC1: Gain	0.5443
TCGA-R6-A8WC-01	Amplification	1.2036	CBX3: Amplification		EGFR: Gain	-0.5774	RAC1: Gain	-0.2464
TCGA-V5-A7RB-01	Amplification	2.4836	CBX3: Amplification		EGFR: Amplification	0.0036	RAC1: Gain	-0.3844
TCGA-VR-A8ET-01	Amplification	0.9242	CBX3: Amplification		EGFR: Amplification	0.7355	RAC1: Amplification	2.9878
TCGA-Z6-AAPN-01	Amplification	1.4126	CBX3: Amplification		EGFR: Amplification	0.8929	RAC1: Amplification	2.2554
TCGA-ZR-A9CJ-01	Amplification	2.5225	CBX3: Amplification		EGFR: Gain	-0.8149	RAC1: Gain	1.0233
GIS003-tan76629543	Amplification	1.7654	CBX3: Amplification		EGFR: Amplification	-0.3136	RAC1: Amplification	-0.1302
GIS003-tan980437	Amplification	2.1352	CBX3: Amplification		EGFR: Amplification	-0.1512	RAC1: Gain	-1.0298
GIS003-tan990275	Amplification	1.6831	CBX3: Amplification		EGFR: Gain	0.4659	RAC1: Amplification	0.588
GIS003-tan990489	Amplification	0.9904	CBX3: Amplification		EGFR: Amplification	-1.3178	RAC1: Amplification	-0.3167
TCGA-BR-6458-01	Amplification	0.4407	CBX3: Amplification		EGFR: Amplification	4.0394	RAC1: Amplification	-0.3516
TCGA-BR-7703-01	Amplification	0.238	CBX3: Amplification		EGFR: Amplification	-0.3801	RAC1: Amplification	1.2809
TCGA-BR-A4QI-01	Amplification	1.1776	CBX3: Amplification		EGFR: Amplification	0.8792	RAC1: Gain	1.3072
TCGA-CD-A486-01	Amplification	1.111	CBX3: Amplification		EGFR: Amplification	1.1671	RAC1: Amplification	0.0232
TCGA-D7-8575-01	Amplification	-0.4367	CBX3: Amplification		EGFR: Amplification	1.9353	RAC1: Amplification	1.1544
TCGA-FP-7829-01	Amplification	0.7236	CBX3: Amplification		EGFR: Gain	0.4763	RAC1: Amplification	1.4095
TCGA-FP-8631-01	Amplification	0.6425	CBX3: Amplification		EGFR: Gain	-0.1627	RAC1: Amplification	2.4073
TCGA-FP-A4BF-01	Amplification	1.08	CBX3: Amplification		EGFR: Amplification	3.3013	RAC1: Amplification	1.7253
TCGA-IN-A6RS-01	Amplification	1.7267	CBX3: Amplification		EGFR: Gain	0.1891	RAC1: Gain	0.9978
TCGA-R5-A7O7-01	Amplification	3.5818	CBX3: Amplification		EGFR: Diploid	0.0373	RAC1: Gain	1.9047

## Sheet: Head and neck cancer samples
Sample Id	CBX3: Putative copy-number alterations from GISTIC	CBX3: mRNA expression z-scores relative to all samples (log RNA Seq V2 RSEM)	Copy Number Alterations	EGFR: mRNA expression z-scores relative to all samples (log RNA Seq V2 RSEM)	Copy Number Alterations	RAC1: mRNA expression z-scores relative to all samples (log RNA Seq V2 RSEM)
TCGA-BA-5153-01	Shallow Deletion	-2.7327	EGFR: Diploid	0.9139	RAC1: Shallow Deletion	-1.5349
TCGA-BA-5559-01	Shallow Deletion	-1.2942	EGFR: Shallow Deletion	-0.0593	RAC1: Shallow Deletion	-0.8158
TCGA-BA-A4IG-01	Shallow Deletion	0.0404	EGFR: Shallow Deletion	-0.4873	RAC1: Shallow Deletion	-0.4487
TCGA-BA-A6DE-01	Shallow Deletion	-1.3043	EGFR: Amplification	0.3446	RAC1: Amplification	1.043
TCGA-BB-4227-01	Shallow Deletion	-2.2054	EGFR: Diploid	0.0189	RAC1: Gain	1.1298
TCGA-BB-A5HY-01	Shallow Deletion	0.306	EGFR: Amplification	1.9067	RAC1: Gain	-0.2343
TCGA-CN-5374-01	Shallow Deletion	-0.3314	EGFR: Shallow Deletion	-0.7498	RAC1: Shallow Deletion	-0.8188
TCGA-CN-6992-01	Shallow Deletion	-0.7854	EGFR: Gain	0.1269	RAC1: Shallow Deletion	-1.5036
TCGA-CN-6998-01	Shallow Deletion	-1.043	EGFR: Shallow Deletion	0.2898	RAC1: Shallow Deletion	0.2533
TCGA-CN-A63U-01	Shallow Deletion	-0.0579	EGFR: Shallow Deletion	-2.4458	RAC1: Shallow Deletion	-1.3131
TCGA-CN-A6V7-01	Shallow Deletion	-0.8477	EGFR: Diploid	-0.8907	RAC1: Shallow Deletion	-0.6734
TCGA-CR-6473-01	Shallow Deletion	-1.9901	EGFR: Diploid	0.2043	RAC1: Shallow Deletion	-1.8108
TCGA-CR-7383-01	Shallow Deletion	-0.6389	EGFR: Shallow Deletion	-1.7183	RAC1: Diploid	-0.7459
TCGA-CV-5432-01	Shallow Deletion	-0.7392	EGFR: Gain	-0.0399	RAC1: Shallow Deletion	-1.7157
TCGA-CV-5435-01	Shallow Deletion	-1.2364	EGFR: Shallow Deletion	0.3244	RAC1: Shallow Deletion	-2.278
TCGA-CV-6003-01	Shallow Deletion	0.1995	EGFR: Shallow Deletion	-0.6344	RAC1: Shallow Deletion	-1.0898
TCGA-CV-7242-01	Shallow Deletion	-2.0498	EGFR: Amplification	1.9434	RAC1: Shallow Deletion	-1.2723
TCGA-CV-7261-01	Shallow Deletion	-0.1399	EGFR: Diploid	0.2048	RAC1: Shallow Deletion	-1.591
TCGA-CV-7421-01	Shallow Deletion	-0.9656	EGFR: Gain	0.151	RAC1: Shallow Deletion	-1.1409
TCGA-CV-7429-01	Shallow Deletion	-0.2156	EGFR: Amplification	0.3344	RAC1: Shallow Deletion	-1.563
TCGA-CV-7430-01	Shallow Deletion	-2.7753	EGFR: Shallow Deletion	-0.3018	RAC1: Diploid	0.8436
TCGA-D6-A6EQ-01	Shallow Deletion	-0.4958	EGFR: Amplification	-0.0241	RAC1: Shallow Deletion	-0.5311
TCGA-F7-A623-01	Shallow Deletion	0.1034	EGFR: Shallow Deletion	-0.2965	RAC1: Shallow Deletion	-0.9261
TCGA-HD-8224-01	Shallow Deletion	-3.2521	EGFR: Diploid	0.1023	RAC1: Diploid	-0.8785
TCGA-KU-A6H7-01	Shallow Deletion	0.7982	EGFR: Shallow Deletion	-1.651	RAC1: Shallow Deletion	0.5009
TCGA-MZ-A5BI-01	Shallow Deletion	-0.8887	EGFR: Shallow Deletion	-1.8119	RAC1: Shallow Deletion	-0.519
TCGA-QK-A8Z8-01	Shallow Deletion	-1.6868	EGFR: Amplification	1.8453	RAC1: Shallow Deletion	-3.5527
TCGA-QK-AA3J-01	Shallow Deletion	-2.2819	EGFR: Shallow Deletion	-0.687	RAC1: Shallow Deletion	-1.6283
TCGA-UF-A719-01	Shallow Deletion	-1.0207	EGFR: Shallow Deletion	-0.601	RAC1: Shallow Deletion	-2.3048
TCGA-4P-AA8J-01	Diploid	0.0495	EGFR: Diploid	-1.2591	RAC1: Diploid	-0.0711
TCGA-BA-4077-01	Diploid	-0.2347	EGFR: Diploid	-0.1135	RAC1: Diploid	-0.0495
TCGA-BA-4078-01	Diploid	-0.5324	EGFR: Diploid	0.6379	RAC1: Diploid	-1.2211
TCGA-BA-5151-01	Diploid	-1.0099	EGFR: Diploid	0.3532	RAC1: Diploid	-0.1118
TCGA-BA-5152-01	Diploid	0.0479	EGFR: Diploid	-0.893	RAC1: Diploid	1.9523
TCGA-BA-5556-01	Diploid	-1.3243	EGFR: Diploid	0.5379	RAC1: Diploid	-0.648
TCGA-BA-5557-01	Diploid	-2.0389	EGFR: Diploid	0.3925	RAC1: Diploid	0.0101
TCGA-BA-5558-01	Diploid	-1.3521	EGFR: Diploid	0.847	RAC1: Diploid	-0.9871
TCGA-BA-6868-01	Diploid	-0.0585	EGFR: Shallow Deletion	0.749	RAC1: Gain	-0.0526
TCGA-BA-6869-01	Diploid	-0.1285	EGFR: Diploid	-0.7833	RAC1: Diploid	0.2946
TCGA-BA-6871-01	Diploid	0.8099	EGFR: Diploid	-0.6237	RAC1: Diploid	-0.5329
TCGA-BA-6873-01	Diploid	0.2307	EGFR: Diploid	0.3157	RAC1: Diploid	-1.7861
TCGA-BA-7269-01	Diploid	0.0893	EGFR: Amplification	0.0353	RAC1: Diploid	0.2823
TCGA-BA-A4IF-01	Diploid	0.8764	EGFR: Diploid	-0.1609	RAC1: Gain	-1.061
TCGA-BA-A4IH-01	Diploid	1.5493	EGFR: Diploid	-0.1941	RAC1: Diploid	-0.6324
TCGA-BA-A4II-01	Diploid	0.5731	EGFR: Amplification	1.6588	RAC1: Diploid	0.6336
TCGA-BA-A6D8-01	Diploid	0.6	EGFR: Diploid	-2.6482	RAC1: Gain	1.3125
TCGA-BA-A6DA-01	Diploid	-0.655	EGFR: Diploid	-0.9013	RAC1: Diploid	1.6529
TCGA-BA-A6DB-01	Diploid	-0.1276	EGFR: Diploid	-1.3452	RAC1: Diploid	-0.0699
TCGA-BA-A6DD-01	Diploid	0.107	EGFR: Diploid	-1.491	RAC1: Diploid	0.1327
TCGA-BA-A6DG-01	Diploid	0.16	EGFR: Amplification	-0.0981	RAC1: Diploid	-0.2803
TCGA-BA-A6DJ-01	Diploid	0.8162	EGFR: Diploid	-0.7217	RAC1: Diploid	-0.1113
TCGA-BA-A8YP-01	Diploid	0.439	EGFR: Shallow Deletion	-0.7959	RAC1: Diploid	-2.1742
TCGA-BB-4217-01	Diploid	-0.4156	EGFR: Diploid	0.2151	RAC1: Diploid	-0.8837
TCGA-BB-4223-01	Diploid	-0.6765	EGFR: Diploid	-0.0418	RAC1: Diploid	0.1858
TCGA-BB-4225-01	Diploid	-0.9706	EGFR: Diploid	0.3812	RAC1: Diploid	1.5558
TCGA-BB-4228-01	Diploid	-1.0619	EGFR: Diploid	0.0479	RAC1: Diploid	0.6373
TCGA-BB-7861-01	Diploid	0.4118	EGFR: Diploid	-0.4207	RAC1: Diploid	-0.991
TCGA-BB-7862-01	Diploid	0.3513	EGFR: Diploid	0.1045	RAC1: Diploid	-0.1516
TCGA-BB-7864-01	Diploid	0.754	EGFR: Diploid	-0.1643	RAC1: Diploid	-0.8566
TCGA-BB-7866-01	Diploid	1.0899	EGFR: Diploid	-0.7084	RAC1: Diploid	1.4897
TCGA-BB-7871-01	Diploid	0.8905	EGFR: Diploid	-1.0612	RAC1: Diploid	-0.5612
TCGA-BB-7872-01	Diploid	0.8202	EGFR: Diploid	-0.3846	RAC1: Diploid	0.3431
TCGA-BB-A5HZ-01	Diploid	0.3995	EGFR: Diploid	-0.5551	RAC1: Diploid	-0.6633
TCGA-BB-A6UM-01	Diploid	0.4802	EGFR: Diploid	-1.5471	RAC1: Diploid	0.8644
TCGA-BB-A6UO-01	Diploid	0.1496	EGFR: Diploid	-0.6815	RAC1: Diploid	0.286
TCGA-C9-A480-01	Diploid	-0.8779	EGFR: Diploid	-0.093	RAC1: Diploid	-0.2837
TCGA-CN-4723-01	Diploid	-1.2409	EGFR: Diploid	0.7699	RAC1: Diploid	-1.7812
TCGA-CN-4725-01	Diploid	-0.032	EGFR: Diploid	0.3002	RAC1: Diploid	-0.1523
TCGA-CN-4726-01	Diploid	-1.0844	EGFR: Amplification	0.1396	RAC1: Diploid	0.5859
TCGA-CN-4727-01	Diploid	-0.8202	EGFR: Diploid	0.0971	RAC1: Diploid	-0.405
TCGA-CN-4728-01	Diploid	-1.1497	EGFR: Diploid	0.0254	RAC1: Diploid	-0.3028
TCGA-CN-4733-01	Diploid	-1.0622	EGFR: Diploid	0.1438	RAC1: Diploid	-1.5103
TCGA-CN-4735-01	Diploid	-0.0083	EGFR: Diploid	1.1564	RAC1: Diploid	-1.2184
TCGA-CN-4736-01	Diploid	-1.3013	EGFR: Diploid	-0.1763	RAC1: Gain	0.3432
TCGA-CN-4741-01	Diploid	-0.4967	EGFR: Diploid	0.2926	RAC1: Diploid	-0.26
TCGA-CN-4742-01	Diploid	-1.2203	EGFR: Diploid	0.5883	RAC1: Diploid	-0.3847
TCGA-CN-5355-01	Diploid	-0.8932	EGFR: Diploid	0.882	RAC1: Diploid	-0.6539
TCGA-CN-5360-01	Diploid	-1.5961	EGFR: Diploid	0.6567	RAC1: Diploid	-1.653
TCGA-CN-5364-01	Diploid	-0.2116	EGFR: Diploid	0.4264	RAC1: Diploid	0.5892
TCGA-CN-5369-01	Diploid	-0.3272	EGFR: Diploid	-0.0173	RAC1: Diploid	-0.1759
TCGA-CN-5370-01	Diploid	-0.0075	EGFR: Diploid	0.5008	RAC1: Diploid	-1.1944
TCGA-CN-5373-01	Diploid	-2.176	EGFR: Diploid	0.4965	RAC1: Diploid	-0.8888
TCGA-CN-6010-01	Diploid	-0.8108	EGFR: Diploid	0.4537	RAC1: Diploid	-1.9097
TCGA-CN-6017-01	Diploid	-1.6879	EGFR: Diploid	-0.3809	RAC1: Diploid	-1.541
TCGA-CN-6018-01	Diploid	-0.8029	EGFR: Shallow Deletion	1.4087	RAC1: Diploid	-1.3078
TCGA-CN-6019-01	Diploid	-1.2549	EGFR: Diploid	-0.2468	RAC1: Diploid	-0.5695
TCGA-CN-6021-01	Diploid	-0.9547	EGFR: Diploid	0.0955	RAC1: Diploid	-1.0486
TCGA-CN-6989-01	Diploid	-1.0805	EGFR: Diploid	-0.5064	RAC1: Diploid	-1.7259
TCGA-CN-6994-01	Diploid	-0.9746	EGFR: Diploid	0.8481	RAC1: Diploid	-1.2303
TCGA-CN-6996-01	Diploid	-0.1183	EGFR: Diploid	0.4152	RAC1: Diploid	-0.2375
TCGA-CN-A497-01	Diploid	0.5215	EGFR: Diploid	-0.5896	RAC1: Diploid	-1.4001
TCGA-CN-A498-01	Diploid	-0.4634	EGFR: Diploid	0.516	RAC1: Diploid	-0.3911
TCGA-CN-A499-01	Diploid	0.8886	EGFR: Diploid	-0.0149	RAC1: Diploid	0.1405
TCGA-CN-A49C-01	Diploid	0.117	EGFR: Diploid	-1.1867	RAC1: Diploid	0.5816
TCGA-CN-A642-01	Diploid	1.8233	EGFR: Diploid	-0.7663	RAC1: Diploid	-0.5782
TCGA-CN-A6UY-01	Diploid	-0.1263	EGFR: Diploid	-1.4248	RAC1: Diploid	1.996
TCGA-CN-A6V1-01	Diploid	0.471	EGFR: Diploid	-2.7421	RAC1: Diploid	1.2149
TCGA-CN-A6V3-01	Diploid	0.6486	EGFR: Diploid	0.1664	RAC1: Diploid	-0.9036
TCGA-CN-A6V6-01	Diploid	-0.4938	EGFR: Diploid	-1.08	RAC1: Diploid	0.5154
TCGA-CQ-5323-01	Diploid	-0.5457	EGFR: Diploid	0.2058	RAC1: Diploid	-0.5726
TCGA-CQ-5324-01	Diploid	-1.3718	EGFR: Diploid	-0.0386	RAC1: Diploid	-0.1041
TCGA-CQ-5325-01	Diploid	-0.5763	EGFR: Diploid	-0.1394	RAC1: Diploid	-0.443
TCGA-CQ-5326-01	Diploid	-0.1332	EGFR: Diploid	1.1911	RAC1: Diploid	-1.2556
TCGA-CQ-5327-01	Diploid	-0.5236	EGFR: Diploid	-0.2467	RAC1: Diploid	0.1979
TCGA-CQ-5330-01	Diploid	-0.6793	EGFR: Amplification	0.7746	RAC1: Diploid	-2.1509
TCGA-CQ-5331-01	Diploid	-0.7735	EGFR: Diploid	0.1097	RAC1: Diploid	-0.96
TCGA-CQ-5332-01	Diploid	-0.713	EGFR: Diploid	0.1669	RAC1: Diploid	0.143
TCGA-CQ-5333-01	Diploid	-0.1855	EGFR: Diploid	-1.3311	RAC1: Diploid	-0.623
TCGA-CQ-6218-01	Diploid	-0.5255	EGFR: Diploid	-0.0133	RAC1: Diploid	-0.3188
TCGA-CQ-6221-01	Diploid	-0.8192	EGFR: Diploid	-1.7424	RAC1: Diploid	-0.1275
TCGA-CQ-6223-01	Diploid	-0.6376	EGFR: Diploid	0.2745	RAC1: Diploid	0.6342
TCGA-CQ-6224-01	Diploid	-0.0658	EGFR: Diploid	-0.2424	RAC1: Diploid	-0.449
TCGA-CQ-6227-01	Diploid	-0.1843	EGFR: Diploid	0.1496	RAC1: Diploid	-0.167
TCGA-CQ-6228-01	Diploid	0.4285	EGFR: Diploid	-0.0782	RAC1: Diploid	0.2353
TCGA-CQ-6229-01	Diploid	-0.0046	EGFR: Amplification	1.5741	RAC1: Diploid	-0.0847
TCGA-CQ-7063-01	Diploid	-0.7232	EGFR: Diploid	-0.0191	RAC1: Diploid	-0.8762
TCGA-CQ-7065-01	Diploid	-0.7085	EGFR: Diploid	-0.5455	RAC1: Diploid	1.296
TCGA-CQ-7071-01	Diploid	0.4668	EGFR: Diploid	-0.1153	RAC1: Diploid	0.4958
TCGA-CQ-A4C6-01	Diploid	0.282	EGFR: Diploid	-0.2342	RAC1: Diploid	-0.7897
TCGA-CQ-A4CB-01	Diploid	0.5249	EGFR: Diploid	0.3314	RAC1: Diploid	-0.3827
TCGA-CQ-A4CD-01	Diploid	0.6372	EGFR: Diploid	-0.1895	RAC1: Diploid	-0.6378
TCGA-CQ-A4CE-01	Diploid	-0.7966	EGFR: Diploid	-0.6378	RAC1: Diploid	0.3115
TCGA-CQ-A4CG-01	Diploid	0.5085	EGFR: Diploid	0.1103	RAC1: Diploid	-1.128
TCGA-CQ-A4CI-01	Diploid	1.5501	EGFR: Diploid	-0.8615	RAC1: Diploid	-0.0027
TCGA-CR-5243-01	Diploid	-1.2692	EGFR: Diploid	0.4752	RAC1: Diploid	0.7569
TCGA-CR-5247-01	Diploid	-0.1455	EGFR: Diploid	0.1124	RAC1: Diploid	0.4759
TCGA-CR-5248-01	Diploid	-0.272	EGFR: Diploid	-0.5274	RAC1: Diploid	0.0524
TCGA-CR-5249-01	Diploid	-1.1929	EGFR: Diploid	0.4211	RAC1: Diploid	0.323
TCGA-CR-5250-01	Diploid	-1.1725	EGFR: Diploid	0.9364	RAC1: Diploid	0.5292
TCGA-CR-6467-01	Diploid	-0.4848	EGFR: Diploid	-1.0313	RAC1: Diploid	-0.0987
TCGA-CR-6470-01	Diploid	-0.3315	EGFR: Diploid	0.1965	RAC1: Diploid	0.3415
TCGA-CR-6471-01	Diploid	-1.3633	EGFR: Diploid	0.0808	RAC1: Diploid	0.0721
TCGA-CR-6472-01	Diploid	-1.3402	EGFR: Diploid	-0.6973	RAC1: Diploid	0.9569
TCGA-CR-6480-01	Diploid	-1.2975	EGFR: Diploid	-0.08	RAC1: Diploid	0.4957
TCGA-CR-6481-01	Diploid	-0.4306	EGFR: Diploid	0.154	RAC1: Diploid	0.8613
TCGA-CR-6482-01	Diploid	-0.9327	EGFR: Diploid	-0.1986	RAC1: Diploid	-1.0699
TCGA-CR-6487-01	Diploid	-1.1748	EGFR: Diploid	-0.0956	RAC1: Diploid	-2.3922
TCGA-CR-6488-01	Diploid	-1.3805	EGFR: Diploid	-0.1361	RAC1: Diploid	-0.9079
TCGA-CR-6491-01	Diploid	-1.1625	EGFR: Diploid	1.2549	RAC1: Diploid	0.3418
TCGA-CR-6492-01	Diploid	-0.7741	EGFR: Diploid	-0.0641	RAC1: Diploid	0.3696
TCGA-CR-6493-01	Diploid	-0.2654	EGFR: Diploid	1.351	RAC1: Diploid	-0.7357
TCGA-CR-7368-01	Diploid	-0.52	EGFR: Diploid	0.4963	RAC1: Diploid	0.0325
TCGA-CR-7369-01	Diploid	0.0264	EGFR: Diploid	0.3668	RAC1: Diploid	0.0086
TCGA-CR-7371-01	Diploid	-0.7004	EGFR: Diploid	0.0606	RAC1: Diploid	-0.1564
TCGA-CR-7372-01	Diploid	-1.6589	EGFR: Diploid	0.2645	RAC1: Diploid	0.0382
TCGA-CR-7374-01	Diploid	-0.8251	EGFR: Diploid	0.0125	RAC1: Diploid	-0.8805
TCGA-CR-7376-01	Diploid	-1.2246	EGFR: Diploid	0.1116	RAC1: Diploid	-1.0584
TCGA-CR-7385-01	Diploid	-0.7301	EGFR: Diploid	-0.3422	RAC1: Diploid	0.6466
TCGA-CR-7386-01	Diploid	-0.6604	EGFR: Diploid	0.4027	RAC1: Diploid	-0.3838
TCGA-CR-7388-01	Diploid	-1.1021	EGFR: Diploid	0.1743	RAC1: Diploid	-0.8154
TCGA-CR-7391-01	Diploid	-1.9737	EGFR: Diploid	0.1837	RAC1: Diploid	-0.1888
TCGA-CR-7392-01	Diploid	-1.1879	EGFR: Diploid	0.8516	RAC1: Diploid	0.4706
TCGA-CR-7393-01	Diploid	-2.3809	EGFR: Diploid	0.2149	RAC1: Diploid	-0.8912
TCGA-CR-7394-01	Diploid	-1.6076	EGFR: Diploid	-0.0114	RAC1: Diploid	-0.5386
TCGA-CR-7395-01	Diploid	-0.1781	EGFR: Diploid	0.0299	RAC1: Diploid	-0.0319
TCGA-CR-7399-01	Diploid	0.6253	EGFR: Diploid	0.2329	RAC1: Diploid	-0.9158
TCGA-CR-7401-01	Diploid	-1.2304	EGFR: Diploid	-0.0979	RAC1: Diploid	0.6179
TCGA-CR-7402-01	Diploid	0.111	EGFR: Diploid	0.0659	RAC1: Diploid	-0.0995
TCGA-CR-7404-01	Diploid	-0.4215	EGFR: Diploid	-0.051	RAC1: Diploid	-0.2476
TCGA-CV-5434-01	Diploid	-0.8819	EGFR: Diploid	-0.5196	RAC1: Diploid	-2.2413
TCGA-CV-5441-01	Diploid	-0.2411	EGFR: Diploid	-0.2617	RAC1: Diploid	-0.9761
TCGA-CV-5443-01	Diploid	-0.8519	EGFR: Diploid	-0.0866	RAC1: Diploid	1.7133
TCGA-CV-5966-01	Diploid	1.1627	EGFR: Diploid	-0.4865	RAC1: Diploid	-0.2606
TCGA-CV-5970-01	Diploid	-1.2341	EGFR: Diploid	0.2517	RAC1: Diploid	-0.3721
TCGA-CV-5971-01	Diploid	-0.4497	EGFR: Diploid	-0.897	RAC1: Gain	-0.7242
TCGA-CV-5973-01	Diploid	-0.9741	EGFR: Diploid	-1.21	RAC1: Diploid	1.3429
TCGA-CV-5976-01	Diploid	-0.1053	EGFR: Amplification	2.3527	RAC1: Diploid	-0.7621
TCGA-CV-5977-01	Diploid	-0.0818	EGFR: Diploid	-0.5202	RAC1: Diploid	-0.9675
TCGA-CV-5979-01	Diploid	-0.626	EGFR: Diploid	0.3043	RAC1: Diploid	-0.3792
TCGA-CV-6433-01	Diploid	1.0133	EGFR: Deep Deletion	-1.9702	RAC1: Diploid	0.889
TCGA-CV-6436-01	Diploid	0.2404	EGFR: Diploid	-1.722	RAC1: Diploid	1.4095
TCGA-CV-6441-01	Diploid	0.1346	EGFR: Diploid	-0.7218	RAC1: Diploid	1.7278
TCGA-CV-6934-01	Diploid	-0.9077	EGFR: Amplification	0.4921	RAC1: Diploid	-0.9003
TCGA-CV-6937-01	Diploid	0.8458	EGFR: Diploid	-0.2678	RAC1: Diploid	-0.4026
TCGA-CV-6938-01	Diploid	0.1169	EGFR: Diploid	-0.4772	RAC1: Diploid	-0.2195
TCGA-CV-6939-01	Diploid	-0.3971	EGFR: Diploid	0.3173	RAC1: Diploid	0.1529
TCGA-CV-6941-01	Diploid	-0.4573	EGFR: Amplification	1.3315	RAC1: Diploid	-1.3291
TCGA-CV-6942-01	Diploid	0.995	EGFR: Diploid	-0.7314	RAC1: Diploid	-0.5104
TCGA-CV-6943-01	Diploid	-1.5344	EGFR: Diploid	-0.0314	RAC1: Diploid	-0.2026
TCGA-CV-6948-01	Diploid	0.743	EGFR: Diploid	0.0598	RAC1: Diploid	-0.4035
TCGA-CV-6952-01	Diploid	-0.2866	EGFR: Diploid	0.0802	RAC1: Diploid	-0.2344
TCGA-CV-6955-01	Diploid	-2.2457	EGFR: Diploid	-0.0724	RAC1: Diploid	1.0412
TCGA-CV-6956-01	Diploid	0.119	EGFR: Diploid	0.345	RAC1: Diploid	0.0114
TCGA-CV-6959-01	Diploid	-0.824	EGFR: Amplification	2.9596	RAC1: Diploid	-1.362
TCGA-CV-6960-01	Diploid	-0.5372	EGFR: Amplification	3.144	RAC1: Diploid	-0.8508
TCGA-CV-6961-01	Diploid	-0.3292	EGFR: Diploid	0.1425	RAC1: Gain	-0.3971
TCGA-CV-7089-01	Diploid	-0.3401	EGFR: Diploid	-0.0956	RAC1: Diploid	0.8707
TCGA-CV-7095-01	Diploid	-0.7405	EGFR: Amplification	1.7679	RAC1: Diploid	-0.3658
TCGA-CV-7097-01	Diploid	-0.0221	EGFR: Diploid	0.5534	RAC1: Diploid	-0.3049
TCGA-CV-7099-01	Diploid	-0.3646	EGFR: Diploid	-0.1305	RAC1: Diploid	-0.346
TCGA-CV-7100-01	Diploid	0.0931	EGFR: Diploid	0.5205	RAC1: Diploid	-0.9708
TCGA-CV-7102-01	Diploid	0.1949	EGFR: Amplification	2.6646	RAC1: Gain	-0.1168
TCGA-CV-7103-01	Diploid	-1.0549	EGFR: Diploid	-0.5195	RAC1: Diploid	-0.5734
TCGA-CV-7104-01	Diploid	-0.6281	EGFR: Diploid	0.4369	RAC1: Diploid	-0.4106
TCGA-CV-7183-01	Diploid	-1.4933	EGFR: Diploid	0.3359	RAC1: Diploid	0.4678
TCGA-CV-7238-01	Diploid	-0.159	EGFR: Diploid	-0.2194	RAC1: Diploid	-0.1266
TCGA-CV-7250-01	Diploid	-0.5352	EGFR: Diploid	-0.4156	RAC1: Diploid	-0.4309
TCGA-CV-7252-01	Diploid	-0.8605	EGFR: Diploid	0.402	RAC1: Diploid	0.1184
TCGA-CV-7253-01	Diploid	-0.4299	EGFR: Diploid	1.2177	RAC1: Diploid	0.6542
TCGA-CV-7406-01	Diploid	-0.5201	EGFR: Diploid	-0.2966	RAC1: Diploid	-0.3547
TCGA-CV-7410-01	Diploid	0.0125	EGFR: Diploid	0.3424	RAC1: Diploid	-0.9131
TCGA-CV-7411-01	Diploid	-1.8695	EGFR: Diploid	0.1283	RAC1: Diploid	0.9159
TCGA-CV-7413-01	Diploid	-0.5726	EGFR: Diploid	-0.2017	RAC1: Diploid	0.2817
TCGA-CV-7414-01	Diploid	-0.6976	EGFR: Diploid	-0.0345	RAC1: Diploid	0.0719
TCGA-CV-7415-01	Diploid	-1.1706	EGFR: Diploid	-0.4504	RAC1: Gain	0.6949
TCGA-CV-7427-01	Diploid	-1.1829	EGFR: Diploid	0.1027	RAC1: Diploid	-0.137
TCGA-CV-7428-01	Diploid	0.3018	EGFR: Diploid	0.1962	RAC1: Diploid	-0.7924
TCGA-CV-7432-01	Diploid	-0.1165	EGFR: Diploid	0.4597	RAC1: Diploid	-0.0241
TCGA-CV-7433-01	Diploid	-1.1199	EGFR: Diploid	-0.0251	RAC1: Diploid	-0.976
TCGA-CV-7434-01	Diploid	-0.37	EGFR: Diploid	0.759	RAC1: Diploid	-0.8623
TCGA-CV-7438-01	Diploid	-0.1007	EGFR: Diploid	-0.0705	RAC1: Diploid	-0.2922
TCGA-CV-A45O-01	Diploid	-2.3903	EGFR: Diploid	-0.7442	RAC1: Diploid	0.6394
TCGA-CV-A45P-01	Diploid	-1.1874	EGFR: Diploid	-0.5176	RAC1: Diploid	0.8509
TCGA-CV-A45Q-01	Diploid	-1.3151	EGFR: Diploid	-1.9056	RAC1: Diploid	2.4052
TCGA-CV-A45R-01	Diploid	-1.4228	EGFR: Diploid	-0.851	RAC1: Diploid	-0.4208
TCGA-CV-A45T-01	Diploid	0.4647	EGFR: Diploid	-1.1647	RAC1: Diploid	-0.0607
TCGA-CV-A45W-01	Diploid	-0.7944	EGFR: Diploid	-1.1221	RAC1: Diploid	-0.7798
TCGA-CV-A45Y-01	Diploid	0.0245	EGFR: Diploid	-1.1575	RAC1: Gain	-0.1726
TCGA-CV-A460-01	Diploid	0.1055	EGFR: Diploid	-0.168	RAC1: Diploid	1.7979
TCGA-CV-A461-01	Diploid	0.2282	EGFR: Diploid	-0.7958	RAC1: Diploid	-0.0705
TCGA-CV-A464-01	Diploid	-0.1293	EGFR: Diploid	-0.6634	RAC1: Diploid	-0.7486
TCGA-CV-A465-01	Diploid	0.0668	EGFR: Diploid	-0.5395	RAC1: Diploid	0.6039
TCGA-CV-A468-01	Diploid	-0.3475	EGFR: Diploid	-1.2389	RAC1: Diploid	-0.1395
TCGA-CV-A6JD-01	Diploid	0.1831	EGFR: Diploid	-1.7205	RAC1: Diploid	-0.2596
TCGA-CV-A6JE-01	Diploid	-0.2783	EGFR: Diploid	-1.5841	RAC1: Diploid	-1.0029
TCGA-CV-A6JN-01	Diploid	0.2327	EGFR: Diploid	-1.9501	RAC1: Diploid	0.6351
TCGA-CV-A6JU-01	Diploid	0.4389	EGFR: Diploid	-1.8508	RAC1: Diploid	0.8917
TCGA-CV-A6JY-01	Diploid	-1.5461	EGFR: Diploid	-0.0882	RAC1: Diploid	0.0615
TCGA-CV-A6K0-01	Diploid	-0.613	EGFR: Amplification	0.8298	RAC1: Diploid	-0.6797
TCGA-CV-A6K1-01	Diploid	0.062	EGFR: Diploid	-0.931	RAC1: Diploid	2.157
TCGA-CV-A6K2-01	Diploid	-0.1608	EGFR: Diploid	-0.6258	RAC1: Diploid	1.0992
TCGA-CX-7082-01	Diploid	-1.0337	EGFR: Diploid	0.3044	RAC1: Diploid	-0.1459
TCGA-CX-7085-01	Diploid	-2.1539	EGFR: Diploid	0.0506	RAC1: Diploid	-0.245
TCGA-CX-A4AQ-01	Diploid	0.5843	EGFR: Diploid	-1.1634	RAC1: Diploid	-0.5327
TCGA-D6-6515-01	Diploid	-0.5045	EGFR: Diploid	-0.262	RAC1: Diploid	-0.6686
TCGA-D6-6517-01	Diploid	-0.8883	EGFR: Amplification	1.5642	RAC1: Diploid	-0.4342
TCGA-D6-6824-01	Diploid	-1.2289	EGFR: Diploid	0.6732	RAC1: Diploid	-0.6264
TCGA-D6-6825-01	Diploid	-0.4857	EGFR: Diploid	0.5212	RAC1: Diploid	-1.2916
TCGA-D6-8568-01	Diploid	-0.8266	EGFR: Diploid	0.3447	RAC1: Diploid	-1.3216
TCGA-D6-A4Z9-01	Diploid	0.093	EGFR: Diploid	0.1198	RAC1: Diploid	0.2445
TCGA-D6-A4ZB-01	Diploid	-0.6528	EGFR: Diploid	-0.245	RAC1: Diploid	-0.3891
TCGA-D6-A6EN-01	Diploid	0.7485	EGFR: Diploid	-1.9462	RAC1: Diploid	1.1092
TCGA-D6-A6EO-01	Diploid	0.5256	EGFR: Diploid	-0.0338	RAC1: Diploid	-1.4567
TCGA-D6-A6ES-01	Diploid	-0.9634	EGFR: Diploid	-2.3856	RAC1: Diploid	0.7097
TCGA-D6-A74Q-01	Diploid	0.281	EGFR: Diploid	-0.9921	RAC1: Diploid	0.1882
TCGA-DQ-5624-01	Diploid	-0.6445	EGFR: Amplification	1.825	RAC1: Diploid	0.2255
TCGA-DQ-5630-01	Diploid	0.2861	EGFR: Diploid	-0.678	RAC1: Diploid	0.0028
TCGA-DQ-7590-01	Diploid	0.3523	EGFR: Diploid	-0.0512	RAC1: Diploid	0.4396
TCGA-DQ-7591-01	Diploid	0.8413	EGFR: Diploid	-0.635	RAC1: Diploid	1.9411
TCGA-DQ-7593-01	Diploid	-0.0587	EGFR: Diploid	-0.7825	RAC1: Diploid	0.4237
TCGA-DQ-7594-01	Diploid	0.3049	EGFR: Diploid	-0.4	RAC1: Diploid	1.139
TCGA-DQ-7595-01	Diploid	-0.0039	EGFR: Diploid	0.2567	RAC1: Diploid	0.2017
TCGA-DQ-7596-01	Diploid	-0.268	EGFR: Diploid	-0.4824	RAC1: Diploid	1.9131
TCGA-F7-7848-01	Diploid	0.0062	EGFR: Gain	0.769	RAC1: Diploid	-0.437
TCGA-F7-8489-01	Diploid	-0.7258	EGFR: Shallow Deletion	0.1505	RAC1: Diploid	-0.6406
TCGA-F7-A50G-01	Diploid	0.1447	EGFR: Diploid	-0.488	RAC1: Diploid	-0.2148
TCGA-F7-A50J-01	Diploid	-0.0303	EGFR: Amplification	1.9302	RAC1: Gain	1.2546
TCGA-F7-A61V-01	Diploid	1.1526	EGFR: Diploid	-1.1983	RAC1: Diploid	-0.3619
TCGA-F7-A61W-01	Diploid	0.8694	EGFR: Diploid	-0.3637	RAC1: Diploid	-0.2731
TCGA-F7-A620-01	Diploid	1.3837	EGFR: Diploid	-0.7477	RAC1: Diploid	0.1782
TCGA-F7-A624-01	Diploid	1.6665	EGFR: Diploid	-3.195	RAC1: Diploid	0.2456
TCGA-H7-7774-01	Diploid	-1.8636	EGFR: Diploid	-0.0856	RAC1: Diploid	0.2225
TCGA-H7-8501-01	Diploid	2.226	EGFR: Diploid	-0.9654	RAC1: Diploid	-1.3066
TCGA-H7-8502-01	Diploid	0.2624	EGFR: Diploid	0.7791	RAC1: Diploid	-1.0238
TCGA-H7-A6C4-01	Diploid	-0.8038	EGFR: Amplification	1.9643	RAC1: Diploid	0.1978
TCGA-H7-A76A-01	Diploid	-0.7469	EGFR: Diploid	-2.2487	RAC1: Diploid	0.6211
TCGA-HD-7754-01	Diploid	-0.8301	EGFR: Diploid	-0.3934	RAC1: Diploid	-0.5415
TCGA-HD-7832-01	Diploid	-0.5015	EGFR: Diploid	0.5694	RAC1: Gain	0.2642
TCGA-HD-8314-01	Diploid	-0.8549	EGFR: Diploid	-0.8114	RAC1: Diploid	-0.6892
TCGA-HD-8635-01	Diploid	-0.876	EGFR: Diploid	0.213	RAC1: Diploid	-0.9524
TCGA-HD-A4C1-01	Diploid	-0.6329	EGFR: Diploid	0.085	RAC1: Diploid	-1.0195
TCGA-HD-A634-01	Diploid	1.8327	EGFR: Diploid	-4.4087	RAC1: Diploid	-1.8312
TCGA-HD-A6I0-01	Diploid	0.0467	EGFR: Diploid	-2.4678	RAC1: Diploid	0.404
TCGA-HL-7533-01	Diploid	1.0154	EGFR: Diploid	-0.3182	RAC1: Gain	0.4939
TCGA-IQ-7630-01	Diploid	0.4884	EGFR: Diploid	0.2532	RAC1: Diploid	0.0877
TCGA-IQ-7632-01	Diploid	-0.7284	EGFR: Amplification	2.5164	RAC1: Diploid	0.4062
TCGA-IQ-A61E-01	Diploid	1.6872	EGFR: Diploid	-0.1152	RAC1: Diploid	-0.4617
TCGA-IQ-A61G-01	Diploid	1.7404	EGFR: Diploid	-0.5596	RAC1: Diploid	0.9018
TCGA-IQ-A61I-01	Diploid	0.0561	EGFR: Diploid	-0.8616	RAC1: Diploid	2.6262
TCGA-IQ-A61J-01	Diploid	-0.3529	EGFR: Diploid	0.0415	RAC1: Diploid	-0.1613
TCGA-KU-A66S-01	Diploid	2.1594	EGFR: Diploid	-3.0221	RAC1: Diploid	-1.6907
TCGA-KU-A6H8-01	Diploid	-1.2257	EGFR: Diploid	-1.3159	RAC1: Diploid	-0.702
TCGA-MT-A67F-01	Diploid	0.7405	EGFR: Diploid	-1.0804	RAC1: Diploid	0.9403
TCGA-MT-A7BN-01	Diploid	1.0023	EGFR: Amplification	-1.3451	RAC1: Diploid	0.6958
TCGA-MZ-A6I9-01	Diploid	0.3162	EGFR: Diploid	-2.2417	RAC1: Diploid	0.8822
TCGA-P3-A5Q5-01	Diploid	1.0724	EGFR: Diploid	-1.8464	RAC1: Diploid	1.3672
TCGA-P3-A5QA-01	Diploid	0.9046	EGFR: Diploid	-0.4636	RAC1: Diploid	-0.3899
TCGA-P3-A5QE-01	Diploid	0.1722	EGFR: Diploid	0.2268	RAC1: Diploid	0.236
TCGA-P3-A5QF-01	Diploid	0.725	EGFR: Diploid	-1.4156	RAC1: Diploid	0.8841
TCGA-P3-A6SW-01	Diploid	1.1647	EGFR: Diploid	-1.1852	RAC1: Diploid	0.7335
TCGA-P3-A6T0-01	Diploid	-0.1971	EGFR: Diploid	0.2862	RAC1: Diploid	-0.3644
TCGA-P3-A6T2-01	Diploid	0.8026	EGFR: Diploid	-0.2583	RAC1: Diploid	-0.8009
TCGA-P3-A6T5-01	Diploid	-0.1275	EGFR: Diploid	-1.3107	RAC1: Diploid	0.6459
TCGA-P3-A6T7-01	Diploid	1.5039	EGFR: Diploid	-0.7157	RAC1: Diploid	-0.1611
TCGA-QK-A64Z-01	Diploid	0.7582	EGFR: Diploid	0.0281	RAC1: Diploid	-0.246
TCGA-QK-A652-01	Diploid	0.2225	EGFR: Diploid	-0.8385	RAC1: Diploid	-0.3212
TCGA-QK-A6IF-01	Diploid	0.2702	EGFR: Diploid	-0.3789	RAC1: Diploid	-1.2937
TCGA-QK-A6IJ-01	Diploid	-0.1571	EGFR: Diploid	-1.7263	RAC1: Diploid	0.9759
TCGA-QK-A6V9-01	Diploid	0.2001	EGFR: Diploid	-0.1173	RAC1: Diploid	-0.4092
TCGA-QK-A6VB-01	Diploid	-0.0825	EGFR: Diploid	-0.6273	RAC1: Diploid	-2.4281
TCGA-QK-A8Z9-01	Diploid	0.0379	EGFR: Amplification	1.6252	RAC1: Diploid	-1.5931
TCGA-QK-A8ZB-01	Diploid	-0.8844	EGFR: Diploid	0.6127	RAC1: Diploid	-0.3919
TCGA-RS-A6TP-01	Diploid	-0.5448	EGFR: Diploid	0.5175	RAC1: Diploid	-0.8872
TCGA-T2-A6WX-01	Diploid	0.8995	EGFR: Diploid	-1.2453	RAC1: Diploid	-0.823
TCGA-T2-A6X0-01	Diploid	0.5832	EGFR: Diploid	-0.4843	RAC1: Diploid	-0.7695
TCGA-T3-A92M-01	Diploid	0.3628	EGFR: Gain	-0.2513	RAC1: Gain	0.11
TCGA-TN-A7HI-01	Diploid	0.0892	EGFR: Diploid	-3.1141	RAC1: Diploid	-0.4675
TCGA-TN-A7HL-01	Diploid	0.7805	EGFR: Diploid	-1.833	RAC1: Diploid	0.485
TCGA-UF-A718-01	Diploid	-0.5908	EGFR: Diploid	0.7688	RAC1: Diploid	-0.5593
TCGA-UF-A71A-01	Diploid	-0.3158	EGFR: Gain	-0.6309	RAC1: Diploid	-1.8581
TCGA-UF-A71B-01	Diploid	0.3357	EGFR: Diploid	-0.4738	RAC1: Diploid	-0.3339
TCGA-UF-A71D-01	Diploid	-0.016	EGFR: Diploid	-0.0825	RAC1: Diploid	0.5261
TCGA-UF-A7JC-01	Diploid	-1.1339	EGFR: Diploid	0.409	RAC1: Diploid	-0.9657
TCGA-UF-A7JD-01	Diploid	0.5903	EGFR: Amplification	0.6248	RAC1: Diploid	-1.4314
TCGA-UF-A7JF-01	Diploid	0.4333	EGFR: Shallow Deletion	-1.4912	RAC1: Diploid	0.2922
TCGA-UF-A7JH-01	Diploid	-0.2692	EGFR: Amplification	1.1376	RAC1: Diploid	0.1511
TCGA-UF-A7JJ-01	Diploid	-0.4886	EGFR: Diploid	-0.8338	RAC1: Diploid	-0.4795
TCGA-UF-A7JO-01	Diploid	1.102	EGFR: Diploid	-1.5564	RAC1: Diploid	-0.616
TCGA-UF-A7JS-01	Diploid	-0.8403	EGFR: Diploid	-2.294	RAC1: Diploid	2.1989
TCGA-UF-A7JT-01	Diploid	0.4621	EGFR: Diploid	-1.1724	RAC1: Diploid	-0.261
TCGA-UF-A7JV-01	Diploid	-0.1334	EGFR: Diploid	-0.2215	RAC1: Diploid	-1.2484
TCGA-UP-A6WW-01	Diploid	0.6673	EGFR: Diploid	-1.2702	RAC1: Diploid	1.6943
TCGA-WA-A7GZ-01	Diploid	0.2283	EGFR: Diploid	0.7496	RAC1: Diploid	-1.1472
TCGA-WA-A7H4-01	Diploid	0.721	EGFR: Diploid	-0.1162	RAC1: Diploid	-0.677
TCGA-BA-4074-01	Gain	4.9662	EGFR: Gain	-0.7175	RAC1: Gain	1.0361
TCGA-BA-4075-01	Gain	3.9762	EGFR: Gain	0.5731	RAC1: Gain	2.5972
TCGA-BA-4076-01	Gain	1.5486	EGFR: Amplification	1.8092	RAC1: Gain	1.766
TCGA-BA-5149-01	Gain	1.5237	EGFR: Gain	0.9213	RAC1: Gain	0.6522
TCGA-BA-5555-01	Gain	0.0584	EGFR: Gain	0.7275	RAC1: Gain	-0.8458
TCGA-BA-6870-01	Gain	0.7049	EGFR: Gain	-0.3658	RAC1: Gain	1.3574
TCGA-BA-6872-01	Gain	0.5882	EGFR: Amplification	1.2488	RAC1: Gain	0.0937
TCGA-BA-A6DI-01	Gain	0.2518	EGFR: Gain	0.501	RAC1: Gain	0.0085
TCGA-BA-A6DL-01	Gain	1.9095	EGFR: Gain	-0.2905	RAC1: Gain	0.7938
TCGA-BB-4224-01	Gain	2.299	EGFR: Amplification	-0.4463	RAC1: Gain	1.4704
TCGA-BB-7870-01	Gain	1.9276	EGFR: Gain	-1.8422	RAC1: Gain	1.0029
TCGA-BB-8596-01	Gain	0.3078	EGFR: Gain	0.2987	RAC1: Gain	-0.8681
TCGA-BB-8601-01	Gain	1.3811	EGFR: Gain	-0.7347	RAC1: Gain	0.3462
TCGA-BB-A5HU-01	Gain	1.2822	EGFR: Amplification	2.4448	RAC1: Gain	-0.9821
TCGA-C9-A47Z-01	Gain	0.0811	EGFR: Amplification	0.8703	RAC1: Gain	-0.049
TCGA-CN-4722-01	Gain	-1.6781	EGFR: Gain	0.8352	RAC1: Gain	0.4538
TCGA-CN-4729-01	Gain	-1.0103	EGFR: Gain	0.3651	RAC1: Gain	-0.0877
TCGA-CN-4730-01	Gain	1.6345	EGFR: Gain	0.6224	RAC1: Gain	1.3859
TCGA-CN-4731-01	Gain	0.0129	EGFR: Gain	1.5253	RAC1: Gain	1.2101
TCGA-CN-4737-01	Gain	-1.067	EGFR: Gain	0.716	RAC1: Gain	0.5562
TCGA-CN-4738-01	Gain	-0.8095	EGFR: Amplification	2.784	RAC1: Gain	-0.4905
TCGA-CN-4739-01	Gain	-0.4937	EGFR: Gain	0.2491	RAC1: Gain	0.6739
TCGA-CN-4740-01	Gain	-1.4441	EGFR: Diploid	0.0475	RAC1: Gain	-0.0218
TCGA-CN-5356-01	Gain	-0.5704	EGFR: Gain	0.8692	RAC1: Gain	-0.7014
TCGA-CN-5358-01	Gain	-0.9672	EGFR: Gain	0.3878	RAC1: Gain	-0.3479
TCGA-CN-5359-01	Gain	-0.0707	EGFR: Gain	0.6848	RAC1: Gain	-0.7029
TCGA-CN-5363-01	Gain	0.1733	EGFR: Gain	1.0777	RAC1: Gain	-0.8875
TCGA-CN-5365-01	Gain	0.5458	EGFR: Gain	0.0423	RAC1: Amplification	1.5759
TCGA-CN-5366-01	Gain	-0.0095	EGFR: Gain	0.6369	RAC1: Gain	-0.3162
TCGA-CN-5367-01	Gain	0.4263	EGFR: Gain	0.1679	RAC1: Gain	0.359
TCGA-CN-6011-01	Gain	-1.7139	EGFR: Gain	0.9409	RAC1: Gain	-1.5535
TCGA-CN-6012-01	Gain	-0.3139	EGFR: Gain	0.5666	RAC1: Gain	-0.6335
TCGA-CN-6013-01	Gain	-0.0746	EGFR: Gain	0.2706	RAC1: Gain	0.241
TCGA-CN-6020-01	Gain	-0.5501	EGFR: Gain	0.621	RAC1: Gain	0.5404
TCGA-CN-6022-01	Gain	-0.0575	EGFR: Gain	0.7691	RAC1: Gain	-0.6638
TCGA-CN-6023-01	Gain	0.0117	EGFR: Gain	-0.4187	RAC1: Gain	-1.2013
TCGA-CN-6024-01	Gain	-0.2077	EGFR: Gain	0.0364	RAC1: Gain	-1.0076
TCGA-CN-6988-01	Gain	-0.5037	EGFR: Gain	0.1702	RAC1: Gain	0.9464
TCGA-CN-6995-01	Gain	1.2618	EGFR: Gain	0.3926	RAC1: Gain	1.6424
TCGA-CN-6997-01	Gain	0.9373	EGFR: Amplification	3.3135	RAC1: Gain	0.2637
TCGA-CN-A49A-01	Gain	1.1517	EGFR: Gain	0.0263	RAC1: Gain	-0.7792
TCGA-CN-A49B-01	Gain	1.288	EGFR: Gain	-0.7392	RAC1: Gain	0.4721
TCGA-CN-A63T-01	Gain	1.7787	EGFR: Gain	-1.027	RAC1: Gain	-0.5912
TCGA-CN-A63V-01	Gain	-0.1733	EGFR: Gain	0.0944	RAC1: Gain	0.8195
TCGA-CN-A63W-01	Gain	1.0188	EGFR: Gain	-0.3512	RAC1: Gain	0.1175
TCGA-CN-A641-01	Gain	1.9361	EGFR: Gain	-0.5549	RAC1: Gain	0.6846
TCGA-CQ-5329-01	Gain	2.1835	EGFR: Gain	1.0995	RAC1: Gain	0.1955
TCGA-CQ-5334-01	Gain	-1.102	EGFR: Gain	0.4365	RAC1: Gain	-1.202
TCGA-CQ-6220-01	Gain	0.197	EGFR: Gain	0.3458	RAC1: Gain	0.1432
TCGA-CQ-6225-01	Gain	1.1794	EGFR: Gain	0.1153	RAC1: Gain	1.477
TCGA-CQ-7067-01	Gain	0.7764	EGFR: Gain	0.3452	RAC1: Gain	0.5478
TCGA-CQ-7068-01	Gain	1.7437	EGFR: Gain	0.1629	RAC1: Gain	1.1662
TCGA-CQ-7069-01	Gain	-0.3374	EGFR: Gain	0.6553	RAC1: Gain	-0.4622
TCGA-CQ-7072-01	Gain	1.7056	EGFR: Amplification	1.906	RAC1: Gain	-0.3144
TCGA-CQ-A4C7-01	Gain	0.5034	EGFR: Gain	0.0711	RAC1: Gain	-0.6439
TCGA-CQ-A4C9-01	Gain	1.3899	EGFR: Gain	-0.4287	RAC1: Gain	0.3396
TCGA-CQ-A4CA-01	Gain	1.052	EGFR: Gain	-0.7618	RAC1: Gain	0.9001
TCGA-CQ-A4CH-01	Gain	1.3381	EGFR: Amplification	2.3858	RAC1: Gain	0.5071
TCGA-CR-6474-01	Gain	1.1178	EGFR: Amplification	1.7736	RAC1: Gain	1.5436
TCGA-CR-6477-01	Gain	0.6316	EGFR: Gain	0.8954	RAC1: Gain	0.7048
TCGA-CR-6478-01	Gain	-0.0126	EGFR: Gain	1.0161	RAC1: Gain	-0.752
TCGA-CR-6484-01	Gain	0.0712	EGFR: Gain	0.744	RAC1: Gain	0.159
TCGA-CR-7364-01	Gain	-0.1752	EGFR: Amplification	2.8662	RAC1: Gain	1.187
TCGA-CR-7365-01	Gain	0.3342	EGFR: Gain	0.9026	RAC1: Gain	0.2841
TCGA-CR-7367-01	Gain	-0.1204	EGFR: Amplification	1.212	RAC1: Gain	0.2249
TCGA-CR-7370-01	Gain	-0.1932	EGFR: Gain	0.2324	RAC1: Gain	-1.5969
TCGA-CR-7373-01	Gain	0.7765	EGFR: Gain	0.6182	RAC1: Gain	-0.2037
TCGA-CR-7377-01	Gain	-0.0269	EGFR: Gain	0.2657	RAC1: Gain	0.0939
TCGA-CR-7379-01	Gain	0.2873	EGFR: Gain	0.6406	RAC1: Gain	0.2669
TCGA-CR-7380-01	Gain	0.7677	EGFR: Gain	1.8661	RAC1: Gain	0.9955
TCGA-CR-7382-01	Gain	0.3576	EGFR: Gain	0.7524	RAC1: Gain	-0.4518
TCGA-CR-7389-01	Gain	-2.4997	EGFR: Gain	1.1471	RAC1: Gain	0.0757
TCGA-CR-7390-01	Gain	0.3991	EGFR: Gain	1.3421	RAC1: Gain	0.3392
TCGA-CR-7397-01	Gain	-0.697	EGFR: Gain	0.8754	RAC1: Gain	-0.3729
TCGA-CR-7398-01	Gain	1.2647	EGFR: Gain	-0.3733	RAC1: Gain	0.3894
TCGA-CV-5430-01	Gain	-0.4474	EGFR: Gain	0.3135	RAC1: Gain	0.368
TCGA-CV-5431-01	Gain	1.2471	EGFR: Amplification	1.056	RAC1: Gain	-0.3519
TCGA-CV-5436-01	Gain	0.5469	EGFR: Diploid	0.1563	RAC1: Gain	0.2952
TCGA-CV-5439-01	Gain	0.3931	EGFR: Gain	0.3531	RAC1: Gain	0.3029
TCGA-CV-5440-01	Gain	-0.1237	EGFR: Gain	0.6169	RAC1: Gain	-0.1892
TCGA-CV-5442-01	Gain	-1.4812	EGFR: Gain	0.4904	RAC1: Gain	0.3085
TCGA-CV-5978-01	Gain	-0.081	EGFR: Gain	-0.1115	RAC1: Gain	-0.4543
TCGA-CV-6933-01	Gain	0.1104	EGFR: Amplification	2.9039	RAC1: Gain	-0.8394
TCGA-CV-6935-01	Gain	-0.3402	EGFR: Gain	0.1835	RAC1: Gain	1.3608
TCGA-CV-6936-01	Gain	0.322	EGFR: Gain	0.3249	RAC1: Gain	-0.3902
TCGA-CV-6940-01	Gain	0.9543	EGFR: Gain	0.1869	RAC1: Gain	-0.2846
TCGA-CV-6945-01	Gain	0.4224	EGFR: Gain	0.0061	RAC1: Gain	0.2131
TCGA-CV-6950-01	Gain	0.1362	EGFR: Gain	0.599	RAC1: Gain	-0.6531
TCGA-CV-6951-01	Gain	0.4986	EGFR: Gain	0.4289	RAC1: Gain	0.6765
TCGA-CV-6953-01	Gain	0.2947	EGFR: Amplification	1.3171	RAC1: Gain	2.742
TCGA-CV-6954-01	Gain	0.5289	EGFR: Gain	0.7282	RAC1: Gain	1.0011
TCGA-CV-6962-01	Gain	0.2097	EGFR: Gain	-0.1553	RAC1: Gain	-0.9301
TCGA-CV-7090-01	Gain	0.3767	EGFR: Gain	0.7311	RAC1: Gain	-0.0526
TCGA-CV-7091-01	Gain	0.7743	EGFR: Gain	0.5562	RAC1: Gain	0.1753
TCGA-CV-7101-01	Gain	-0.3231	EGFR: Gain	0.7328	RAC1: Gain	0.2095
TCGA-CV-7177-01	Gain	-1.0914	EGFR: Gain	0.3119	RAC1: Gain	-0.109
TCGA-CV-7180-01	Gain	0.6798	EGFR: Amplification	0.4384	RAC1: Gain	1.4257
TCGA-CV-7235-01	Gain	0.1094	EGFR: Gain	0.7537	RAC1: Gain	-0.1372
TCGA-CV-7236-01	Gain	0.1445	EGFR: Amplification	2.9205	RAC1: Gain	0.5
TCGA-CV-7243-01	Gain	1.0296	EGFR: Gain	0.1117	RAC1: Gain	-0.2215
TCGA-CV-7245-01	Gain	-0.2476	EGFR: Gain	0.3814	RAC1: Gain	-0.0094
TCGA-CV-7247-01	Gain	1.0518	EGFR: Gain	0.6717	RAC1: Gain	0.5949
TCGA-CV-7248-01	Gain	0.075	EGFR: Gain	-0.2623	RAC1: Gain	-0.5119
TCGA-CV-7254-01	Gain	0.6668	EGFR: Shallow Deletion	-0.5966	RAC1: Gain	-0.3454
TCGA-CV-7255-01	Gain	0.658	EGFR: Gain	0.7676	RAC1: Gain	0.7833
TCGA-CV-7263-01	Gain	0.1354	EGFR: Gain	0.3051	RAC1: Gain	0.4418
TCGA-CV-7407-01	Gain	0.3642	EGFR: Gain	0.0593	RAC1: Gain	-0.488
TCGA-CV-7409-01	Gain	1.9498	EGFR: Gain	0.1366	RAC1: Gain	-0.4142
TCGA-CV-7416-01	Gain	0.0753	EGFR: Gain	0.8714	RAC1: Gain	-0.1233
TCGA-CV-7418-01	Gain	0.4305	EGFR: Gain	-0.3544	RAC1: Gain	-1.1252
TCGA-CV-7422-01	Gain	0.5342	EGFR: Gain	0.2138	RAC1: Gain	-0.1669
TCGA-CV-7423-01	Gain	0.0888	EGFR: Gain	1.0499	RAC1: Gain	0.715
TCGA-CV-7424-01	Gain	0.902	EGFR: Gain	0.0999	RAC1: Gain	0.4071
TCGA-CV-7425-01	Gain	-0.6346	EGFR: Gain	-0.0486	RAC1: Gain	0.1849
TCGA-CV-7435-01	Gain	-0.0783	EGFR: Gain	0.0399	RAC1: Diploid	-0.1064
TCGA-CV-7437-01	Gain	-0.0008	EGFR: Gain	0.9559	RAC1: Gain	0.9947
TCGA-CV-7440-01	Gain	1.2717	EGFR: Gain	1.5444	RAC1: Gain	0.0496
TCGA-CV-A45U-01	Gain	1.9136	EGFR: Gain	-0.5108	RAC1: Gain	0.2109
TCGA-CV-A45V-01	Gain	-0.3263	EGFR: Gain	0.0553	RAC1: Gain	1.9431
TCGA-CV-A45X-01	Gain	1.4609	EGFR: Gain	0.6884	RAC1: Amplification	3.6746
TCGA-CV-A45Z-01	Gain	0.7728	EGFR: Gain	-0.7238	RAC1: Gain	-0.2034
TCGA-CV-A463-01	Gain	0.3984	EGFR: Gain	0.1534	RAC1: Gain	1.1245
TCGA-CV-A6JM-01	Gain	-0.0389	EGFR: Gain	-1.1153	RAC1: Gain	2.6558
TCGA-CV-A6JO-01	Gain	1.4976	EGFR: Gain	0.1379	RAC1: Gain	0.6109
TCGA-CV-A6JT-01	Gain	-0.3149	EGFR: Amplification	0.4056	RAC1: Gain	2.0875
TCGA-CV-A6JZ-01	Gain	1.5111	EGFR: Gain	-0.2244	RAC1: Gain	0.0399
TCGA-CX-7086-01	Gain	0.5926	EGFR: Gain	0.6235	RAC1: Gain	1.2496
TCGA-CX-7219-01	Gain	-0.0391	EGFR: Gain	0.9107	RAC1: Gain	-0.4089
TCGA-D6-6516-01	Gain	-1.1947	EGFR: Gain	0.3792	RAC1: Gain	0.5123
TCGA-D6-6823-01	Gain	0.6847	EGFR: Gain	0.9387	RAC1: Gain	-0.3579
TCGA-D6-6826-01	Gain	0.5214	EGFR: Gain	1.8559	RAC1: Gain	0.9033
TCGA-D6-6827-01	Gain	1.3833	EGFR: Gain	0.4727	RAC1: Gain	-1.0272
TCGA-D6-8569-01	Gain	0.5974	EGFR: Gain	0.4534	RAC1: Gain	0.0679
TCGA-D6-A6EK-01	Gain	0.5709	EGFR: Gain	-1.8487	RAC1: Gain	2.4638
TCGA-D6-A6EM-01	Gain	2.1733	EGFR: Gain	-1.9818	RAC1: Gain	2.8869
TCGA-DQ-5625-01	Gain	-0.4514	EGFR: Gain	-0.3243	RAC1: Gain	0.1045
TCGA-DQ-5629-01	Gain	0.1017	EGFR: Amplification	1.0336	RAC1: Gain	-0.31
TCGA-DQ-5631-01	Gain	0.5399	EGFR: Gain	0.8251	RAC1: Gain	-0.3257
TCGA-DQ-7588-01	Gain	0.6636	EGFR: Gain	0.5248	RAC1: Gain	0.6597
TCGA-DQ-7589-01	Gain	0.9081	EGFR: Gain	0.279	RAC1: Gain	-0.1564
TCGA-DQ-7592-01	Gain	0.9243	EGFR: Gain	0.7752	RAC1: Gain	0.835
TCGA-F7-8298-01	Gain	0.5947	EGFR: Gain	0.3908	RAC1: Gain	0.1817
TCGA-F7-A50I-01	Gain	-0.1164	EGFR: Gain	0.1247	RAC1: Gain	-0.0792
TCGA-F7-A61S-01	Gain	0.7062	EGFR: Gain	-0.7287	RAC1: Gain	0.3162
TCGA-HD-7229-01	Gain	1.093	EGFR: Gain	1.7134	RAC1: Amplification	3.276
TCGA-HD-7753-01	Gain	-0.533	EGFR: Gain	0.7777	RAC1: Gain	0.4087
TCGA-HD-7831-01	Gain	-0.5171	EGFR: Gain	0.1415	RAC1: Gain	-0.7421
TCGA-HD-7917-01	Gain	0.8236	EGFR: Gain	-0.306	RAC1: Gain	0.5771
TCGA-HD-8634-01	Gain	-0.1081	EGFR: Gain	0.6717	RAC1: Gain	0.8342
TCGA-HD-A633-01	Gain	2.9709	EGFR: Gain	0.7788	RAC1: Gain	1.9929
TCGA-HD-A6HZ-01	Gain	1.1489	EGFR: Gain	0.193	RAC1: Gain	0.5451
TCGA-IQ-7631-01	Gain	-1.0042	EGFR: Gain	-0.4265	RAC1: Gain	-0.0594
TCGA-IQ-A61H-01	Gain	2.2014	EGFR: Gain	-0.4118	RAC1: Gain	-0.6442
TCGA-IQ-A61O-01	Gain	0.3542	EGFR: Gain	-1.9566	RAC1: Gain	0.4862
TCGA-IQ-A6SG-01	Gain	0.5911	EGFR: Gain	0.1068	RAC1: Gain	-0.2541
TCGA-IQ-A6SH-01	Gain	1.1842	EGFR: Gain	-0.8489	RAC1: Gain	2.5536
TCGA-KU-A66T-01	Gain	0.5702	EGFR: Amplification	1.5846	RAC1: Gain	1.5862
TCGA-MT-A51W-01	Gain	-0.2471	EGFR: Gain	-0.3064	RAC1: Gain	0.382
TCGA-MT-A51X-01	Gain	0.1393	EGFR: Gain	-0.3656	RAC1: Gain	0.2461
TCGA-MT-A67A-01	Gain	0.7535	EGFR: Gain	-1.9433	RAC1: Gain	1.0029
TCGA-MT-A67D-01	Gain	1.0377	EGFR: Gain	-0.5019	RAC1: Amplification	2.0388
TCGA-MZ-A7D7-01	Gain	3.0116	EGFR: Gain	-0.6265	RAC1: Gain	0.4001
TCGA-P3-A5Q6-01	Gain	1.2996	EGFR: Amplification	1.5341	RAC1: Gain	-0.2807
TCGA-P3-A6SX-01	Gain	1.9993	EGFR: Gain	0.7357	RAC1: Gain	0.0392
TCGA-P3-A6T3-01	Gain	0.5714	EGFR: Gain	0.1304	RAC1: Gain	0.36
TCGA-P3-A6T4-01	Gain	0.0132	EGFR: Gain	0.2088	RAC1: Gain	-0.443
TCGA-P3-A6T6-01	Gain	0.6188	EGFR: Gain	-1.3301	RAC1: Gain	1.1628
TCGA-P3-A6T8-01	Gain	0.7772	EGFR: Gain	1.1293	RAC1: Gain	0.5356
TCGA-QK-A6IG-01	Gain	2.1307	EGFR: Diploid	-1.5631	RAC1: Gain	-0.5427
TCGA-QK-A6II-01	Gain	0.9008	EGFR: Gain	-1.413	RAC1: Gain	2.5069
TCGA-QK-A6VC-01	Gain	0.2909	EGFR: Gain	-0.8643	RAC1: Gain	1.9507
TCGA-QK-A8Z7-01	Gain	1.8231	EGFR: Amplification	1.8327	RAC1: Gain	0.4213
TCGA-QK-A8ZA-01	Gain	-0.5684	EGFR: Diploid	0.1364	RAC1: Diploid	-1.9897
TCGA-QK-AA3K-01	Gain	1.7634	EGFR: Gain	-1.3086	RAC1: Gain	-0.0099
TCGA-RS-A6TO-01	Gain	0.4888	EGFR: Gain	-1.0837	RAC1: Gain	-0.292
TCGA-T2-A6WZ-01	Gain	1.1558	EGFR: Gain	-1.4454	RAC1: Gain	1.0748
TCGA-T2-A6X2-01	Gain	1.4465	EGFR: Gain	0.4222	RAC1: Gain	1.3534
TCGA-T3-A92N-01	Gain	1.2515	EGFR: Gain	0.1658	RAC1: Gain	0.754
TCGA-TN-A7HJ-01	Gain	0.6849	EGFR: Gain	0.0016	RAC1: Gain	1.2837
TCGA-UF-A71E-01	Gain	0.8661	EGFR: Gain	-0.4179	RAC1: Shallow Deletion	-1.6192
TCGA-UF-A7J9-01	Gain	0.2968	EGFR: Gain	-0.138	RAC1: Gain	-0.2989
TCGA-UF-A7JA-01	Gain	0.3338	EGFR: Diploid	0.2282	RAC1: Gain	-0.3953
TCGA-UF-A7JK-01	Gain	0.2965	EGFR: Amplification	2.5121	RAC1: Gain	-0.186
TCGA-BB-7863-01	Amplification	1.2601	EGFR: Gain	0.8088	RAC1: Amplification	2.1449
TCGA-CN-6016-01	Amplification	-0.7607	EGFR: Diploid	-0.1857	RAC1: Amplification	-0.5096
TCGA-CV-5444-01	Amplification	-0.8544	EGFR: Amplification	0.729	RAC1: Amplification	-0.2808
TCGA-CV-7178-01	Amplification	2.0984	EGFR: Diploid	0.4776	RAC1: Amplification	1.9528
TCGA-D6-A6EP-01	Amplification	0.6929	EGFR: Gain	-1.5385	RAC1: Amplification	0.9058
TCGA-F7-A622-01	Amplification	1.1363	EGFR: Amplification	-0.6691	RAC1: Gain	2.389
TCGA-QK-A6IH-01	Amplification	0.9226	EGFR: Amplification	-0.7678	RAC1: Amplification	3.5912

## Sheet: NSCLC samples
Sample Id	CBX3: Discrete copy number alteration values	CBX3: mRNA expression z-scores relative to all samples (log RNA Seq V2 RSEM)	Copy Number Alterations	EGFR: mRNA expression z-scores relative to all samples (log RNA Seq V2 RSEM)	Copy Number Alterations	RAC1: mRNA expression z-scores relative to all samples (log RNA Seq V2 RSEM)				Sample Id	CBX3: Discrete copy number alteration values	CBX3: Protein abundance ratio	Copy Number Alterations	RAC1: Protein abundance ratio
TCGA-69-7763-01	Deep Deletion	-1.8402	EGFR: Deep Deletion	-1.1727	RAC1: Gain	0.5202				C3N-00217	Shallow Deletion	1.1405	RAC1: Shallow Deletion	-0.7081
TCGA-75-6211-01	Deep Deletion	-1.4623	EGFR: Amplification	0.5155	RAC1: Deep Deletion	-2.884				C3N-01414	Shallow Deletion	0.946	RAC1: Shallow Deletion	-0.3568
TCGA-78-7220-01	Deep Deletion	-1.1701	EGFR: Deep Deletion	-0.8095	RAC1: Gain	-0.5665				C3L-00083	Diploid	0.1917	RAC1: Diploid	-0.3044
TCGA-37-4135-01	Deep Deletion	0.5897	EGFR: Shallow Deletion	-2.8577	RAC1: Gain	0.1679				C3L-00094	Diploid	1.0429	RAC1: Diploid	-0.6303
TCGA-52-7810-01	Deep Deletion	-2.6486	EGFR: Gain	-0.9075	RAC1: Diploid	0.2859				C3L-00140	Diploid	0.866	RAC1: Diploid	-0.975
A186	Shallow Deletion	-0.6127	EGFR: Gain	-0.3755	RAC1: Shallow Deletion	-0.7063				C3L-00263	Diploid	0.772	RAC1: Diploid	-1.3472
A266	Shallow Deletion	-0.8802	EGFR: Shallow Deletion	-0.5936	RAC1: Shallow Deletion	-1.014				C3L-00279	Diploid	-0.0709	RAC1: Diploid	0.1898
A532	Shallow Deletion	-0.1665	EGFR: Shallow Deletion	-1.9519	RAC1: Shallow Deletion	-0.4037				C3L-00368	Diploid	0.6916	RAC1: Diploid	-1.2684
TCGA-05-4249-01	Shallow Deletion	-1.5664	EGFR: Shallow Deletion	0.507	RAC1: Shallow Deletion	-0.509				C3L-00412	Diploid	-0.1577	RAC1: Diploid	0.8367
TCGA-05-4427-01	Shallow Deletion	-0.5129	EGFR: Shallow Deletion	0.4774	RAC1: Shallow Deletion	-0.7201				C3L-00422	Diploid	0.8648	RAC1: Diploid	-0.3607
TCGA-38-4630-01	Shallow Deletion	-0.6894	EGFR: Shallow Deletion	-1.2887	RAC1: Shallow Deletion	-2.9263				C3L-00893	Diploid	0.9878	RAC1: Diploid	-0.3656
TCGA-44-5643-01	Shallow Deletion	-0.7669	EGFR: Shallow Deletion	-0.0287	RAC1: Shallow Deletion	-1.7608				C3L-00913	Diploid	0.9229	RAC1: Diploid	-0.9148
TCGA-44-6145-01	Shallow Deletion	-1.3388	EGFR: Shallow Deletion	-0.8128	RAC1: Shallow Deletion	-1.0438				C3L-00973	Diploid	0.9459	RAC1: Diploid	-0.0408
TCGA-44-7670-01	Shallow Deletion	-0.4944	EGFR: Shallow Deletion	-0.4469	RAC1: Gain	-0.3153				C3L-01632	Diploid	-0.3245	RAC1: Diploid	-0.5901
TCGA-44-A47B-01	Shallow Deletion	-1.5916	EGFR: Shallow Deletion	-0.9312	RAC1: Shallow Deletion	-0.6045				C3L-01682	Diploid	-0.2569	RAC1: Diploid	-0.0956
TCGA-49-AAR9-01	Shallow Deletion	-1.7728	EGFR: Shallow Deletion	-1.3643	RAC1: Diploid	-0.0957				C3L-01683	Diploid	0.3388	RAC1: Diploid	0.3988
TCGA-50-5931-01	Shallow Deletion	0.5605	EGFR: Shallow Deletion	-0.3525	RAC1: Shallow Deletion	-1.4537				C3L-01862	Diploid	0.8405	RAC1: Diploid	-1.1744
TCGA-50-5939-01	Shallow Deletion	-1.262	EGFR: Amplification	2.982	RAC1: Shallow Deletion	-1.0239				C3L-01889	Diploid	-0.58	RAC1: Diploid	-0.5039
TCGA-53-7813-01	Shallow Deletion	1.2901	EGFR: Shallow Deletion	-0.8758	RAC1: Shallow Deletion	0.6533				C3L-02350	Diploid	0.0139	RAC1: Diploid	-0.0717
TCGA-55-8507-01	Shallow Deletion	-1.4312	EGFR: Shallow Deletion	-0.8983	RAC1: Shallow Deletion	-1.6453				C3L-02508	Diploid	-0.5348	RAC1: Diploid	0.2244
TCGA-62-A471-01	Shallow Deletion	-0.5798	EGFR: Shallow Deletion	-1.6798	RAC1: Shallow Deletion	-0.5332				C3L-02549	Diploid	-0.0285	RAC1: Diploid	0.0328
TCGA-67-3774-01	Shallow Deletion	-1.6963	EGFR: Shallow Deletion	-1.1333	RAC1: Shallow Deletion	-1.7395				C3N-00203	Diploid	1.8389	RAC1: Gain	0.7502
TCGA-73-4659-01	Shallow Deletion	-0.7137	EGFR: Gain	-0.5786	RAC1: Shallow Deletion	-1.3336				C3N-00223	Diploid	-0.1907	RAC1: Diploid	0.1174
TCGA-75-5146-01	Shallow Deletion	-1.1392	EGFR: Shallow Deletion	-1.1324	RAC1: Diploid	0.1836				C3N-00293	Diploid	1.0006	RAC1: Diploid	0.1667
TCGA-78-7167-01	Shallow Deletion	-0.8649	EGFR: Shallow Deletion	-0.4257	RAC1: Gain	-0.5671				C3N-00433	Diploid	1.0326	RAC1: Diploid	0.2804
TCGA-86-7954-01	Shallow Deletion	-1.134	EGFR: Diploid	-0.2244	RAC1: Diploid	-0.3964				C3N-00551	Diploid	0.4079	RAC1: Diploid	0.3063
TCGA-86-8672-01	Shallow Deletion	-0.6361	EGFR: Shallow Deletion	-2.2189	RAC1: Shallow Deletion	-0.2968				C3N-00552	Diploid	0.3061	RAC1: Diploid	0.6886
TCGA-86-A4D0-01	Shallow Deletion	0.5599	EGFR: Shallow Deletion	-1.7355	RAC1: Shallow Deletion	-1.6629				C3N-00556	Diploid	0.5137	RAC1: Diploid	0.0685
TCGA-91-6828-01	Shallow Deletion	-1.0834	EGFR: Shallow Deletion	0.0945	RAC1: Shallow Deletion	-0.917				C3N-00574	Diploid	1.2029	RAC1: Diploid	-2.7135
TCGA-91-6840-01	Shallow Deletion	-1.4421	EGFR: Shallow Deletion	0.4365	RAC1: Shallow Deletion	-1.8371				C3N-00704	Diploid	0.8712	RAC1: Diploid	0.5964
TCGA-91-8499-01	Shallow Deletion	1.3584	EGFR: Shallow Deletion	-3.7547	RAC1: Shallow Deletion	-2.0511				C3N-00959	Diploid	-0.8247	RAC1: Diploid	0.3272
TCGA-95-7039-01	Shallow Deletion	-0.4567	EGFR: Gain	0.4016	RAC1: Gain	1.2481				C3N-01021	Diploid	0.1747	RAC1: Diploid	0.7681
TCGA-95-A4VP-01	Shallow Deletion	-0.9725	EGFR: Shallow Deletion	-1.4619	RAC1: Shallow Deletion	-1.4299				C3N-01023	Diploid	1.6479	RAC1: Diploid	-3.6725
TCGA-97-8174-01	Shallow Deletion	-1.5432	EGFR: Shallow Deletion	0.0665	RAC1: Shallow Deletion	-1.555				C3N-01071	Diploid	-0.1112	RAC1: Diploid	-0.0359
TCGA-97-A4M5-01	Shallow Deletion	-0.6111	EGFR: Shallow Deletion	-0.4501	RAC1: Shallow Deletion	-0.6944				C3N-01072	Diploid	1.1156	RAC1: Diploid	-0.4607
TCGA-18-3416-01	Shallow Deletion	-1.4713	EGFR: Shallow Deletion	-0.3991	RAC1: Gain	0.5292				C3N-01799	Diploid	0.4272	RAC1: Diploid	-0.9919
TCGA-18-3419-01	Shallow Deletion	-2.2358	EGFR: Shallow Deletion	-1.0667	RAC1: Shallow Deletion	-2.0689				C3N-01842	Diploid	0.9066	RAC1: Diploid	-0.1928
TCGA-21-1070-01	Shallow Deletion	-1.0864	EGFR: Gain	-0.3275	RAC1: Amplification	2.2739				C3N-02003	Diploid	0.1921	RAC1: Diploid	0.3608
TCGA-21-1077-01	Shallow Deletion	-1.3098	EGFR: Shallow Deletion	-0.8416	RAC1: Diploid	-0.8387				C3N-02158	Diploid	0.3056	RAC1: Diploid	0.8354
TCGA-21-1083-01	Shallow Deletion	-0.2671	EGFR: Shallow Deletion	-0.851	RAC1: Shallow Deletion	-2.1865				C3N-02424	Diploid	0.3978	RAC1: Diploid	0.2366
TCGA-21-5786-01	Shallow Deletion	-1.7544	EGFR: Shallow Deletion	-0.2486	RAC1: Shallow Deletion	-1.555				C3N-02587	Diploid	-0.0471	RAC1: Diploid	0.4546
TCGA-21-5787-01	Shallow Deletion	0.2815	EGFR: Shallow Deletion	-1.945	RAC1: Shallow Deletion	-1.3789				X11LU022	Diploid	1.5426	RAC1: Gain	-0.2699
TCGA-21-A5DI-01	Shallow Deletion	-0.1683	EGFR: Amplification	2.7803	RAC1: Shallow Deletion	-0.6441				C3L-00001	Gain	-0.3193	RAC1: Gain	-0.5591
TCGA-22-1016-01	Shallow Deletion	-1.4752	EGFR: Shallow Deletion	-0.2022	RAC1: Shallow Deletion	-1.2447				C3L-00009	Gain	-0.3171	RAC1: Gain	1.7838
TCGA-22-4601-01	Shallow Deletion	-2.0022	EGFR: Shallow Deletion	-0.5424	RAC1: Shallow Deletion	-2.2363				C3L-00080	Gain	0.5737	RAC1: Diploid	0.0209
TCGA-22-5492-01	Shallow Deletion	-1.9405	EGFR: Diploid	0.5239	RAC1: Shallow Deletion	-1.8332				C3L-00093	Gain	-0.6018	RAC1: Gain	-0.2085
TCGA-33-6738-01	Shallow Deletion	-1.5507	EGFR: Gain	-0.5339	RAC1: Shallow Deletion	-1.1468				C3L-00095	Gain	0.7741	RAC1: Gain	0.0819
TCGA-33-AASJ-01	Shallow Deletion	-0.8808	EGFR: Shallow Deletion	-1.2281	RAC1: Diploid	-0.2565				C3L-00144	Gain	0.6251	RAC1: Gain	-0.1663
TCGA-33-AASL-01	Shallow Deletion	-0.9911	EGFR: Gain	-0.4087	RAC1: Shallow Deletion	-1.1711				C3L-00510	Gain	0.3458	RAC1: Gain	-1.205
TCGA-34-5241-01	Shallow Deletion	0.4955	EGFR: Shallow Deletion	-0.5929	RAC1: Shallow Deletion	1.3815				C3L-00604	Gain	1.5673	RAC1: Gain	0.7649
TCGA-37-4133-01	Shallow Deletion	0.8806	EGFR: Shallow Deletion	-1.4104	RAC1: Shallow Deletion	-0.3091				C3L-01330	Gain	0.4943	RAC1: Gain	0.3595
TCGA-39-5011-01	Shallow Deletion	-1.0512	EGFR: Shallow Deletion	-2.067	RAC1: Gain	0.1488				C3L-01924	Gain	0.3335	RAC1: Gain	0.8054
TCGA-39-5029-01	Shallow Deletion	-1.575	EGFR: Diploid	0.2047	RAC1: Shallow Deletion	0.1444				C3L-02219	Gain	0.3411	RAC1: Gain	0.6642
TCGA-39-5036-01	Shallow Deletion	-1.3678	EGFR: Diploid	-0.1334	RAC1: Shallow Deletion	-0.962				C3L-02345	Gain	0.5843	RAC1: Gain	-0.793
TCGA-43-2578-01	Shallow Deletion	-0.1548	EGFR: Shallow Deletion	-2.3787	RAC1: Diploid	-0.6594				C3L-02348	Gain	0.9	RAC1: Gain	0.2206
TCGA-46-6026-01	Shallow Deletion	0.0611	EGFR: Shallow Deletion	-1.2873	RAC1: Shallow Deletion	-0.2085				C3L-02365	Gain	0.1238	RAC1: Gain	-0.0221
TCGA-56-1622-01	Shallow Deletion	-2.097	EGFR: Shallow Deletion	-0.963	RAC1: Shallow Deletion	-0.8399				C3N-00167	Gain	-0.4157	RAC1: Gain	-0.1362
TCGA-56-5898-01	Shallow Deletion	-2.2515	EGFR: Shallow Deletion	-0.3564	RAC1: Shallow Deletion	-0.904				C3N-00169	Gain	1.3361	RAC1: Gain	0.036
TCGA-56-6546-01	Shallow Deletion	-1.0093	EGFR: Shallow Deletion	-2.1024	RAC1: Shallow Deletion	-1.251				C3N-00175	Gain	-0.0085	RAC1: Gain	0.3094
TCGA-56-7580-01	Shallow Deletion	0.4003	EGFR: Shallow Deletion	-0.1385	RAC1: Shallow Deletion	0.8513				C3N-00180	Gain	0.6559	RAC1: Gain	-0.3573
TCGA-56-8082-01	Shallow Deletion	-1.6832	EGFR: Shallow Deletion	0.2721	RAC1: Shallow Deletion	-0.4433				C3N-00199	Gain	1.274	RAC1: Gain	0.2677
TCGA-58-8386-01	Shallow Deletion	-2.1405	EGFR: Amplification	2.6303	RAC1: Shallow Deletion	-2.2882				C3N-00294	Gain	0.7557	RAC1: Gain	0.5232
TCGA-58-8390-01	Shallow Deletion	-1.4477	EGFR: Shallow Deletion	-0.0191	RAC1: Shallow Deletion	-1.6386				C3N-00546	Gain	0.3133	RAC1: Gain	0.7624
TCGA-60-2695-01	Shallow Deletion	0.3323	EGFR: Shallow Deletion	-1.4776	RAC1: Shallow Deletion	-0.9941				C3N-00547	Gain	1.2357	RAC1: Gain	0.2431
TCGA-60-2698-01	Shallow Deletion	-1.0201	EGFR: Amplification	0.6651	RAC1: Gain	0.8924				C3N-00549	Gain	1.4308	RAC1: Gain	0.2568
TCGA-60-2703-01	Shallow Deletion	-0.7402	EGFR: Amplification	2.7566	RAC1: Shallow Deletion	-1.4186				C3N-00550	Gain	0.4687	RAC1: Gain	0.9854
TCGA-63-5131-01	Shallow Deletion	-2.7914	EGFR: Gain	0.2071	RAC1: Gain	1.3919				C3N-00559	Gain	1.5091	RAC1: Gain	0.7672
TCGA-63-A5MJ-01	Shallow Deletion	0.2326	EGFR: Gain	-0.3413	RAC1: Shallow Deletion	-1.0166				C3N-00560	Gain	1.528	RAC1: Gain	-0.3506
TCGA-66-2756-01	Shallow Deletion	-1.624	EGFR: Diploid	-0.9608	RAC1: Gain	-0.572				C3N-00572	Gain	-0.5187	RAC1: Gain	0.6706
TCGA-66-2757-01	Shallow Deletion	-0.2238	EGFR: Shallow Deletion	-2.3306	RAC1: Shallow Deletion	-2.1711				C3N-00578	Gain	0.6405	RAC1: Gain	2.2567
TCGA-66-2758-01	Shallow Deletion	-0.6859	EGFR: Shallow Deletion	-1.4587	RAC1: Shallow Deletion	-1.7135				C3N-00579	Gain	1.9328	RAC1: Gain	0.1794
TCGA-66-2766-01	Shallow Deletion	-0.4909	EGFR: Deep Deletion	-0.7615	RAC1: Shallow Deletion	-1.1906				C3N-00580	Gain	0.5727	RAC1: Gain	-0.238
TCGA-66-2783-01	Shallow Deletion	-2.3662	EGFR: Shallow Deletion	-0.5543	RAC1: Shallow Deletion	-0.9426				C3N-00737	Gain	1.5302	RAC1: Gain	-0.0992
TCGA-66-2787-01	Shallow Deletion	-0.6669	EGFR: Shallow Deletion	-1.3676	RAC1: Shallow Deletion	-1.8131				C3N-00738	Gain	-0.7391	RAC1: Diploid	-0.1818
TCGA-66-2788-01	Shallow Deletion	-0.6483	EGFR: Shallow Deletion	0.1403	RAC1: Shallow Deletion	0.2693				C3N-01016	Gain	1.107	RAC1: Gain	-0.9267
TCGA-66-2792-01	Shallow Deletion	-1.7137	EGFR: Amplification	2.3462	RAC1: Shallow Deletion	-1.4198				C3N-01024	Gain	0.2836	RAC1: Gain	-0.478
TCGA-66-2793-01	Shallow Deletion	-1.4437	EGFR: Gain	-0.6915	RAC1: Gain	-0.8778				C3N-01030	Gain	1.5743	RAC1: Gain	-0.3491
TCGA-70-6723-01	Shallow Deletion	-1.3571	EGFR: Amplification	2.8835	RAC1: Shallow Deletion	-2.0198				C3N-01074	Gain	1.7455	RAC1: Gain	-2.5285
TCGA-77-7142-01	Shallow Deletion	-1.0618	EGFR: Shallow Deletion	0.0601	RAC1: Shallow Deletion	-1.5576				C3N-01405	Gain	1.5753	RAC1: Gain	-0.0048
TCGA-77-7337-01	Shallow Deletion	-1.4417	EGFR: Shallow Deletion	0.5325	RAC1: Gain	1.4429				C3N-01410	Gain	0.6158	RAC1: Gain	0.2952
TCGA-77-8143-01	Shallow Deletion	-1.6884	EGFR: Amplification	1.2501	RAC1: Shallow Deletion	-0.8613				C3N-01413	Gain	0.8141	RAC1: Gain	0.501
TCGA-85-6560-01	Shallow Deletion	0.0052	EGFR: Shallow Deletion	-2.9205	RAC1: Shallow Deletion	-1.1091				C3N-01415	Gain	0.1259	RAC1: Gain	0.2592
TCGA-85-7699-01	Shallow Deletion	0.1257	EGFR: Shallow Deletion	0.3554	RAC1: Shallow Deletion	-1.4465				C3N-01416	Gain	1.5194	RAC1: Gain	0.8653
TCGA-85-7843-01	Shallow Deletion	-1.2411	EGFR: Shallow Deletion	-0.028	RAC1: Shallow Deletion	-0.0063				C3N-01488	Gain	0.7829	RAC1: Gain	1.3389
TCGA-85-8070-01	Shallow Deletion	-0.9953	EGFR: Shallow Deletion	-1.1565	RAC1: Shallow Deletion	-2.1769				C3N-01489	Gain	0.4252	RAC1: Gain	0.1324
TCGA-85-8072-01	Shallow Deletion	-1.1833	EGFR: Shallow Deletion	-0.6564	RAC1: Shallow Deletion	-1.1887				C3N-01823	Gain	0.4555	RAC1: Gain	-0.194
TCGA-85-8277-01	Shallow Deletion	-1.3101	EGFR: Shallow Deletion	-0.4803	RAC1: Diploid	-1.0116				C3N-02002	Gain	-0.2253	RAC1: Gain	0.5504
TCGA-85-A510-01	Shallow Deletion	0.8797	EGFR: Gain	-2.4234	RAC1: Shallow Deletion	-1.3021				C3N-02067	Gain	1.0724	RAC1: Gain	0.8404
TCGA-85-A512-01	Shallow Deletion	-1.3718	EGFR: Shallow Deletion	-1.0656	RAC1: Shallow Deletion	-2.0448				C3N-02087	Gain	0.04	RAC1: Gain	0.3439
TCGA-90-7767-01	Shallow Deletion	0.7051	EGFR: Shallow Deletion	-0.084	RAC1: Shallow Deletion	0.1769				C3N-02089	Gain	1.4044	RAC1: Gain	-0.92
TCGA-98-A538-01	Shallow Deletion	-0.5561	EGFR: Shallow Deletion	0.5428	RAC1: Diploid	0.5329				C3N-02145	Gain	-0.0656	RAC1: Gain	1.3267
TCGA-J1-A4AH-01	Shallow Deletion	-1.2514	EGFR: Shallow Deletion	-1.3091	RAC1: Shallow Deletion	-2.1031				C3N-02149	Gain	0.6756	RAC1: Gain	-0.6944
TCGA-L3-A524-01	Shallow Deletion	-1.2904	EGFR: Shallow Deletion	-0.7414	RAC1: Gain	-0.9288				C3N-02155	Gain	1.4422	RAC1: Gain	0.1317
TCGA-LA-A7SW-01	Shallow Deletion	-2.3465	EGFR: Amplification	0.5645	RAC1: Gain	0.0493				C3N-02379	Gain	0.6922	RAC1: Gain	-0.014
TCGA-NC-A5HK-01	Shallow Deletion	-1.06	EGFR: Shallow Deletion	-0.8289	RAC1: Shallow Deletion	-1.9988				C3N-02380	Gain	-0.7315	RAC1: Gain	-0.896
TCGA-NC-A5HO-01	Shallow Deletion	-0.7435	EGFR: Diploid	-0.7565	RAC1: Shallow Deletion	-0.3852				C3N-02421	Gain	0.808	RAC1: Gain	0.0703
TCGA-NC-A5HT-01	Shallow Deletion	-1.5321	EGFR: Diploid	-0.0536	RAC1: Shallow Deletion	-2.4277				C3N-02422	Gain	0.8087	RAC1: Gain	1.4496
TCGA-O2-A5IB-01	Shallow Deletion	-0.4641	EGFR: Shallow Deletion	-0.9229	RAC1: Shallow Deletion	-3.1299				C3N-02423	Gain	0.5656	RAC1: Gain	0.6688
A006	Diploid	-1.8477	EGFR: Diploid	-0.234	RAC1: Diploid	-1.007				C3N-02433	Gain	0.2567	RAC1: Gain	0.9127
A015	Diploid	-0.2412	EGFR: Diploid	0.6128	RAC1: Diploid	0.0202				C3N-02529	Gain	1.2931	RAC1: Gain	-0.113
A027	Diploid	-0.4376	EGFR: Diploid	-0.5639	RAC1: Diploid	-0.713				C3N-02572	Gain	0.6475	RAC1: Gain	0.8529
A033	Diploid	0.706	EGFR: Diploid	-0.1414	RAC1: Diploid	0.1956				C3N-02582	Gain	-0.0375	RAC1: Gain	0.5702
A068	Diploid	0.4036	EGFR: Amplification	1.5431	RAC1: Diploid	0.9969				C3N-02586	Gain	1.5836	RAC1: Gain	1.0494
A072	Diploid	-0.3741	EGFR: Diploid	0.0338	RAC1: Diploid	-0.2069				C3N-02588	Gain	-0.0433	RAC1: Gain	-1.5596
A100	Diploid	0.5571	EGFR: Diploid	0.7331	RAC1: Diploid	-1.6236				C3N-02729	Gain	0.0801	RAC1: Gain	0.6569
A104	Diploid	-0.2468	EGFR: Diploid	0.4742	RAC1: Diploid	-0.3971				X11LU013	Gain	0.9411	RAC1: Gain	-0.1192
A117	Diploid	-0.256	EGFR: Diploid	-0.2286	RAC1: Shallow Deletion	0.2239				X11LU016	Gain	1.4053	RAC1: Gain	0.0077
A124	Diploid	-0.0546	EGFR: Diploid	-0.6946	RAC1: Diploid	-0.5761				X11LU035	Gain	-0.1388	RAC1: Gain	-0.3268
A126	Diploid	0.2845	EGFR: Diploid	-0.2749	RAC1: Diploid	0.1646				C3N-02000	Amplification	1.5596	RAC1: Shallow Deletion	-0.3197
A138	Diploid	-1.5241	EGFR: Diploid	0.1844	RAC1: Diploid	-1.1906
A159	Diploid	-0.1902	EGFR: Diploid	-1.1119	RAC1: Diploid	-0.43
A165	Diploid	-0.4085	EGFR: Diploid	-1.2038	RAC1: Diploid	-0.8679
A168	Diploid	0.714	EGFR: Diploid	-0.0809	RAC1: Diploid	0.7104
A190	Diploid	0.7778	EGFR: Diploid	-1.4133	RAC1: Diploid	0.6636
A193	Diploid	1.056	EGFR: Diploid	-0.1846	RAC1: Diploid	-0.1101
A194	Diploid	-0.0284	EGFR: Diploid	-0.518	RAC1: Diploid	-0.051
A195	Diploid	0.1246	EGFR: Diploid	-1.5098	RAC1: Diploid	-0.7308
A196	Diploid	0.0401	EGFR: Diploid	-0.7017	RAC1: Diploid	-1.0264
A198	Diploid	-0.1521	EGFR: Diploid	-1.6244	RAC1: Diploid	-0.7575
A201	Diploid	-1.2651	EGFR: Diploid	-1.2317	RAC1: Diploid	-0.8104
A202	Diploid	-0.9204	EGFR: Diploid	0.4782	RAC1: Diploid	-0.7702
A203	Diploid	-0.0497	EGFR: Diploid	-0.1778	RAC1: Diploid	-1.1681
A204	Diploid	-0.311	EGFR: Diploid	-0.1884	RAC1: Diploid	-0.396
A205	Diploid	-0.3167	EGFR: Diploid	-0.3539	RAC1: Diploid	-0.7568
A209	Diploid	-2.2867	EGFR: Diploid	-1.4242	RAC1: Diploid	-0.9124
A210	Diploid	0.2772	EGFR: Diploid	0.5289	RAC1: Diploid	-0.6733
A211	Diploid	-1.2042	EGFR: Diploid	-0.4344	RAC1: Diploid	-1.13
A212	Diploid	-1.8036	EGFR: Diploid	-0.2543	RAC1: Diploid	-1.3245
A213	Diploid	-1.5373	EGFR: Diploid	0.8436	RAC1: Diploid	-1.7476
A214	Diploid	-0.9361	EGFR: Diploid	-1.9497	RAC1: Diploid	1.9064
A215	Diploid	-1.5124	EGFR: Deep Deletion	-0.54	RAC1: Diploid	-0.5238
A216	Diploid	-0.6865	EGFR: Diploid	-1.9457	RAC1: Diploid	0.9345
A218	Diploid	-0.6482	EGFR: Shallow Deletion	-1.3336	RAC1: Diploid	-1.4665
A221	Diploid	-1.4165	EGFR: Diploid	0.0035	RAC1: Diploid	-0.884
A232	Diploid	0.4362	EGFR: Diploid	0.0335	RAC1: Diploid	-0.6907
A240	Diploid	-0.2019	EGFR: Diploid	-1.8913	RAC1: Diploid	-0.7298
A252	Diploid	-1.4347	EGFR: Diploid	-0.3529	RAC1: Diploid	-1.2159
A260	Diploid	-0.0814	EGFR: Diploid	-0.8886	RAC1: Diploid	0.0483
A261	Diploid	-0.598	EGFR: Diploid	-1.6848	RAC1: Diploid	-0.1035
A262	Diploid	-0.351	EGFR: Diploid	-0.0415	RAC1: Diploid	-2.6426
A263	Diploid	-1.0045	EGFR: Diploid	0.1944	RAC1: Diploid	-1.3067
A264	Diploid	-0.8442	EGFR: Diploid	-1.1594	RAC1: Diploid	-0.364
A267	Diploid	-0.3267	EGFR: Diploid	-0.2487	RAC1: Diploid	0.0208
A268	Diploid	-1.745	EGFR: Diploid	-0.4234	RAC1: Diploid	-0.5677
A278	Diploid	-1.0021	EGFR: Diploid	-0.4262	RAC1: Diploid	-0.7633
A280	Diploid	-1.4719	EGFR: Diploid	0.3626	RAC1: Diploid	-1.4218
A281	Diploid	-1.1924	EGFR: Diploid	-0.837	RAC1: Diploid	-0.7304
A283	Diploid	-1.6559	EGFR: Diploid	-0.1653	RAC1: Diploid	-1.3849
A285	Diploid	-1.3956	EGFR: Diploid	-0.3307	RAC1: Diploid	-1.3069
A306	Diploid	-0.2242	EGFR: Diploid	0.0115	RAC1: Diploid	-1.1271
A310	Diploid	0.136	EGFR: Diploid	0.0195	RAC1: Diploid	-0.4998
A379	Diploid	0.735	EGFR: Gain	0.497	RAC1: Diploid	-0.084
A432	Diploid	0.6875	EGFR: Diploid	-0.6529	RAC1: Diploid	0.1994
A496	Diploid	-0.4008	EGFR: Diploid	-1.7137	RAC1: Diploid	2.5945
A500	Diploid	0.2806	EGFR: Diploid	-2.2344	RAC1: Diploid	0.1425
A508	Diploid	-1.811	EGFR: Diploid	-2.3087	RAC1: Diploid	2.6122
A512	Diploid	-0.9513	EGFR: Diploid	0.9514	RAC1: Diploid	0.2095
A522	Diploid	-1.1987	EGFR: Diploid	-0.786	RAC1: Diploid	-0.1492
A524	Diploid	0.1515	EGFR: Diploid	-0.7473	RAC1: Diploid	-0.0948
A530	Diploid	-1.089	EGFR: Diploid	-1.2218	RAC1: Diploid	-0.1997
A534	Diploid	-1.0511	EGFR: Diploid	-0.2198	RAC1: Diploid	-0.2017
A537	Diploid	-0.0989	EGFR: Diploid	-0.3264	RAC1: Diploid	0.0208
TCGA-05-4396-01	Diploid	-0.3741	EGFR: Diploid	0.1814	RAC1: Diploid	-0.0654
TCGA-05-4397-01	Diploid	0.3769	EGFR: Diploid	-1.1198	RAC1: Diploid	-0.1281
TCGA-05-4403-01	Diploid	-1.4785	EGFR: Diploid	-0.685	RAC1: Diploid	1.2538
TCGA-05-4422-01	Diploid	-0.5996	EGFR: Diploid	-0.6453	RAC1: Diploid	-0.9122
TCGA-05-4424-01	Diploid	-0.9269	EGFR: Diploid	-0.3337	RAC1: Diploid	-0.1709
TCGA-05-4425-01	Diploid	-1.2749	EGFR: Diploid	0.0584	RAC1: Diploid	-0.8418
TCGA-05-4426-01	Diploid	-1.0086	EGFR: Diploid	0.3994	RAC1: Diploid	-0.6326
TCGA-05-4430-01	Diploid	-0.5619	EGFR: Diploid	-0.3972	RAC1: Diploid	0.2271
TCGA-05-4432-01	Diploid	-1.1474	EGFR: Diploid	0.303	RAC1: Diploid	-0.6285
TCGA-05-4433-01	Diploid	-1.3458	EGFR: Diploid	-0.1445	RAC1: Diploid	0.5279
TCGA-05-4434-01	Diploid	0.028	EGFR: Diploid	0.136	RAC1: Diploid	-0.0374
TCGA-05-5420-01	Diploid	1.1144	EGFR: Diploid	-1.7068	RAC1: Diploid	-1.1096
TCGA-05-5429-01	Diploid	0.4851	EGFR: Diploid	-0.7301	RAC1: Diploid	1.255
TCGA-05-5715-01	Diploid	-1.5257	EGFR: Diploid	-0.0731	RAC1: Diploid	0.4713
TCGA-35-3615-01	Diploid	0.6438	EGFR: Diploid	-1.2929	RAC1: Diploid	-0.9815
TCGA-35-4122-01	Diploid	1.7491	EGFR: Diploid	-1.446	RAC1: Gain	1.7243
TCGA-35-5375-01	Diploid	1.5854	EGFR: Diploid	-1.8422	RAC1: Shallow Deletion	-1.7459
TCGA-38-4625-01	Diploid	0.4683	EGFR: Diploid	0.0139	RAC1: Diploid	-0.0674
TCGA-38-4626-01	Diploid	-1.241	EGFR: Diploid	-0.1262	RAC1: Diploid	-0.538
TCGA-38-7271-01	Diploid	-0.4932	EGFR: Diploid	-0.1363	RAC1: Diploid	-0.2433
TCGA-38-A44F-01	Diploid	-0.857	EGFR: Diploid	-1.0923	RAC1: Diploid	0.675
TCGA-44-2655-01	Diploid	0.3751	EGFR: Diploid	-0.9164	RAC1: Diploid	-0.3565
TCGA-44-2665-01	Diploid	-0.1848	EGFR: Diploid	-0.2011	RAC1: Diploid	-0.2007
TCGA-44-2666-01	Diploid	-0.1629	EGFR: Diploid	0.025	RAC1: Diploid	-0.8897
TCGA-44-2668-01	Diploid	-0.2094	EGFR: Diploid	1.0815	RAC1: Diploid	0.6105
TCGA-44-3398-01	Diploid	1.0148	EGFR: Diploid	-1.0901	RAC1: Diploid	-0.1294
TCGA-44-3918-01	Diploid	0.8819	EGFR: Gain	-0.2907	RAC1: Gain	0.4452
TCGA-44-6146-01	Diploid	-1.8532	EGFR: Diploid	0.3208	RAC1: Diploid	0.155
TCGA-44-6148-01	Diploid	-2.5299	EGFR: Diploid	0.581	RAC1: Diploid	-1.4027
TCGA-44-6774-01	Diploid	-1.0159	EGFR: Diploid	-0.1369	RAC1: Diploid	-0.5675
TCGA-44-6776-01	Diploid	-1.524	EGFR: Diploid	-0.243	RAC1: Diploid	-0.6229
TCGA-44-6778-01	Diploid	-0.5148	EGFR: Diploid	-0.6317	RAC1: Diploid	-1.4997
TCGA-44-7659-01	Diploid	-0.54	EGFR: Diploid	0.6477	RAC1: Diploid	-1.1063
TCGA-44-7671-01	Diploid	-0.5584	EGFR: Diploid	-0.2911	RAC1: Diploid	0.0558
TCGA-44-7672-01	Diploid	-0.5588	EGFR: Diploid	0.1249	RAC1: Diploid	0.3634
TCGA-44-A47A-01	Diploid	-1.2961	EGFR: Diploid	-0.1698	RAC1: Diploid	-1.9409
TCGA-49-4486-01	Diploid	0.5582	EGFR: Diploid	-1.3409	RAC1: Diploid	-0.7263
TCGA-49-4487-01	Diploid	1.5016	EGFR: Diploid	-0.4022	RAC1: Diploid	0.5032
TCGA-49-4507-01	Diploid	1.7285	EGFR: Diploid	-1.2492	RAC1: Diploid	0.6518
TCGA-49-4514-01	Diploid	1.3108	EGFR: Diploid	-1.073	RAC1: Diploid	2.3847
TCGA-49-6743-01	Diploid	-0.7362	EGFR: Diploid	0.1489	RAC1: Diploid	0.1652
TCGA-49-6744-01	Diploid	-0.2378	EGFR: Diploid	0.0906	RAC1: Gain	0.2177
TCGA-49-AAR2-01	Diploid	0.0179	EGFR: Diploid	-3.2894	RAC1: Diploid	-0.9392
TCGA-49-AAR3-01	Diploid	-0.4054	EGFR: Diploid	-0.5991	RAC1: Diploid	-0.3295
TCGA-49-AARN-01	Diploid	-0.6722	EGFR: Diploid	-0.3088	RAC1: Diploid	-0.4049
TCGA-49-AARO-01	Diploid	-0.9598	EGFR: Amplification	0.3228	RAC1: Diploid	-0.1893
TCGA-49-AARR-01	Diploid	-2.7052	EGFR: Diploid	-0.1281	RAC1: Diploid	-1.537
TCGA-50-5044-01	Diploid	0.0362	EGFR: Diploid	-1.5678	RAC1: Diploid	1.342
TCGA-50-5051-01	Diploid	0.6198	EGFR: Diploid	-1.9457	RAC1: Gain	-0.0678
TCGA-50-5068-01	Diploid	1.6845	EGFR: Diploid	-1.9249	RAC1: Diploid	-0.422
TCGA-50-5930-01	Diploid	-0.7068	EGFR: Gain	-0.7103	RAC1: Diploid	-0.0001
TCGA-50-5932-01	Diploid	-0.1216	EGFR: Diploid	0.7624	RAC1: Diploid	-0.8895
TCGA-50-5935-01	Diploid	-0.8213	EGFR: Diploid	0.4347	RAC1: Diploid	-0.4542
TCGA-50-5942-01	Diploid	-1.4099	EGFR: Diploid	1.3706	RAC1: Diploid	-1.2745
TCGA-50-6592-01	Diploid	-4.4905	EGFR: Diploid	-0.3296	RAC1: Diploid	0.1534
TCGA-50-7109-01	Diploid	0.2305	EGFR: Diploid	-0.9743	RAC1: Diploid	-0.2175
TCGA-50-8457-01	Diploid	-1.3706	EGFR: Diploid	0.8099	RAC1: Diploid	-1.445
TCGA-50-8459-01	Diploid	-1.1736	EGFR: Diploid	-0.4184	RAC1: Diploid	0.0207
TCGA-50-8460-01	Diploid	-0.7164	EGFR: Diploid	0.0116	RAC1: Diploid	-1.0643
TCGA-53-7626-01	Diploid	-0.8142	EGFR: Diploid	0.7959	RAC1: Diploid	-0.6499
TCGA-53-A4EZ-01	Diploid	0.2836	EGFR: Diploid	-0.8538	RAC1: Diploid	-1.2487
TCGA-55-1592-01	Diploid	-0.9433	EGFR: Diploid	-1.8603	RAC1: Diploid	-0.3135
TCGA-55-1594-01	Diploid	0.1781	EGFR: Amplification	2.8937	RAC1: Diploid	-1.1034
TCGA-55-1595-01	Diploid	0.2609	EGFR: Diploid	-0.6023	RAC1: Gain	-0.1429
TCGA-55-6642-01	Diploid	-0.1397	EGFR: Diploid	0.8843	RAC1: Diploid	-0.8569
TCGA-55-6968-01	Diploid	0.2264	EGFR: Shallow Deletion	-1.8163	RAC1: Diploid	-0.9228
TCGA-55-6969-01	Diploid	-0.1441	EGFR: Diploid	-1.3844	RAC1: Diploid	-0.505
TCGA-55-6970-01	Diploid	-0.0761	EGFR: Diploid	-0.2956	RAC1: Diploid	-1.6937
TCGA-55-6983-01	Diploid	-0.7446	EGFR: Diploid	-0.7325	RAC1: Diploid	-0.2762
TCGA-55-6984-01	Diploid	-0.2678	EGFR: Diploid	-0.5545	RAC1: Diploid	1.2933
TCGA-55-6986-01	Diploid	-0.0958	EGFR: Diploid	-0.0345	RAC1: Diploid	0.3104
TCGA-55-7281-01	Diploid	0.0372	EGFR: Diploid	-0.8282	RAC1: Diploid	0.9457
TCGA-55-7570-01	Diploid	1.358	EGFR: Diploid	-3.6923	RAC1: Diploid	0.0395
TCGA-55-7574-01	Diploid	-0.7427	EGFR: Diploid	-0.3614	RAC1: Diploid	-1.014
TCGA-55-7725-01	Diploid	0.0544	EGFR: Diploid	0.4582	RAC1: Diploid	0.313
TCGA-55-7728-01	Diploid	-2.1246	EGFR: Diploid	-1.2944	RAC1: Diploid	0.8756
TCGA-55-7815-01	Diploid	0.742	EGFR: Diploid	-1.1253	RAC1: Gain	-0.2348
TCGA-55-7903-01	Diploid	-0.0035	EGFR: Diploid	0.2611	RAC1: Diploid	-0.1666
TCGA-55-7911-01	Diploid	0.5594	EGFR: Diploid	-0.3482	RAC1: Diploid	-0.4715
TCGA-55-7914-01	Diploid	-0.2454	EGFR: Diploid	-0.0169	RAC1: Diploid	-0.9465
TCGA-55-7995-01	Diploid	-1.4159	EGFR: Diploid	0.2029	RAC1: Diploid	-1.8221
TCGA-55-8087-01	Diploid	-1.41	EGFR: Diploid	0.2542	RAC1: Diploid	-0.3122
TCGA-55-8089-01	Diploid	0.0803	EGFR: Amplification	2.83	RAC1: Gain	1.4757
TCGA-55-8094-01	Diploid	-0.2324	EGFR: Diploid	-4.0982	RAC1: Diploid	-0.1766
TCGA-55-8097-01	Diploid	-0.5328	EGFR: Diploid	0.1471	RAC1: Diploid	-0.1411
TCGA-55-8203-01	Diploid	0.462	EGFR: Diploid	-0.2884	RAC1: Diploid	-0.9472
TCGA-55-8204-01	Diploid	-0.2026	EGFR: Diploid	0.4476	RAC1: Diploid	0.4795
TCGA-55-8207-01	Diploid	-0.4178	EGFR: Diploid	0.9404	RAC1: Diploid	-0.384
TCGA-55-8208-01	Diploid	-0.1956	EGFR: Diploid	-1.1189	RAC1: Diploid	-0.3989
TCGA-55-8299-01	Diploid	-0.236	EGFR: Diploid	0.0425	RAC1: Diploid	-0.5094
TCGA-55-8506-01	Diploid	-0.9719	EGFR: Diploid	0.7099	RAC1: Diploid	-0.6542
TCGA-55-8508-01	Diploid	-0.5595	EGFR: Diploid	0.4256	RAC1: Diploid	-0.6062
TCGA-55-8512-01	Diploid	-2.2786	EGFR: Diploid	0.1391	RAC1: Diploid	-1.3402
TCGA-55-8513-01	Diploid	-2.2703	EGFR: Diploid	-0.1508	RAC1: Diploid	-1.0804
TCGA-55-8614-01	Diploid	-1.4427	EGFR: Diploid	0.7155	RAC1: Diploid	-1.4056
TCGA-55-8619-01	Diploid	-1.8825	EGFR: Diploid	-0.1262	RAC1: Diploid	0.1269
TCGA-55-8620-01	Diploid	-1.6497	EGFR: Deep Deletion	-3.0757	RAC1: Gain	-1.2204
TCGA-55-8621-01	Diploid	-1.4544	EGFR: Diploid	0.0467	RAC1: Diploid	-0.6934
TCGA-55-A48X-01	Diploid	-0.6543	EGFR: Diploid	0.557	RAC1: Diploid	-0.8933
TCGA-55-A4DF-01	Diploid	-0.4101	EGFR: Diploid	-1.3765	RAC1: Diploid	-0.5402
TCGA-62-8395-01	Diploid	-0.5201	EGFR: Diploid	0.5961	RAC1: Diploid	-1.2446
TCGA-62-A46S-01	Diploid	0.3623	EGFR: Diploid	-1.2983	RAC1: Diploid	-0.0584
TCGA-62-A46U-01	Diploid	-0.4249	EGFR: Diploid	0.9342	RAC1: Diploid	-0.7295
TCGA-62-A46V-01	Diploid	0.0188	EGFR: Diploid	0.2848	RAC1: Diploid	-0.6123
TCGA-62-A470-01	Diploid	0.3915	EGFR: Diploid	-0.9706	RAC1: Diploid	-0.6444
TCGA-64-1677-01	Diploid	1.8863	EGFR: Diploid	-1.227	RAC1: Diploid	-0.0803
TCGA-64-5774-01	Diploid	0.1018	EGFR: Diploid	0.8971	RAC1: Diploid	-1.2598
TCGA-64-5775-01	Diploid	-0.22	EGFR: Diploid	0.0467	RAC1: Diploid	-0.2515
TCGA-64-5778-01	Diploid	1.4338	EGFR: Diploid	-1.2934	RAC1: Diploid	0.6616
TCGA-64-5815-01	Diploid	-0.4935	EGFR: Diploid	0.197	RAC1: Diploid	-0.1047
TCGA-67-3773-01	Diploid	0.5323	EGFR: Diploid	-0.3131	RAC1: Diploid	-0.3162
TCGA-67-4679-01	Diploid	-1.0603	EGFR: Diploid	0.299	RAC1: Diploid	-1.0422
TCGA-67-6215-01	Diploid	-0.425	EGFR: Diploid	0.4518	RAC1: Diploid	-0.2001
TCGA-67-6216-01	Diploid	-0.1611	EGFR: Diploid	0.165	RAC1: Diploid	-0.3819
TCGA-69-7761-01	Diploid	-0.4638	EGFR: Diploid	-0.3507	RAC1: Diploid	0.444
TCGA-69-7973-01	Diploid	-0.3668	EGFR: Diploid	-0.1763	RAC1: Diploid	-1.5038
TCGA-69-7978-01	Diploid	-1.484	EGFR: Gain	0.6675	RAC1: Diploid	0.0014
TCGA-69-8253-01	Diploid	-0.2055	EGFR: Diploid	-1.0483	RAC1: Diploid	-0.6288
TCGA-69-8254-01	Diploid	-1.3661	EGFR: Diploid	0.2943	RAC1: Diploid	-1.7002
TCGA-69-8453-01	Diploid	-1.2488	EGFR: Diploid	-0.3692	RAC1: Diploid	-0.0399
TCGA-73-4666-01	Diploid	-0.7685	EGFR: Diploid	0.4622	RAC1: Diploid	-1.2844
TCGA-73-4677-01	Diploid	-0.6812	EGFR: Diploid	-0.2156	RAC1: Diploid	-1.1777
TCGA-73-7498-01	Diploid	-0.6985	EGFR: Diploid	0.0286	RAC1: Diploid	-1.3458
TCGA-75-5147-01	Diploid	0.9353	EGFR: Diploid	-0.7326	RAC1: Diploid	-0.8142
TCGA-75-6206-01	Diploid	-0.8394	EGFR: Diploid	0.0666	RAC1: Diploid	-1.3415
TCGA-75-6212-01	Diploid	-0.7892	EGFR: Diploid	1.0371	RAC1: Diploid	-0.1788
TCGA-75-7027-01	Diploid	0.8513	EGFR: Diploid	-1.1433	RAC1: Diploid	0.0501
TCGA-75-7030-01	Diploid	-1.4504	EGFR: Diploid	-0.037	RAC1: Diploid	0.1021
TCGA-75-7031-01	Diploid	1.4964	EGFR: Diploid	-0.7093	RAC1: Shallow Deletion	-1.7961
TCGA-78-7146-01	Diploid	1.0182	EGFR: Gain	1.0861	RAC1: Diploid	0.5127
TCGA-78-7148-01	Diploid	0.1541	EGFR: Diploid	-0.2745	RAC1: Diploid	0.4459
TCGA-78-7149-01	Diploid	0.0309	EGFR: Diploid	-1.4552	RAC1: Diploid	0.3122
TCGA-78-7152-01	Diploid	-0.112	EGFR: Diploid	-1.1355	RAC1: Diploid	0.0225
TCGA-78-7153-01	Diploid	0.3321	EGFR: Diploid	-1.3222	RAC1: Diploid	-0.0777
TCGA-78-7156-01	Diploid	0.4477	EGFR: Diploid	-0.5112	RAC1: Diploid	-1.186
TCGA-78-7158-01	Diploid	0.1595	EGFR: Diploid	0.1732	RAC1: Diploid	-1.1273
TCGA-78-7159-01	Diploid	0.3386	EGFR: Diploid	0.3412	RAC1: Diploid	0.0591
TCGA-78-7162-01	Diploid	-0.6361	EGFR: Diploid	-0.1431	RAC1: Diploid	-0.6696
TCGA-78-7166-01	Diploid	1.3163	EGFR: Diploid	-1.5583	RAC1: Diploid	1.2866
TCGA-78-7536-01	Diploid	1.0649	EGFR: Diploid	0.225	RAC1: Diploid	-0.662
TCGA-78-7537-01	Diploid	-0.7238	EGFR: Diploid	-0.7709	RAC1: Diploid	-0.0935
TCGA-78-7633-01	Diploid	-0.4178	EGFR: Diploid	-0.0769	RAC1: Diploid	-1.7387
TCGA-78-8640-01	Diploid	0.1674	EGFR: Diploid	-2.3019	RAC1: Diploid	0.8228
TCGA-78-8648-01	Diploid	-1.3929	EGFR: Diploid	-0.6711	RAC1: Diploid	-1.0323
TCGA-78-8660-01	Diploid	-0.7001	EGFR: Diploid	-0.5496	RAC1: Diploid	-0.5733
TCGA-80-5607-01	Diploid	-0.1786	EGFR: Diploid	-0.394	RAC1: Diploid	-0.3466
TCGA-80-5608-01	Diploid	-0.5214	EGFR: Diploid	-0.965	RAC1: Diploid	-0.0015
TCGA-86-6851-01	Diploid	-0.9756	EGFR: Diploid	0.4749	RAC1: Diploid	-1.132
TCGA-86-7711-01	Diploid	0.0721	EGFR: Shallow Deletion	-0.1262	RAC1: Diploid	0.3719
TCGA-86-7714-01	Diploid	-0.5866	EGFR: Diploid	1.023	RAC1: Diploid	-0.9424
TCGA-86-8054-01	Diploid	0.6666	EGFR: Diploid	0.973	RAC1: Diploid	-1.3792
TCGA-86-8056-01	Diploid	-0.9563	EGFR: Diploid	0.3382	RAC1: Diploid	-1.2174
TCGA-86-8076-01	Diploid	0.2604	EGFR: Diploid	-0.123	RAC1: Diploid	-0.9256
TCGA-86-8281-01	Diploid	-0.2744	EGFR: Diploid	-0.5442	RAC1: Diploid	-1.1304
TCGA-86-8585-01	Diploid	-0.2956	EGFR: Diploid	-2.9381	RAC1: Diploid	-0.3893
TCGA-86-8669-01	Diploid	-0.8497	EGFR: Diploid	-0.7261	RAC1: Diploid	-1.3018
TCGA-86-8671-01	Diploid	-1.4219	EGFR: Diploid	-0.2752	RAC1: Diploid	-0.9072
TCGA-86-8674-01	Diploid	0.3824	EGFR: Diploid	-1.5895	RAC1: Diploid	-1.4296
TCGA-86-A4JF-01	Diploid	0.2598	EGFR: Diploid	0.6514	RAC1: Diploid	-0.6562
TCGA-86-A4P8-01	Diploid	-1.8266	EGFR: Diploid	0.1442	RAC1: Diploid	-1.1535
TCGA-91-6830-01	Diploid	-0.2995	EGFR: Diploid	0.4931	RAC1: Diploid	-0.2224
TCGA-91-6836-01	Diploid	0.1457	EGFR: Diploid	0.6191	RAC1: Diploid	-1.4462
TCGA-91-6849-01	Diploid	-1.0037	EGFR: Diploid	-0.6588	RAC1: Diploid	-1.1426
TCGA-91-7771-01	Diploid	-0.1105	EGFR: Diploid	-0.6948	RAC1: Diploid	-0.4115
TCGA-91-8497-01	Diploid	-2.2131	EGFR: Diploid	0.0239	RAC1: Diploid	-1.7396
TCGA-91-A4BD-01	Diploid	-0.1146	EGFR: Diploid	-0.8085	RAC1: Diploid	0.2289
TCGA-93-7347-01	Diploid	-0.7498	EGFR: Diploid	0.3847	RAC1: Diploid	-0.1841
TCGA-93-8067-01	Diploid	0.2355	EGFR: Shallow Deletion	-0.3572	RAC1: Diploid	-0.4053
TCGA-95-7043-01	Diploid	-0.1553	EGFR: Diploid	0.3578	RAC1: Diploid	-0.306
TCGA-95-7948-01	Diploid	0.0623	EGFR: Diploid	0.7763	RAC1: Diploid	-1.1999
TCGA-95-8039-01	Diploid	0.8855	EGFR: Diploid	0.167	RAC1: Gain	0.2998
TCGA-95-A4VK-01	Diploid	-0.3313	EGFR: Diploid	-0.4158	RAC1: Diploid	-0.8771
TCGA-97-7546-01	Diploid	-0.9034	EGFR: Diploid	0.8753	RAC1: Diploid	-0.6545
TCGA-97-7547-01	Diploid	-1.5711	EGFR: Diploid	0.1621	RAC1: Diploid	0.0868
TCGA-97-7552-01	Diploid	-1.2545	EGFR: Diploid	0.1132	RAC1: Diploid	0.0279
TCGA-97-7938-01	Diploid	-0.6238	EGFR: Diploid	0.6873	RAC1: Diploid	-0.518
TCGA-97-7941-01	Diploid	-1.8294	EGFR: Diploid	-0.347	RAC1: Diploid	-1.2041
TCGA-97-8172-01	Diploid	-1.7259	EGFR: Diploid	-0.0775	RAC1: Diploid	-0.5821
TCGA-97-A4LX-01	Diploid	-0.3226	EGFR: Diploid	0.6681	RAC1: Diploid	-0.8995
TCGA-97-A4M0-01	Diploid	0.1526	EGFR: Diploid	0.9575	RAC1: Diploid	-1.0741
TCGA-97-A4M2-01	Diploid	-0.821	EGFR: Diploid	-0.4217	RAC1: Diploid	-1.2035
TCGA-97-A4M3-01	Diploid	0.2138	EGFR: Diploid	-1.0366	RAC1: Diploid	-1.3401
TCGA-97-A4M6-01	Diploid	-1.3568	EGFR: Diploid	0.0532	RAC1: Diploid	-0.335
TCGA-99-7458-01	Diploid	0.1737	EGFR: Diploid	1.1804	RAC1: Diploid	-0.3676
TCGA-99-8028-01	Diploid	0.1153	EGFR: Diploid	-0.9819	RAC1: Gain	0.1643
TCGA-99-8032-01	Diploid	0.3081	EGFR: Shallow Deletion	-0.6392	RAC1: Diploid	-0.3766
TCGA-99-AA5R-01	Diploid	-1.6062	EGFR: Diploid	-0.2372	RAC1: Diploid	-1.0306
TCGA-J2-A4AG-01	Diploid	-0.8253	EGFR: Diploid	-0.3569	RAC1: Diploid	-0.3396
TCGA-L4-A4E6-01	Diploid	-1.8521	EGFR: Diploid	-0.4337	RAC1: Diploid	-0.5035
TCGA-L9-A8F4-01	Diploid	-0.2195	EGFR: Diploid	-1.1236	RAC1: Diploid	-0.7357
TCGA-MP-A4SV-01	Diploid	-0.2607	EGFR: Diploid	0.3551	RAC1: Diploid	-0.8421
TCGA-MP-A4SW-01	Diploid	-0.9239	EGFR: Amplification	1.0004	RAC1: Diploid	0.1332
TCGA-MP-A4T4-01	Diploid	-0.8972	EGFR: Diploid	0.2858	RAC1: Diploid	-1.417
TCGA-MP-A4T7-01	Diploid	-0.3279	EGFR: Diploid	-0.4233	RAC1: Diploid	-0.3667
TCGA-MP-A4TD-01	Diploid	-0.385	EGFR: Diploid	-1.0858	RAC1: Diploid	-0.4941
TCGA-MP-A4TE-01	Diploid	-0.7264	EGFR: Diploid	-0.5157	RAC1: Diploid	-0.8583
TCGA-MP-A4TF-01	Diploid	0.3971	EGFR: Amplification	1.5055	RAC1: Diploid	-0.4477
TCGA-MP-A4TH-01	Diploid	-1.4946	EGFR: Diploid	-0.0762	RAC1: Diploid	-1.1527
TCGA-MP-A4TI-01	Diploid	-0.0973	EGFR: Diploid	-0.5759	RAC1: Diploid	-0.4001
TCGA-MP-A4TJ-01	Diploid	-0.7954	EGFR: Diploid	-0.045	RAC1: Diploid	-1.4253
TCGA-MP-A5C7-01	Diploid	-0.2075	EGFR: Diploid	-0.544	RAC1: Diploid	-1.6967
TCGA-NJ-A4YG-01	Diploid	-0.207	EGFR: Diploid	-0.6318	RAC1: Diploid	-0.3875
TCGA-NJ-A4YI-01	Diploid	-0.8949	EGFR: Diploid	0.3769	RAC1: Diploid	-0.817
TCGA-NJ-A4YP-01	Diploid	-0.082	EGFR: Diploid	-1.3349	RAC1: Diploid	-0.2016
TCGA-NJ-A4YQ-01	Diploid	0.0131	EGFR: Diploid	-0.9437	RAC1: Diploid	0.5655
TCGA-NJ-A55A-01	Diploid	-1.2327	EGFR: Diploid	0.6002	RAC1: Diploid	-1.2666
TCGA-NJ-A55R-01	Diploid	-1.0272	EGFR: Diploid	-0.8487	RAC1: Diploid	-1.9852
TCGA-NJ-A7XG-01	Diploid	-0.293	EGFR: Diploid	-0.518	RAC1: Diploid	-0.632
TCGA-18-3406-01	Diploid	0.9523	EGFR: Diploid	-0.3084	RAC1: Gain	2.3031
TCGA-18-3410-01	Diploid	0.2838	EGFR: Diploid	-0.4625	RAC1: Diploid	-0.0183
TCGA-18-3415-01	Diploid	0.568	EGFR: Diploid	-0.3484	RAC1: Diploid	0.2978
TCGA-18-4086-01	Diploid	0.6317	EGFR: Diploid	-0.4937	RAC1: Diploid	0.5263
TCGA-18-5595-01	Diploid	0.0335	EGFR: Diploid	0.2262	RAC1: Diploid	-1.0854
TCGA-21-1071-01	Diploid	0.532	EGFR: Diploid	-0.3453	RAC1: Diploid	-0.3221
TCGA-21-1078-01	Diploid	-0.2871	EGFR: Diploid	-1.5375	RAC1: Diploid	1.8499
TCGA-21-1080-01	Diploid	-0.7319	EGFR: Diploid	0.893	RAC1: Diploid	0.9286
TCGA-21-5782-01	Diploid	-0.9573	EGFR: Diploid	0.0015	RAC1: Gain	1.5644
TCGA-22-0940-01	Diploid	0.609	EGFR: Shallow Deletion	-0.5377	RAC1: Diploid	0.06
TCGA-22-1000-01	Diploid	-1.0897	EGFR: Diploid	0.0156	RAC1: Diploid	0.4114
TCGA-22-1002-01	Diploid	1.0282	EGFR: Diploid	0.672	RAC1: Diploid	0.0859
TCGA-22-1005-01	Diploid	-0.5315	EGFR: Diploid	-1.3262	RAC1: Diploid	-0.0949
TCGA-22-4594-01	Diploid	-0.2824	EGFR: Diploid	-1.9319	RAC1: Diploid	-0.9235
TCGA-22-4607-01	Diploid	1.5977	EGFR: Diploid	-0.7509	RAC1: Diploid	1.4229
TCGA-22-4609-01	Diploid	-1.4981	EGFR: Diploid	0.7242	RAC1: Diploid	-0.4966
TCGA-22-4613-01	Diploid	-0.4252	EGFR: Diploid	-0.2664	RAC1: Diploid	0.1042
TCGA-22-5474-01	Diploid	-0.319	EGFR: Diploid	-0.7315	RAC1: Diploid	-0.5309
TCGA-22-5480-01	Diploid	-0.4054	EGFR: Diploid	0.3476	RAC1: Diploid	-0.956
TCGA-22-5481-01	Diploid	1.3403	EGFR: Diploid	-4.0807	RAC1: Gain	0.1684
TCGA-22-5483-01	Diploid	0.5191	EGFR: Diploid	-2.6683	RAC1: Diploid	-0.3028
TCGA-22-5485-01	Diploid	-0.918	EGFR: Diploid	-0.173	RAC1: Diploid	-1.4353
TCGA-22-5489-01	Diploid	-0.3087	EGFR: Diploid	0.4143	RAC1: Diploid	-0.7935
TCGA-33-4532-01	Diploid	-0.2193	EGFR: Diploid	-0.2892	RAC1: Diploid	-0.659
TCGA-33-4547-01	Diploid	0.1087	EGFR: Diploid	-0.3364	RAC1: Gain	2.1778
TCGA-33-4583-01	Diploid	-0.3678	EGFR: Diploid	-0.8627	RAC1: Diploid	0.0901
TCGA-33-4587-01	Diploid	1.8386	EGFR: Diploid	-0.4002	RAC1: Diploid	-1.2072
TCGA-33-6737-01	Diploid	-0.2836	EGFR: Diploid	-1.5559	RAC1: Diploid	0.2146
TCGA-33-A5GW-01	Diploid	0.2486	EGFR: Diploid	0.006	RAC1: Diploid	1.2966
TCGA-33-AASB-01	Diploid	0.283	EGFR: Diploid	-0.7842	RAC1: Diploid	-0.514
TCGA-33-AASD-01	Diploid	-0.6687	EGFR: Gain	0.3755	RAC1: Diploid	-1.2343
TCGA-34-2600-01	Diploid	-0.4467	EGFR: Shallow Deletion	0.2609	RAC1: Diploid	1.2677
TCGA-34-2608-01	Diploid	-0.5733	EGFR: Diploid	0.041	RAC1: Diploid	-0.2323
TCGA-34-5232-01	Diploid	-0.6213	EGFR: Diploid	-0.1473	RAC1: Diploid	0.7104
TCGA-34-5239-01	Diploid	-0.6524	EGFR: Diploid	0.7731	RAC1: Diploid	-0.3198
TCGA-34-5927-01	Diploid	0.6949	EGFR: Diploid	0.1423	RAC1: Diploid	0.2161
TCGA-34-5929-01	Diploid	0.2568	EGFR: Diploid	-0.21	RAC1: Diploid	0.9561
TCGA-34-7107-01	Diploid	-1.7197	EGFR: Diploid	0.5324	RAC1: Diploid	-1.1367
TCGA-34-8454-01	Diploid	-0.7987	EGFR: Diploid	0.5536	RAC1: Diploid	-0.1291
TCGA-34-8455-01	Diploid	-0.8533	EGFR: Diploid	0.7777	RAC1: Diploid	-0.3668
TCGA-37-4129-01	Diploid	-2.7164	EGFR: Diploid	-2.2564	RAC1: Diploid	-0.4628
TCGA-37-4132-01	Diploid	2.6389	EGFR: Diploid	-4.0503	RAC1: Diploid	-0.2166
TCGA-39-5022-01	Diploid	-0.3324	EGFR: Diploid	-1.1152	RAC1: Diploid	-0.3453
TCGA-39-5027-01	Diploid	0.7339	EGFR: Amplification	2.1233	RAC1: Diploid	0.5541
TCGA-39-5028-01	Diploid	0.0209	EGFR: Diploid	0.2855	RAC1: Diploid	0.3383
TCGA-39-5030-01	Diploid	-0.6333	EGFR: Diploid	0.5373	RAC1: Diploid	-0.1489
TCGA-39-5034-01	Diploid	-0.0497	EGFR: Diploid	-1.8413	RAC1: Diploid	0.0838
TCGA-39-5035-01	Diploid	0.1295	EGFR: Gain	-0.6556	RAC1: Diploid	0.5583
TCGA-39-5039-01	Diploid	-0.6106	EGFR: Diploid	-0.3346	RAC1: Diploid	0.7325
TCGA-39-5040-01	Diploid	0.0539	EGFR: Diploid	2.5175	RAC1: Diploid	-1.5184
TCGA-43-6143-01	Diploid	-0.3614	EGFR: Diploid	0.4703	RAC1: Diploid	-2.0111
TCGA-43-6770-01	Diploid	-1.2324	EGFR: Shallow Deletion	0.4901	RAC1: Diploid	-1.1086
TCGA-43-7656-01	Diploid	1.322	EGFR: Diploid	-0.2891	RAC1: Diploid	-1.2578
TCGA-43-7658-01	Diploid	2.0572	EGFR: Diploid	-2.0218	RAC1: Diploid	-0.639
TCGA-43-8115-01	Diploid	-1.0024	EGFR: Diploid	-0.4431	RAC1: Diploid	-0.7561
TCGA-43-8116-01	Diploid	0.495	EGFR: Diploid	0.45	RAC1: Diploid	0.6439
TCGA-43-A56U-01	Diploid	-0.638	EGFR: Diploid	-0.3715	RAC1: Diploid	-1.2013
TCGA-46-3766-01	Diploid	-0.6261	EGFR: Diploid	-0.5263	RAC1: Diploid	0.1077
TCGA-51-4080-01	Diploid	0.6605	EGFR: Amplification	2.3643	RAC1: Diploid	-0.2023
TCGA-52-7622-01	Diploid	-0.5093	EGFR: Diploid	-0.3398	RAC1: Diploid	-0.6848
TCGA-52-7811-01	Diploid	-0.8501	EGFR: Diploid	-0.17	RAC1: Diploid	-0.3651
TCGA-52-7812-01	Diploid	1.148	EGFR: Diploid	-0.2386	RAC1: Diploid	-0.5952
TCGA-56-5897-01	Diploid	-0.3523	EGFR: Diploid	0.237	RAC1: Diploid	0.2405
TCGA-56-6545-01	Diploid	-1.3564	EGFR: Amplification	2.6095	RAC1: Diploid	-0.859
TCGA-56-7222-01	Diploid	0.9847	EGFR: Diploid	0.8893	RAC1: Diploid	-0.2576
TCGA-56-7730-01	Diploid	-0.4797	EGFR: Diploid	-0.9371	RAC1: Diploid	-1.1142
TCGA-56-7731-01	Diploid	-1.1883	EGFR: Diploid	-0.8248	RAC1: Diploid	-0.4766
TCGA-56-7822-01	Diploid	-1.073	EGFR: Diploid	0.6933	RAC1: Diploid	2.1631
TCGA-56-7823-01	Diploid	-0.1075	EGFR: Diploid	0.4547	RAC1: Diploid	-0.252
TCGA-56-8083-01	Diploid	-0.565	EGFR: Diploid	0.0476	RAC1: Diploid	-1.9024
TCGA-56-8307-01	Diploid	0.7403	EGFR: Diploid	0.4672	RAC1: Diploid	0.4845
TCGA-56-8308-01	Diploid	-1.2761	EGFR: Diploid	0.4677	RAC1: Diploid	-0.402
TCGA-56-8309-01	Diploid	-0.6768	EGFR: Diploid	0.3036	RAC1: Diploid	0.3406
TCGA-56-8503-01	Diploid	-0.2404	EGFR: Diploid	-0.4034	RAC1: Diploid	0.2233
TCGA-56-8622-01	Diploid	-2.1401	EGFR: Diploid	0.5632	RAC1: Diploid	-0.8164
TCGA-56-8623-01	Diploid	-1.8064	EGFR: Diploid	-0.9717	RAC1: Diploid	-0.8576
TCGA-56-8625-01	Diploid	-1.3723	EGFR: Diploid	-0.729	RAC1: Diploid	0.0092
TCGA-56-8628-01	Diploid	-1.521	EGFR: Shallow Deletion	-0.0397	RAC1: Diploid	-0.0887
TCGA-56-A4BY-01	Diploid	-0.6188	EGFR: Diploid	-0.2833	RAC1: Diploid	-1.4339
TCGA-56-A4ZJ-01	Diploid	-1.0887	EGFR: Diploid	-0.4693	RAC1: Diploid	0.2224
TCGA-56-A4ZK-01	Diploid	-0.4371	EGFR: Diploid	0.328	RAC1: Diploid	-0.5037
TCGA-56-A5DS-01	Diploid	-0.4019	EGFR: Diploid	0.0322	RAC1: Diploid	0.1041
TCGA-58-8387-01	Diploid	1.4526	EGFR: Diploid	-0.7405	RAC1: Diploid	0.799
TCGA-58-8388-01	Diploid	0.2673	EGFR: Diploid	0.9664	RAC1: Diploid	-0.9021
TCGA-58-A46J-01	Diploid	-0.3258	EGFR: Diploid	-0.2726	RAC1: Diploid	1.1209
TCGA-58-A46K-01	Diploid	-0.9573	EGFR: Diploid	-0.0892	RAC1: Diploid	-1.3615
TCGA-58-A46L-01	Diploid	0.1182	EGFR: Amplification	2.4876	RAC1: Amplification	0.7608
TCGA-60-2696-01	Diploid	0.1989	EGFR: Diploid	0.4961	RAC1: Diploid	0.4251
TCGA-60-2697-01	Diploid	-0.4704	EGFR: Diploid	-0.721	RAC1: Diploid	-1.0214
TCGA-60-2707-01	Diploid	-1.0016	EGFR: Diploid	0.4941	RAC1: Diploid	1.0536
TCGA-60-2710-01	Diploid	-1.4814	EGFR: Diploid	0.5676	RAC1: Diploid	-0.2361
TCGA-60-2715-01	Diploid	-1.2555	EGFR: Diploid	-0.2208	RAC1: Diploid	-0.4702
TCGA-60-2716-01	Diploid	-1.2618	EGFR: Diploid	-0.2813	RAC1: Diploid	-0.3757
TCGA-60-2720-01	Diploid	0.8489	EGFR: Diploid	-1.4057	RAC1: Diploid	0.6954
TCGA-60-2721-01	Diploid	-1.2246	EGFR: Diploid	0.1536	RAC1: Diploid	0.7585
TCGA-60-2725-01	Diploid	0.0092	EGFR: Diploid	0.0633	RAC1: Gain	1.4672
TCGA-63-7022-01	Diploid	-1.7392	EGFR: Diploid	0.2961	RAC1: Diploid	-0.4915
TCGA-63-7023-01	Diploid	0.1397	EGFR: Diploid	0.8085	RAC1: Gain	1.3078
TCGA-63-A5MM-01	Diploid	-0.4792	EGFR: Diploid	0.1889	RAC1: Shallow Deletion	-1.727
TCGA-63-A5MN-01	Diploid	-0.7802	EGFR: Diploid	-0.6365	RAC1: Diploid	-0.4231
TCGA-63-A5MP-01	Diploid	0.6872	EGFR: Diploid	-0.4107	RAC1: Diploid	-0.976
TCGA-63-A5MV-01	Diploid	-1.1057	EGFR: Diploid	-0.1139	RAC1: Diploid	-0.4406
TCGA-63-A5MY-01	Diploid	0.2929	EGFR: Diploid	-0.0095	RAC1: Diploid	-0.2219
TCGA-66-2727-01	Diploid	0.641	EGFR: Diploid	0.2769	RAC1: Diploid	0.1905
TCGA-66-2737-01	Diploid	-0.5783	EGFR: Gain	-0.1109	RAC1: Gain	-0.3471
TCGA-66-2753-01	Diploid	-0.4329	EGFR: Diploid	0.6372	RAC1: Diploid	0.321
TCGA-66-2754-01	Diploid	0.3563	EGFR: Gain	-3.5239	RAC1: Diploid	-0.5409
TCGA-66-2765-01	Diploid	-0.9436	EGFR: Diploid	0.0335	RAC1: Diploid	0.26
TCGA-66-2768-01	Diploid	-0.5744	EGFR: Diploid	0.2547	RAC1: Gain	1.1059
TCGA-66-2773-01	Diploid	-0.3461	EGFR: Diploid	-0.3151	RAC1: Diploid	0.0345
TCGA-66-2778-01	Diploid	0.9801	EGFR: Diploid	-1.0982	RAC1: Diploid	-0.1104
TCGA-66-2780-01	Diploid	0.281	EGFR: Diploid	0.363	RAC1: Gain	0.6829
TCGA-66-2781-01	Diploid	-0.4523	EGFR: Diploid	-0.1654	RAC1: Diploid	-0.8144
TCGA-66-2786-01	Diploid	-0.7701	EGFR: Diploid	-0.2025	RAC1: Diploid	0.1989
TCGA-66-2789-01	Diploid	-0.6238	EGFR: Diploid	0.1003	RAC1: Diploid	0.5039
TCGA-66-2790-01	Diploid	-0.2028	EGFR: Diploid	0.7764	RAC1: Diploid	-0.7824
TCGA-66-2794-01	Diploid	-0.7808	EGFR: Diploid	-0.5101	RAC1: Diploid	0.3717
TCGA-68-7756-01	Diploid	-0.2645	EGFR: Diploid	-0.0423	RAC1: Diploid	-0.4924
TCGA-68-7757-01	Diploid	-0.5453	EGFR: Diploid	-0.4955	RAC1: Diploid	1.008
TCGA-68-8251-01	Diploid	0.4454	EGFR: Diploid	-0.2009	RAC1: Diploid	-0.6539
TCGA-68-A59I-01	Diploid	-1.9409	EGFR: Diploid	-0.38	RAC1: Diploid	0.3732
TCGA-77-6842-01	Diploid	-1.0383	EGFR: Diploid	0.6313	RAC1: Gain	-1.036
TCGA-77-6843-01	Diploid	-0.4818	EGFR: Diploid	-0.4525	RAC1: Diploid	-1.3216
TCGA-77-6844-01	Diploid	-0.6762	EGFR: Diploid	0.5934	RAC1: Gain	1.6813
TCGA-77-7139-01	Diploid	1.0291	EGFR: Diploid	-1.3302	RAC1: Diploid	0.6744
TCGA-77-7141-01	Diploid	-0.2476	EGFR: Amplification	1.1518	RAC1: Diploid	-0.7291
TCGA-77-7335-01	Diploid	-0.1996	EGFR: Diploid	-1.0387	RAC1: Diploid	2.2692
TCGA-77-8007-01	Diploid	-0.7914	EGFR: Gain	0.1012	RAC1: Diploid	-0.0012
TCGA-77-8131-01	Diploid	-0.5249	EGFR: Diploid	-0.262	RAC1: Diploid	-0.11
TCGA-77-8138-01	Diploid	-0.0013	EGFR: Diploid	0.0672	RAC1: Diploid	-0.0102
TCGA-77-8140-01	Diploid	-0.2596	EGFR: Diploid	0.0519	RAC1: Diploid	1.8504
TCGA-77-8144-01	Diploid	0.5521	EGFR: Gain	0.6044	RAC1: Diploid	-0.4296
TCGA-77-8145-01	Diploid	-1.0519	EGFR: Diploid	0.3579	RAC1: Diploid	-0.7396
TCGA-77-8153-01	Diploid	-0.4382	EGFR: Amplification	0.6208	RAC1: Diploid	-0.8438
TCGA-77-8154-01	Diploid	-0.8505	EGFR: Diploid	0.29	RAC1: Diploid	-0.011
TCGA-77-A5FZ-01	Diploid	-1.093	EGFR: Diploid	-1.3501	RAC1: Diploid	-1.1226
TCGA-77-A5G1-01	Diploid	0.4769	EGFR: Diploid	0.0388	RAC1: Diploid	-0.1417
TCGA-79-5596-01	Diploid	-0.5724	EGFR: Diploid	0.4902	RAC1: Diploid	-0.6354
TCGA-85-7698-01	Diploid	-0.1682	EGFR: Diploid	0.245	RAC1: Diploid	-0.6263
TCGA-85-7710-01	Diploid	0.4373	EGFR: Diploid	1.0935	RAC1: Diploid	0.3377
TCGA-85-8048-01	Diploid	0.4807	EGFR: Diploid	-0.002	RAC1: Diploid	-0.2232
TCGA-85-8071-01	Diploid	-0.3516	EGFR: Diploid	0.3765	RAC1: Diploid	-0.612
TCGA-85-8276-01	Diploid	-0.9423	EGFR: Gain	0.1642	RAC1: Shallow Deletion	-2.1829
TCGA-85-8287-01	Diploid	-0.5783	EGFR: Amplification	1.1829	RAC1: Diploid	-0.9756
TCGA-85-8288-01	Diploid	-0.5185	EGFR: Diploid	0.6446	RAC1: Diploid	-0.3268
TCGA-85-8350-01	Diploid	-1.321	EGFR: Diploid	-0.0168	RAC1: Diploid	-1.356
TCGA-85-8351-01	Diploid	0.2328	EGFR: Amplification	3.2608	RAC1: Diploid	-0.5783
TCGA-85-8352-01	Diploid	-0.4876	EGFR: Diploid	0.1465	RAC1: Diploid	-0.4393
TCGA-85-8355-01	Diploid	-1.7044	EGFR: Diploid	0.297	RAC1: Diploid	-0.5727
TCGA-85-8479-01	Diploid	0.0132	EGFR: Diploid	0.0472	RAC1: Gain	2.1255
TCGA-85-8481-01	Diploid	-0.7821	EGFR: Diploid	0.1979	RAC1: Diploid	0.7809
TCGA-85-8580-01	Diploid	-0.4864	EGFR: Diploid	0.157	RAC1: Diploid	-0.8876
TCGA-85-8582-01	Diploid	-0.2318	EGFR: Diploid	0.4061	RAC1: Diploid	-0.3436
TCGA-85-8584-01	Diploid	-0.0683	EGFR: Diploid	-1.8717	RAC1: Diploid	0.0406
TCGA-85-A4CL-01	Diploid	0.9817	EGFR: Diploid	-1.4692	RAC1: Diploid	0.9576
TCGA-85-A4JC-01	Diploid	0.5174	EGFR: Diploid	-0.3325	RAC1: Diploid	1.1717
TCGA-85-A4PA-01	Diploid	-0.367	EGFR: Diploid	-2.689	RAC1: Diploid	-2.4363
TCGA-85-A50Z-01	Diploid	0.0004	EGFR: Diploid	0.4663	RAC1: Diploid	0.3603
TCGA-85-A511-01	Diploid	0.5561	EGFR: Diploid	0.0755	RAC1: Diploid	0.6438
TCGA-85-A5B5-01	Diploid	-0.7137	EGFR: Diploid	-1.1163	RAC1: Diploid	-0.9247
TCGA-90-6837-01	Diploid	0.1668	EGFR: Diploid	0.083	RAC1: Diploid	1.7813
TCGA-90-7766-01	Diploid	-0.079	EGFR: Diploid	0.0142	RAC1: Diploid	1.154
TCGA-90-7964-01	Diploid	-0.6398	EGFR: Diploid	-0.1175	RAC1: Diploid	-0.5798
TCGA-92-7340-01	Diploid	-0.6601	EGFR: Diploid	-0.3767	RAC1: Diploid	0.2514
TCGA-94-7943-01	Diploid	-0.1638	EGFR: Diploid	-0.9416	RAC1: Diploid	-0.9326
TCGA-94-8035-01	Diploid	0.1611	EGFR: Diploid	0.0056	RAC1: Diploid	0.0526
TCGA-94-8490-01	Diploid	-0.4892	EGFR: Diploid	0.3838	RAC1: Diploid	0.0864
TCGA-94-A4VJ-01	Diploid	-0.8748	EGFR: Gain	0.4731	RAC1: Diploid	-0.272
TCGA-96-7544-01	Diploid	-0.8459	EGFR: Diploid	0.2863	RAC1: Diploid	0.658
TCGA-96-8169-01	Diploid	-0.9892	EGFR: Diploid	0.6447	RAC1: Diploid	-0.6635
TCGA-96-8170-01	Diploid	-1.0482	EGFR: Diploid	0.2787	RAC1: Diploid	0.2917
TCGA-98-7454-01	Diploid	0.5099	EGFR: Diploid	-0.3204	RAC1: Diploid	-0.1774
TCGA-98-8020-01	Diploid	-0.4594	EGFR: Amplification	2.4362	RAC1: Diploid	-0.399
TCGA-98-8021-01	Diploid	-1.0227	EGFR: Diploid	0.5161	RAC1: Diploid	-0.0222
TCGA-98-8022-01	Diploid	0.0113	EGFR: Diploid	-0.3925	RAC1: Shallow Deletion	-2.075
TCGA-98-A539-01	Diploid	-0.4607	EGFR: Gain	0.4001	RAC1: Diploid	-0.2992
TCGA-98-A53A-01	Diploid	0.6894	EGFR: Diploid	0.3761	RAC1: Diploid	-1.0749
TCGA-98-A53B-01	Diploid	-0.9197	EGFR: Shallow Deletion	-0.1697	RAC1: Diploid	-0.9258
TCGA-98-A53C-01	Diploid	-1.3646	EGFR: Diploid	-0.6322	RAC1: Diploid	-1.0639
TCGA-98-A53D-01	Diploid	-1.7453	EGFR: Diploid	-1.1913	RAC1: Diploid	-1.1721
TCGA-98-A53H-01	Diploid	-0.9248	EGFR: Diploid	-0.3838	RAC1: Diploid	-0.78
TCGA-NC-A5HD-01	Diploid	0.6824	EGFR: Diploid	0.3211	RAC1: Diploid	-0.0033
TCGA-NC-A5HF-01	Diploid	-0.3755	EGFR: Diploid	0.2227	RAC1: Gain	1.2465
TCGA-NC-A5HH-01	Diploid	1.3693	EGFR: Diploid	-0.0159	RAC1: Diploid	-1.3335
TCGA-NC-A5HJ-01	Diploid	0.8826	EGFR: Diploid	-1.5183	RAC1: Diploid	-1.135
TCGA-NC-A5HQ-01	Diploid	0.1917	EGFR: Diploid	-0.5188	RAC1: Diploid	0.1408
TCGA-NK-A5CT-01	Diploid	0.1737	EGFR: Diploid	-0.9561	RAC1: Diploid	0.5877
TCGA-NK-A5CX-01	Diploid	-0.1287	EGFR: Diploid	-0.1802	RAC1: Diploid	0.5082
TCGA-NK-A5D1-01	Diploid	1.8322	EGFR: Diploid	0.5863	RAC1: Diploid	-1.1963
TCGA-O2-A52S-01	Diploid	0.5011	EGFR: Gain	0.4463	RAC1: Gain	-1.3976
TCGA-O2-A52V-01	Diploid	-0.0299	EGFR: Diploid	0.6469	RAC1: Diploid	0.1377
TCGA-XC-AA0X-01	Diploid	-1.3538	EGFR: Diploid	0.0315	RAC1: Diploid	-0.767
A028	Gain	0.9569	EGFR: Gain	-0.0573	RAC1: Gain	0.0013
A037	Gain	1.4236	EGFR: Diploid	-0.8341	RAC1: Gain	0.7526
A062	Gain	2.4157	EGFR: Amplification	2.6141	RAC1: Amplification	2.7915
A063	Gain	0.6033	EGFR: Gain	0.907	RAC1: Gain	1.2346
A066	Gain	1.1741	EGFR: Gain	0.8362	RAC1: Gain	0.7205
A074	Gain	-0.4902	EGFR: Gain	0.3027	RAC1: Gain	0.1651
A101	Gain	0.9631	EGFR: Amplification	1.4904	RAC1: Gain	0.836
A102	Gain	-0.1475	EGFR: Gain	-0.1767	RAC1: Gain	-0.2375
A103	Gain	1.4197	EGFR: Gain	0.702	RAC1: Gain	0.2305
A110	Gain	-0.0593	EGFR: Gain	-3.5552	RAC1: Gain	-0.9001
A111	Gain	0.1103	EGFR: Gain	0.3521	RAC1: Gain	-0.2558
A112	Gain	0.5901	EGFR: Gain	1.8342	RAC1: Gain	0.2736
A120	Gain	-0.2227	EGFR: Gain	-0.1353	RAC1: Gain	0.0903
A131	Gain	2.1722	EGFR: Gain	2.2195	RAC1: Gain	0.1555
A134	Gain	0.9311	EGFR: Gain	0.4907	RAC1: Gain	0.2933
A143	Gain	1.3431	EGFR: Gain	-1.2531	RAC1: Gain	-0.2173
A144	Gain	1.3852	EGFR: Gain	0.5507	RAC1: Gain	0.5566
A148	Gain	0.7194	EGFR: Gain	-0.6238	RAC1: Gain	0.8673
A150	Gain	0.0231	EGFR: Gain	-0.212	RAC1: Gain	-0.565
A153	Gain	-0.4891	EGFR: Gain	0.3208	RAC1: Gain	0.0679
A156	Gain	2.8646	EGFR: Gain	1.514	RAC1: Gain	2.3509
A157	Gain	0.3277	EGFR: Gain	-0.1628	RAC1: Gain	-0.8066
A158	Gain	1.4996	EGFR: Gain	-1.4389	RAC1: Gain	0.8362
A162	Gain	1.132	EGFR: Gain	0.5055	RAC1: Gain	0.7726
A163	Gain	0.7336	EGFR: Gain	0.5328	RAC1: Gain	0.6012
A169	Gain	-0.4226	EGFR: Gain	0.7731	RAC1: Gain	0.386
A177	Gain	2.2321	EGFR: Gain	-0.3208	RAC1: Gain	0.0911
A182	Gain	0.0133	EGFR: Gain	0.6109	RAC1: Gain	-0.8165
A183	Gain	2.0438	EGFR: Gain	-1.0736	RAC1: Gain	0.6464
A185	Gain	0.7851	EGFR: Gain	0.4099	RAC1: Gain	0.5504
A187	Gain	1.0837	EGFR: Amplification	1.9799	RAC1: Amplification	0.498
A188	Gain	0.214	EGFR: Gain	-0.7395	RAC1: Gain	1.7656
A191	Gain	1.4261	EGFR: Gain	0.153	RAC1: Gain	0.3913
A192	Gain	0.2617	EGFR: Amplification	2.2168	RAC1: Gain	0.1541
A197	Gain	2.0773	EGFR: Shallow Deletion	-0.0666	RAC1: Gain	1.4776
A199	Gain	0.0191	EGFR: Amplification	3.2051	RAC1: Gain	-0.3702
A200	Gain	1.7438	EGFR: Gain	0.3392	RAC1: Gain	1.4817
A206	Gain	-0.2154	EGFR: Gain	-0.6596	RAC1: Gain	-0.1624
A207	Gain	1.0981	EGFR: Amplification	2.9117	RAC1: Gain	1.7512
A208	Gain	-0.4304	EGFR: Amplification	0.1292	RAC1: Gain	0.336
A217	Gain	-0.3056	EGFR: Gain	0.0212	RAC1: Gain	-0.3606
A219	Gain	-0.401	EGFR: Gain	0.1424	RAC1: Gain	-0.3605
A220	Gain	-0.11	EGFR: Gain	-0.0293	RAC1: Gain	-1.1463
A222	Gain	-1.2281	EGFR: Gain	0.9741	RAC1: Gain	-1.1398
A233	Gain	1.798	EGFR: Gain	0.8705	RAC1: Gain	0.5271
A234	Gain	-0.0897	EGFR: Gain	-0.1075	RAC1: Gain	-0.8907
A239	Gain	-0.2921	EGFR: Gain	0.7413	RAC1: Gain	-0.1212
A241	Gain	-0.506	EGFR: Gain	-1.1441	RAC1: Gain	-0.3349
A243	Gain	-0.2849	EGFR: Gain	1.5686	RAC1: Gain	0.6093
A247	Gain	0.5579	EGFR: Gain	-1.1274	RAC1: Gain	0.1831
A249	Gain	0.622	EGFR: Gain	0.0478	RAC1: Gain	0.2914
A250	Gain	0.5315	EGFR: Gain	0.0503	RAC1: Gain	0.2124
A255	Gain	-0.9305	EGFR: Gain	0.3295	RAC1: Gain	-1.1926
A258	Gain	-0.6711	EGFR: Gain	0.2679	RAC1: Gain	-0.6077
A259	Gain	-0.2518	EGFR: Gain	0.2434	RAC1: Gain	-0.5949
A265	Gain	-0.7618	EGFR: Gain	0.3637	RAC1: Gain	-0.0527
A269	Gain	0.3598	EGFR: Gain	1.5452	RAC1: Gain	-1.4727
A270	Gain	-1.0995	EGFR: Gain	-0.1821	RAC1: Gain	-0.6684
A271	Gain	0.5242	EGFR: Gain	-0.472	RAC1: Gain	-0.6504
A272	Gain	-0.1752	EGFR: Gain	0.3844	RAC1: Gain	0.4036
A273	Gain	-0.336	EGFR: Gain	1.2691	RAC1: Gain	-0.705
A274	Gain	-0.2802	EGFR: Gain	1.3417	RAC1: Gain	0.1086
A275	Gain	-0.1937	EGFR: Gain	0.498	RAC1: Gain	-0.3799
A277	Gain	-0.3046	EGFR: Gain	0.6795	RAC1: Gain	-1.0524
A279	Gain	-0.9981	EGFR: Gain	0.3495	RAC1: Gain	-0.8792
A282	Gain	-0.2231	EGFR: Gain	0.604	RAC1: Gain	0.127
A284	Gain	-0.6208	EGFR: Gain	1.1746	RAC1: Gain	-0.9732
A307	Gain	0.7289	EGFR: Gain	0.6582	RAC1: Gain	0.6139
A315	Gain	-0.5585	EGFR: Gain	0.0587	RAC1: Gain	-1.147
A316	Gain	0.6828	EGFR: Gain	0.2574	RAC1: Gain	-0.7952
A320	Gain	0.2385	EGFR: Gain	0.129	RAC1: Gain	-0.2535
A322	Gain	1.0628	EGFR: Gain	-0.1438	RAC1: Gain	-0.1738
A323	Gain	0.1609	EGFR: Gain	0.3724	RAC1: Gain	1.022
A375	Gain	-1.0219	EGFR: Gain	0.4809	RAC1: Gain	-0.4563
A377	Gain	-0.371	EGFR: Gain	0.5562	RAC1: Gain	-0.2699
A380	Gain	-0.8378	EGFR: Gain	0.0205	RAC1: Gain	-0.9651
A381	Gain	0.8889	EGFR: Gain	0.9425	RAC1: Gain	0.9438
A425	Gain	0.1722	EGFR: Gain	0.0545	RAC1: Gain	-0.2744
A430	Gain	0.4825	EGFR: Gain	0.7879	RAC1: Gain	0.3207
A433	Gain	0.5904	EGFR: Gain	-1.016	RAC1: Gain	0.8828
A434	Gain	0.9032	EGFR: Gain	-0.3478	RAC1: Gain	0.5079
A483	Gain	-0.6223	EGFR: Gain	-1.2121	RAC1: Gain	2.0145
A486	Gain	-1.3158	EGFR: Gain	0.2725	RAC1: Gain	3.1425
A488	Gain	1.018	EGFR: Gain	-0.4315	RAC1: Gain	1.8692
A490	Gain	-0.2983	EGFR: Gain	-1.2728	RAC1: Gain	2.3347
A492	Gain	0.2783	EGFR: Amplification	1.2558	RAC1: Amplification	1.0418
A493	Gain	-0.3037	EGFR: Amplification	0.3695	RAC1: Gain	2.0328
A499	Gain	-0.9567	EGFR: Gain	-1.5261	RAC1: Gain	2.9381
A503	Gain	0.0551	EGFR: Gain	0.4813	RAC1: Gain	1.9404
A504	Gain	0.3942	EGFR: Gain	0.3483	RAC1: Gain	0.712
A509	Gain	-0.2795	EGFR: Gain	-0.0072	RAC1: Gain	0.4191
A510	Gain	0.4486	EGFR: Gain	0.9706	RAC1: Gain	1.4867
A511	Gain	-0.4967	EGFR: Gain	-0.3364	RAC1: Gain	0.8675
A514	Gain	-0.9769	EGFR: Gain	0.9934	RAC1: Gain	-0.0824
A517	Gain	-0.9544	EGFR: Gain	-0.5733	RAC1: Gain	-0.4048
A519	Gain	0.1693	EGFR: Gain	0.4207	RAC1: Gain	0.83
A521	Gain	0.9443	EGFR: Amplification	1.2584	RAC1: Gain	1.3141
A538	Gain	-0.2987	EGFR: Gain	0.1667	RAC1: Gain	0.1903
TCGA-05-4244-01	Gain	0.4138	EGFR: Shallow Deletion	0.8666	RAC1: Gain	1.0086
TCGA-05-4250-01	Gain	0.1185	EGFR: Gain	-0.1784	RAC1: Gain	0.3978
TCGA-05-4382-01	Gain	-0.5194	EGFR: Gain	-0.4039	RAC1: Amplification	1.6127
TCGA-05-4384-01	Gain	0.4917	EGFR: Diploid	-0.4745	RAC1: Gain	-0.297
TCGA-05-4389-01	Gain	-0.4902	EGFR: Diploid	-1.1079	RAC1: Gain	-0.6839
TCGA-05-4390-01	Gain	1.3315	EGFR: Gain	0.5496	RAC1: Gain	0.3162
TCGA-05-4395-01	Gain	1.6977	EGFR: Gain	1.4063	RAC1: Gain	2.3687
TCGA-05-4398-01	Gain	1.2591	EGFR: Gain	1.2392	RAC1: Gain	1.2432
TCGA-05-4402-01	Gain	-0.1862	EGFR: Amplification	1.3515	RAC1: Gain	1.254
TCGA-05-4405-01	Gain	0.7957	EGFR: Gain	1.019	RAC1: Gain	1.3999
TCGA-05-4410-01	Gain	-0.8261	EGFR: Gain	1.6698	RAC1: Gain	0.1553
TCGA-05-4417-01	Gain	-0.121	EGFR: Gain	0.188	RAC1: Gain	0.179
TCGA-05-4418-01	Gain	0.2512	EGFR: Gain	-0.4152	RAC1: Gain	0.6147
TCGA-05-4420-01	Gain	1.1676	EGFR: Gain	-0.4964	RAC1: Gain	1.2457
TCGA-05-5423-01	Gain	1.1482	EGFR: Gain	0.3468	RAC1: Gain	-0.304
TCGA-05-5425-01	Gain	0.36	EGFR: Gain	0.0358	RAC1: Gain	0.2002
TCGA-05-5428-01	Gain	2.3462	EGFR: Gain	-0.8793	RAC1: Gain	-0.0743
TCGA-35-4123-01	Gain	1.5277	EGFR: Gain	0.1449	RAC1: Gain	0.309
TCGA-38-4627-01	Gain	-0.232	EGFR: Gain	0.0318	RAC1: Gain	0.6384
TCGA-38-4629-01	Gain	-0.0247	EGFR: Gain	-0.0401	RAC1: Gain	0.6175
TCGA-38-4631-01	Gain	2.2142	EGFR: Gain	-1.5898	RAC1: Gain	1.5577
TCGA-38-4632-01	Gain	0.5122	EGFR: Gain	0.022	RAC1: Gain	0.3588
TCGA-38-6178-01	Gain	0.338	EGFR: Amplification	2.5886	RAC1: Gain	0.0529
TCGA-44-2656-01	Gain	0.5346	EGFR: Gain	0.9102	RAC1: Gain	-0.113
TCGA-44-2657-01	Gain	-1.0097	EGFR: Gain	0.3468	RAC1: Gain	-0.5318
TCGA-44-2659-01	Gain	1.6527	EGFR: Gain	1.8685	RAC1: Gain	2.6853
TCGA-44-2661-01	Gain	0.3203	EGFR: Gain	-0.0628	RAC1: Gain	0.4913
TCGA-44-2662-01	Gain	-0.0463	EGFR: Gain	0.32	RAC1: Gain	1.0661
TCGA-44-3396-01	Gain	0.495	EGFR: Gain	-0.201	RAC1: Gain	1.0894
TCGA-44-3919-01	Gain	-0.526	EGFR: Gain	-0.0366	RAC1: Gain	0.6185
TCGA-44-4112-01	Gain	2.3511	EGFR: Gain	0.2988	RAC1: Gain	1.8432
TCGA-44-5644-01	Gain	0.2853	EGFR: Gain	1.1928	RAC1: Gain	0.0154
TCGA-44-6147-01	Gain	-1.0619	EGFR: Gain	0.8312	RAC1: Gain	-0.4579
TCGA-44-6775-01	Gain	0.4633	EGFR: Gain	0.8623	RAC1: Gain	1.7324
TCGA-44-6777-01	Gain	-0.9749	EGFR: Gain	0.9985	RAC1: Gain	-0.2941
TCGA-44-6779-01	Gain	0.2316	EGFR: Gain	1.3805	RAC1: Gain	0.7986
TCGA-44-7660-01	Gain	1.8939	EGFR: Gain	-0.595	RAC1: Gain	-0.1142
TCGA-44-7661-01	Gain	0.736	EGFR: Gain	0.7581	RAC1: Gain	0.7634
TCGA-44-7662-01	Gain	0.1659	EGFR: Gain	0.3033	RAC1: Gain	0.3151
TCGA-44-7667-01	Gain	1.0724	EGFR: Gain	-0.6353	RAC1: Gain	-0.1194
TCGA-44-7669-01	Gain	0.9878	EGFR: Gain	-0.1036	RAC1: Gain	-0.7336
TCGA-44-8117-01	Gain	-0.2428	EGFR: Gain	1.1083	RAC1: Gain	-0.0344
TCGA-44-8119-01	Gain	-0.3136	EGFR: Shallow Deletion	-1.1877	RAC1: Gain	-0.4298
TCGA-44-8120-01	Gain	0.5415	EGFR: Gain	-0.1305	RAC1: Gain	-0.3365
TCGA-44-A479-01	Gain	0.63	EGFR: Gain	0.072	RAC1: Gain	-0.8973
TCGA-44-A47G-01	Gain	0.2149	EGFR: Gain	-0.0986	RAC1: Gain	0.6499
TCGA-44-A4SS-01	Gain	-0.1242	EGFR: Gain	-0.5214	RAC1: Gain	0.3914
TCGA-44-A4SU-01	Gain	0.0838	EGFR: Amplification	0.9884	RAC1: Gain	0.5395
TCGA-49-4488-01	Gain	1.1262	EGFR: Gain	0.3386	RAC1: Gain	1.0171
TCGA-49-4490-01	Gain	0.1958	EGFR: Gain	0.0039	RAC1: Gain	1.8032
TCGA-49-4494-01	Gain	2.2442	EGFR: Gain	-0.4831	RAC1: Gain	2.3602
TCGA-49-4501-01	Gain	-0.5171	EGFR: Amplification	0.7495	RAC1: Gain	1.0395
TCGA-49-4505-01	Gain	0.4963	EGFR: Gain	0.3879	RAC1: Gain	1.6208
TCGA-49-4506-01	Gain	1.764	EGFR: Gain	-1.1687	RAC1: Gain	0.6913
TCGA-49-4510-01	Gain	0.3255	EGFR: Gain	-0.8046	RAC1: Gain	0.0496
TCGA-49-4512-01	Gain	-0.5617	EGFR: Gain	0.5793	RAC1: Gain	1.7372
TCGA-49-6742-01	Gain	0.6689	EGFR: Gain	-0.7178	RAC1: Gain	0.6991
TCGA-49-6745-01	Gain	0.4449	EGFR: Gain	0.6516	RAC1: Gain	1.2386
TCGA-49-6761-01	Gain	2.5033	EGFR: Gain	1.9514	RAC1: Gain	2.4306
TCGA-49-6767-01	Gain	0.0937	EGFR: Gain	0.2109	RAC1: Gain	-0.1531
TCGA-49-AAQV-01	Gain	1.0465	EGFR: Gain	0.3109	RAC1: Gain	0.9249
TCGA-49-AAR0-01	Gain	0.1557	EGFR: Gain	-1.2331	RAC1: Gain	-0.5231
TCGA-49-AAR4-01	Gain	-0.8022	EGFR: Gain	-0.8478	RAC1: Gain	-0.4121
TCGA-49-AARE-01	Gain	1.1854	EGFR: Gain	-2.8017	RAC1: Gain	2.2516
TCGA-49-AARQ-01	Gain	1.1361	EGFR: Gain	-0.2753	RAC1: Gain	0.9267
TCGA-4B-A93V-01	Gain	1.3084	EGFR: Gain	-1.0509	RAC1: Gain	-0.21
TCGA-50-5045-01	Gain	1.3621	EGFR: Gain	-1.0384	RAC1: Gain	1.0526
TCGA-50-5049-01	Gain	0.3352	EGFR: Gain	-0.9574	RAC1: Gain	0.2204
TCGA-50-5055-01	Gain	0.953	EGFR: Gain	-1.5776	RAC1: Gain	1.0568
TCGA-50-5066-01	Gain	2.1851	EGFR: Gain	-2.0077	RAC1: Amplification	1.5052
TCGA-50-5072-01	Gain	0.9188	EGFR: Gain	-0.0225	RAC1: Gain	1.0826
TCGA-50-5936-01	Gain	0.8656	EGFR: Gain	0.3286	RAC1: Gain	0.4611
TCGA-50-5941-01	Gain	-0.2158	EGFR: Gain	0.4837	RAC1: Gain	-0.1376
TCGA-50-5944-01	Gain	-0.731	EGFR: Gain	1.3116	RAC1: Gain	0.1742
TCGA-50-5946-01	Gain	1.1294	EGFR: Gain	1.1477	RAC1: Gain	1.0216
TCGA-50-6590-01	Gain	-0.2182	EGFR: Gain	1.3084	RAC1: Gain	-0.0188
TCGA-50-6591-01	Gain	1.963	EGFR: Amplification	3.1075	RAC1: Gain	1.5334
TCGA-50-6593-01	Gain	-0.0306	EGFR: Gain	0.4213	RAC1: Gain	0.4974
TCGA-50-6594-01	Gain	0.9054	EGFR: Gain	-0.309	RAC1: Gain	0.8767
TCGA-50-6595-01	Gain	1.2387	EGFR: Gain	1.7548	RAC1: Gain	2.3206
TCGA-50-6597-01	Gain	-0.3849	EGFR: Shallow Deletion	0.0383	RAC1: Gain	2.4382
TCGA-53-7624-01	Gain	1.2478	EGFR: Gain	2.9269	RAC1: Gain	0.9539
TCGA-55-1596-01	Gain	0.4144	EGFR: Gain	-3.3692	RAC1: Gain	-0.2562
TCGA-55-5899-01	Gain	0.3541	EGFR: Gain	-0.1757	RAC1: Gain	0.3542
TCGA-55-6543-01	Gain	-1.0914	EGFR: Gain	0.4666	RAC1: Gain	-0.2181
TCGA-55-6712-01	Gain	-0.0578	EGFR: Gain	0.8205	RAC1: Amplification	2.5768
TCGA-55-6971-01	Gain	-0.1686	EGFR: Gain	-0.3851	RAC1: Gain	-1.1844
TCGA-55-6972-01	Gain	2.8278	EGFR: Gain	-0.8361	RAC1: Gain	-0.4616
TCGA-55-6975-01	Gain	0.5903	EGFR: Gain	-0.0873	RAC1: Gain	0.4523
TCGA-55-6978-01	Gain	0.7112	EGFR: Gain	0.2102	RAC1: Gain	0.5288
TCGA-55-6979-01	Gain	1.3908	EGFR: Gain	0.6284	RAC1: Gain	1.2962
TCGA-55-6980-01	Gain	-0.7238	EGFR: Gain	0.4671	RAC1: Gain	1.0165
TCGA-55-6981-01	Gain	0.2724	EGFR: Amplification	2.2274	RAC1: Gain	1.0641
TCGA-55-6982-01	Gain	-0.3473	EGFR: Gain	0.5822	RAC1: Gain	0.4583
TCGA-55-6985-01	Gain	0.3658	EGFR: Gain	0.4914	RAC1: Gain	0.9509
TCGA-55-6987-01	Gain	0.1868	EGFR: Gain	-1.2092	RAC1: Gain	-0.1994
TCGA-55-7283-01	Gain	0.2201	EGFR: Gain	0.7783	RAC1: Gain	-0.2257
TCGA-55-7284-01	Gain	-1.3393	EGFR: Gain	0.3235	RAC1: Gain	0.1986
TCGA-55-7573-01	Gain	-0.802	EGFR: Diploid	0.6337	RAC1: Gain	-0.5099
TCGA-55-7576-01	Gain	0.4732	EGFR: Gain	0.3052	RAC1: Gain	-0.462
TCGA-55-7724-01	Gain	-0.0127	EGFR: Gain	0.834	RAC1: Gain	1.5928
TCGA-55-7726-01	Gain	1.2613	EGFR: Gain	1.8589	RAC1: Amplification	2.4595
TCGA-55-7727-01	Gain	0.8085	EGFR: Gain	0.3108	RAC1: Gain	1.5956
TCGA-55-7907-01	Gain	0.2438	EGFR: Gain	-0.3128	RAC1: Gain	0.5378
TCGA-55-7910-01	Gain	0.5526	EGFR: Gain	-0.9185	RAC1: Gain	-0.3048
TCGA-55-7913-01	Gain	1.3392	EGFR: Gain	-0.3585	RAC1: Gain	0.8233
TCGA-55-7994-01	Gain	-0.4277	EGFR: Gain	1.062	RAC1: Gain	0.0421
TCGA-55-8085-01	Gain	2.029	EGFR: Gain	-0.162	RAC1: Gain	-0.2631
TCGA-55-8091-01	Gain	-0.317	EGFR: Gain	0.7209	RAC1: Gain	-0.3707
TCGA-55-8092-01	Gain	-0.3228	EGFR: Gain	-0.9617	RAC1: Amplification	1.2597
TCGA-55-8205-01	Gain	-0.191	EGFR: Gain	0.4962	RAC1: Gain	-0.7345
TCGA-55-8206-01	Gain	-1.5704	EGFR: Gain	0.9978	RAC1: Gain	-1.0584
TCGA-55-8301-01	Gain	0.3207	EGFR: Gain	0.3555	RAC1: Gain	-0.1262
TCGA-55-8302-01	Gain	-0.0277	EGFR: Gain	-0.2463	RAC1: Gain	0.3389
TCGA-55-8505-01	Gain	-0.811	EGFR: Gain	-0.4251	RAC1: Gain	0.0234
TCGA-55-8510-01	Gain	-0.1593	EGFR: Gain	0.1856	RAC1: Gain	0.0891
TCGA-55-8511-01	Gain	-0.8849	EGFR: Gain	0.7169	RAC1: Amplification	2.2959
TCGA-55-8514-01	Gain	-1.0853	EGFR: Amplification	0.0063	RAC1: Gain	-0.3428
TCGA-55-8615-01	Gain	0.0171	EGFR: Gain	-0.0614	RAC1: Gain	-0.2024
TCGA-55-8616-01	Gain	-0.7009	EGFR: Gain	0.841	RAC1: Gain	-0.3509
TCGA-55-A490-01	Gain	-2.4549	EGFR: Gain	1.6665	RAC1: Gain	-0.4478
TCGA-55-A491-01	Gain	0.8476	EGFR: Gain	-0.2418	RAC1: Gain	-0.2574
TCGA-55-A492-01	Gain	0.1823	EGFR: Gain	-2.1306	RAC1: Gain	-0.2087
TCGA-55-A493-01	Gain	1.3036	EGFR: Gain	1.2099	RAC1: Gain	0.7671
TCGA-55-A494-01	Gain	0.3784	EGFR: Gain	0.3322	RAC1: Gain	-0.6445
TCGA-55-A4DG-01	Gain	-0.6641	EGFR: Gain	0.8391	RAC1: Gain	-1.2623
TCGA-55-A57B-01	Gain	-0.4101	EGFR: Gain	1.8508	RAC1: Gain	0.1408
TCGA-62-8394-01	Gain	0.114	EGFR: Gain	0.5494	RAC1: Gain	0.8842
TCGA-62-8397-01	Gain	-0.8822	EGFR: Gain	1.7432	RAC1: Gain	0.0869
TCGA-62-8398-01	Gain	-0.5053	EGFR: Gain	-0.7052	RAC1: Gain	-0.7729
TCGA-62-8399-01	Gain	-1.2794	EGFR: Gain	0.7778	RAC1: Gain	-1.4911
TCGA-62-8402-01	Gain	0.1321	EGFR: Shallow Deletion	0.5505	RAC1: Diploid	-0.9912
TCGA-62-A46O-01	Gain	0.8508	EGFR: Gain	0.5636	RAC1: Diploid	-0.5224
TCGA-62-A46P-01	Gain	0.5103	EGFR: Gain	-1.4204	RAC1: Gain	0.7745
TCGA-62-A46R-01	Gain	0.3016	EGFR: Gain	1.134	RAC1: Gain	-0.2843
TCGA-62-A46Y-01	Gain	0.8043	EGFR: Gain	0.3085	RAC1: Gain	0.9219
TCGA-62-A472-01	Gain	1.7022	EGFR: Gain	0.4368	RAC1: Gain	0.1286
TCGA-64-1676-01	Gain	2.0669	EGFR: Gain	-0.5926	RAC1: Gain	0.1434
TCGA-64-1678-01	Gain	4.0881	EGFR: Diploid	-2.3041	RAC1: Shallow Deletion	-0.9038
TCGA-64-1679-01	Gain	-0.6119	EGFR: Gain	0.8346	RAC1: Gain	1.245
TCGA-64-1680-01	Gain	0.7565	EGFR: Gain	-0.4981	RAC1: Gain	0.0897
TCGA-64-1681-01	Gain	0.1926	EGFR: Gain	0.4555	RAC1: Gain	1.188
TCGA-64-5779-01	Gain	0.6888	EGFR: Gain	-0.7447	RAC1: Gain	-0.3442
TCGA-64-5781-01	Gain	1.4152	EGFR: Gain	-0.478	RAC1: Gain	0.9358
TCGA-67-3770-01	Gain	0.2431	EGFR: Gain	0.4997	RAC1: Gain	0.3248
TCGA-67-3771-01	Gain	0.1937	EGFR: Gain	-0.7229	RAC1: Gain	-1.7884
TCGA-67-3772-01	Gain	-0.2527	EGFR: Gain	-0.0172	RAC1: Gain	0.9065
TCGA-69-7760-01	Gain	2.8817	EGFR: Amplification	1.5668	RAC1: Gain	2.5968
TCGA-69-7764-01	Gain	-0.2143	EGFR: Gain	0.3031	RAC1: Gain	-0.4833
TCGA-69-7765-01	Gain	0.2421	EGFR: Gain	0.6174	RAC1: Gain	0.5064
TCGA-69-7974-01	Gain	-0.4917	EGFR: Gain	0.3264	RAC1: Gain	0.1127
TCGA-69-7979-01	Gain	0.1406	EGFR: Gain	0.1027	RAC1: Gain	0.7142
TCGA-69-7980-01	Gain	-0.4183	EGFR: Gain	-0.0571	RAC1: Gain	0.4926
TCGA-69-8255-01	Gain	1.2128	EGFR: Gain	1.1129	RAC1: Gain	-0.3219
TCGA-69-A59K-01	Gain	0.5721	EGFR: Gain	0.2623	RAC1: Gain	-1.0753
TCGA-71-6725-01	Gain	0.7567	EGFR: Gain	0.5556	RAC1: Gain	2.5893
TCGA-73-4658-01	Gain	-0.1476	EGFR: Gain	0.3361	RAC1: Gain	0.8129
TCGA-73-4662-01	Gain	-0.8888	EGFR: Gain	0.7675	RAC1: Amplification	0.4912
TCGA-73-4668-01	Gain	0.4413	EGFR: Gain	0.8307	RAC1: Gain	0.1889
TCGA-73-4670-01	Gain	1.0216	EGFR: Gain	0.1266	RAC1: Amplification	1.8884
TCGA-73-4675-01	Gain	-0.647	EGFR: Gain	-0.741	RAC1: Gain	0.1092
TCGA-73-4676-01	Gain	1.2127	EGFR: Gain	0.4358	RAC1: Gain	0.2933
TCGA-73-7499-01	Gain	2.1135	EGFR: Gain	-0.4097	RAC1: Gain	1.4906
TCGA-73-A9RS-01	Gain	0.8733	EGFR: Gain	-0.6817	RAC1: Gain	-0.4601
TCGA-75-5122-01	Gain	-0.0884	EGFR: Gain	-0.344	RAC1: Gain	0.9843
TCGA-75-5125-01	Gain	1.1524	EGFR: Gain	-0.3894	RAC1: Gain	0.7313
TCGA-75-5126-01	Gain	-0.51	EGFR: Gain	-0.0646	RAC1: Gain	0.3867
TCGA-75-6203-01	Gain	-1.7897	EGFR: Gain	0.0858	RAC1: Gain	-0.3058
TCGA-75-6205-01	Gain	0.1801	EGFR: Gain	0.8986	RAC1: Gain	0.7338
TCGA-75-6207-01	Gain	0.1892	EGFR: Gain	1.3079	RAC1: Gain	-0.165
TCGA-75-7025-01	Gain	-0.0538	EGFR: Gain	0.6536	RAC1: Gain	0.2056
TCGA-78-7143-01	Gain	2.0835	EGFR: Gain	0.6397	RAC1: Gain	2.7146
TCGA-78-7145-01	Gain	0.943	EGFR: Gain	0.1548	RAC1: Gain	0.5906
TCGA-78-7147-01	Gain	0.5648	EGFR: Gain	1.2213	RAC1: Gain	1.36
TCGA-78-7150-01	Gain	0.9744	EGFR: Gain	-0.0077	RAC1: Gain	0.679
TCGA-78-7154-01	Gain	0.947	EGFR: Gain	-0.2595	RAC1: Gain	0.4895
TCGA-78-7155-01	Gain	1.9251	EGFR: Amplification	-2.2237	RAC1: Gain	-1.3338
TCGA-78-7160-01	Gain	0.4686	EGFR: Gain	-0.4195	RAC1: Gain	0.7291
TCGA-78-7161-01	Gain	0.082	EGFR: Gain	-0.765	RAC1: Gain	-0.1429
TCGA-78-7163-01	Gain	-0.4402	EGFR: Gain	0.2772	RAC1: Gain	0.2297
TCGA-78-7535-01	Gain	1.5009	EGFR: Gain	-0.4764	RAC1: Gain	3.1092
TCGA-78-7539-01	Gain	-0.0839	EGFR: Diploid	0.4089	RAC1: Gain	-0.2857
TCGA-78-7540-01	Gain	-0.6933	EGFR: Gain	0.1874	RAC1: Gain	2.4751
TCGA-78-7542-01	Gain	-0.28	EGFR: Diploid	0.9052	RAC1: Gain	1.3729
TCGA-78-8662-01	Gain	0.0825	EGFR: Gain	1.3493	RAC1: Gain	0.5884
TCGA-80-5611-01	Gain	0.725	EGFR: Gain	-0.7537	RAC1: Gain	0.7156
TCGA-83-5908-01	Gain	0.3279	EGFR: Gain	0.7995	RAC1: Gain	0.3374
TCGA-86-6562-01	Gain	0.1949	EGFR: Gain	0.7744	RAC1: Gain	1.2752
TCGA-86-7701-01	Gain	0.6023	EGFR: Gain	-1.4354	RAC1: Gain	-0.2016
TCGA-86-7713-01	Gain	0.1485	EGFR: Gain	0.824	RAC1: Gain	-1.4822
TCGA-86-7953-01	Gain	0.0528	EGFR: Gain	0.2474	RAC1: Gain	0.3807
TCGA-86-7955-01	Gain	0.8916	EGFR: Gain	0.2008	RAC1: Gain	2.4313
TCGA-86-8055-01	Gain	1.143	EGFR: Amplification	2.0887	RAC1: Gain	1.1578
TCGA-86-8073-01	Gain	-0.1482	EGFR: Gain	-0.2123	RAC1: Gain	0.0906
TCGA-86-8074-01	Gain	1.0217	EGFR: Amplification	1.4619	RAC1: Gain	0.9823
TCGA-86-8075-01	Gain	0.8837	EGFR: Gain	1.1599	RAC1: Gain	1.4076
TCGA-86-8278-01	Gain	-0.7257	EGFR: Gain	0.7361	RAC1: Gain	-1.0173
TCGA-86-8279-01	Gain	0.4757	EGFR: Gain	0.4977	RAC1: Gain	-0.3188
TCGA-86-8280-01	Gain	-0.8179	EGFR: Gain	0.7358	RAC1: Gain	-0.236
TCGA-86-8358-01	Gain	1.3673	EGFR: Shallow Deletion	-2.8002	RAC1: Amplification	0.4879
TCGA-86-8359-01	Gain	0.9703	EGFR: Gain	-0.9067	RAC1: Gain	0.6336
TCGA-86-8668-01	Gain	0.0582	EGFR: Gain	2.2294	RAC1: Gain	0.7898
TCGA-86-8673-01	Gain	1.8646	EGFR: Gain	-0.361	RAC1: Gain	1.0977
TCGA-86-A456-01	Gain	0.1555	EGFR: Gain	-0.1808	RAC1: Gain	0.1407
TCGA-86-A4P7-01	Gain	-1.099	EGFR: Gain	0.4119	RAC1: Gain	-0.9425
TCGA-91-6831-01	Gain	1.1904	EGFR: Gain	0.4446	RAC1: Gain	0.0685
TCGA-91-6835-01	Gain	-0.5298	EGFR: Gain	0.9332	RAC1: Gain	-0.7973
TCGA-91-6847-01	Gain	1.8798	EGFR: Amplification	2.6233	RAC1: Gain	0.9047
TCGA-91-6848-01	Gain	0.8682	EGFR: Gain	0.3989	RAC1: Gain	-0.274
TCGA-91-8496-01	Gain	0.4366	EGFR: Gain	0.3196	RAC1: Gain	-0.3153
TCGA-91-A4BC-01	Gain	-0.1034	EGFR: Gain	-1.4146	RAC1: Gain	-0.5449
[truncated: 308 more rows]

## Sheet: Prostate cancer samples
Sample Id	CBX3: Putative copy-number alterations from GISTIC	CBX3: mRNA expression z-scores relative to all samples (log RNA Seq V2 RSEM)	Copy Number Alterations	EGFR: mRNA expression z-scores relative to all samples (log RNA Seq V2 RSEM)	Copy Number Alterations	RAC1: mRNA expression z-scores relative to all samples (log RNA Seq V2 RSEM)
[truncated: 491 more rows]

[truncated: 2 more sheets: Skin melanoma samples, Uterine cancer samples]
