# Supplementary material for: Co-amplification of CBX3 with EGFR or RAC1 in human cancers corroborated by a conserved genetic interaction among the genes
Source: Cell Death Discov. 2023 Aug 26;9:317. doi: 10.1038/s41420-023-01598-5 (PMC10460438; doi:10.1038/s41420-023-01598-5)
Supplement: Supplementary file 14 — Raw data TCGA PanCancer Atlas Samples [file 41420_2023_1598_MOESM14_ESM.xlsx]

## Sheet: TCGA Pan Cancer Atlas
Sample Id	CBX3: Putative copy-number alterations from GISTIC	EGFR: mRNA expression z-scores relative to all samples (log RNA Seq V2 RSEM)	Copy Number Alterations		RAC1: mRNA expression z-scores relative to all samples (log RNA Seq V2 RSEM)	Copy Number Alterations		CBX3: mRNA expression z-scores relative to all samples (log RNA Seq V2 RSEM)	Months of disease-specific survival	Disease-specific Survival status		Overall Survival (Months)	Overall Survival Status	Sample Id		CBX3: Putative copy-number alterations from GISTIC		Progress Free Survival (Months)	Progression Free Status			Sample Id	CBX3: Putative copy-number alterations from GISTIC	Copy Number Alterations	Copy Number Alterations	Aneuploidy Score	Fraction Genome Altered
TCGA-BT-A20J-01	Deep Deletion	1.5085	EGFR: Amplification		-0.4366	RAC1: Diploid		-2.6904	19.0354	1:DEAD WITH TUMOR		19.0354	1:DECEASED	TCGA-BT-A20J-01		Deep Deletion		8.35059	1:PROGRESSION			TCGA-BT-A20J-01	Deep Deletion	EGFR: Amplification	RAC1: Diploid	16	0.4696
TCGA-DK-AA6W-01	Deep Deletion	-0.3714	EGFR: Shallow Deletion		-3.9903	RAC1: Deep Deletion		-1.5071	13.6437	1:DEAD WITH TUMOR		13.6437	1:DECEASED	TCGA-DK-AA6W-01		Deep Deletion		12.4601	1:PROGRESSION			TCGA-DK-AA6W-01	Deep Deletion	EGFR: Shallow Deletion	RAC1: Deep Deletion	13	0.5578
TCGA-69-7763-01	Deep Deletion	-1.1753	EGFR: Deep Deletion		0.5264	RAC1: Gain		-1.8336	22.6847	0:ALIVE OR DEAD TUMOR FREE		22.6847	0:LIVING	TCGA-69-7763-01		Deep Deletion		22.6847	0:CENSORED			TCGA-69-7763-01	Deep Deletion	EGFR: Deep Deletion	RAC1: Gain	24	0.1675
TCGA-75-6211-01	Deep Deletion	0.5138	EGFR: Amplification		-2.9137	RAC1: Deep Deletion		-1.4568	-	1:DEAD WITH TUMOR		-	1:DECEASED	TCGA-75-6211-01		Deep Deletion		-	1:PROGRESSION			TCGA-75-6211-01	Deep Deletion	EGFR: Amplification	RAC1: Deep Deletion	17	0.5311
TCGA-78-7220-01	Deep Deletion	-0.8119	EGFR: Deep Deletion		-0.5718	RAC1: Gain		-1.1653	26.5312	1:DEAD WITH TUMOR		26.5312	1:DECEASED	TCGA-78-7220-01		Deep Deletion		17.4573	1:PROGRESSION			TCGA-78-7220-01	Deep Deletion	EGFR: Deep Deletion	RAC1: Gain	28	0.5333
TCGA-52-7810-01	Deep Deletion	-0.9078	EGFR: Gain		0.2793	RAC1: Diploid		-2.6444	30.3449	0:ALIVE OR DEAD TUMOR FREE		30.3449	0:LIVING	TCGA-52-7810-01		Deep Deletion		30.3449	0:CENSORED			TCGA-52-7810-01	Deep Deletion	EGFR: Gain	RAC1: Diploid	22	0.5225
TCGA-24-1417-01	Deep Deletion	0.2374	EGFR: Gain		0.2663	RAC1: Gain		-2.1106	7.82457	0:ALIVE OR DEAD TUMOR FREE		7.82457	0:LIVING	TCGA-24-1417-01		Deep Deletion		7.82457	0:CENSORED			TCGA-24-1417-01	Deep Deletion	EGFR: Gain	RAC1: Gain	15	0.6304
TCGA-OR-A5JC-01	Shallow Deletion	-0.1261	EGFR: Shallow Deletion		-1.357	RAC1: Shallow Deletion		-0.3036	57.5336	-		57.5336	1:DECEASED	TCGA-OR-A5JC-01		Shallow Deletion		57.5336	0:CENSORED			TCGA-36-2547-01	Deep Deletion	EGFR: Gain	RAC1: Shallow Deletion	9	0.6247
TCGA-OR-A5JP-01	Shallow Deletion	-1.2625	EGFR: Diploid		-1.2873	RAC1: Shallow Deletion		0.2225	15.2546	0:ALIVE OR DEAD TUMOR FREE		15.2546	0:LIVING	TCGA-OR-A5JP-01		Shallow Deletion		15.2546	0:CENSORED			TCGA-OR-A5JC-01	Shallow Deletion	EGFR: Shallow Deletion	RAC1: Shallow Deletion	28	0.6536
TCGA-OR-A5LD-01	Shallow Deletion	-1.3011	EGFR: Shallow Deletion		-0.6406	RAC1: Gain		-1.3617	39.353	1:DEAD WITH TUMOR		39.353	1:DECEASED	TCGA-OR-A5LD-01		Shallow Deletion		14.5971	1:PROGRESSION			TCGA-OR-A5JP-01	Shallow Deletion	EGFR: Diploid	RAC1: Shallow Deletion	18	0.4817
TCGA-OR-A5LT-01	Shallow Deletion	-0.2316	EGFR: Shallow Deletion		-2.9126	RAC1: Shallow Deletion		-1.2166	18.0491	0:ALIVE OR DEAD TUMOR FREE		18.0491	0:LIVING	TCGA-OR-A5LT-01		Shallow Deletion		18.0491	0:CENSORED			TCGA-OR-A5KB-01	Shallow Deletion	EGFR: Shallow Deletion	RAC1: Shallow Deletion	20	0.623
TCGA-4Z-AA7S-01	Shallow Deletion	-0.8306	EGFR: Shallow Deletion		-0.6337	RAC1: Shallow Deletion		-0.6499	34.9804	0:ALIVE OR DEAD TUMOR FREE		34.9804	1:DECEASED	TCGA-4Z-AA7S-01		Shallow Deletion		34.9804	0:CENSORED			TCGA-OR-A5LD-01	Shallow Deletion	EGFR: Shallow Deletion	RAC1: Gain	16	0.4517
TCGA-4Z-AA87-01	Shallow Deletion	-0.6196	EGFR: Gain		-0.6401	RAC1: Gain		-0.5986	47.8022	0:ALIVE OR DEAD TUMOR FREE		47.8022	0:LIVING	TCGA-4Z-AA87-01		Shallow Deletion		7.26567	1:PROGRESSION			TCGA-OR-A5LI-01	Shallow Deletion	EGFR: Shallow Deletion	RAC1: Shallow Deletion	18	0.3512
TCGA-4Z-AA89-01	Shallow Deletion	-0.2379	EGFR: Gain		0.9443	RAC1: Gain		-2.0208	33.8298	0:ALIVE OR DEAD TUMOR FREE		33.8298	0:LIVING	TCGA-4Z-AA89-01		Shallow Deletion		21.3039	1:PROGRESSION			TCGA-OR-A5LT-01	Shallow Deletion	EGFR: Shallow Deletion	RAC1: Shallow Deletion	31	0.7957
TCGA-5N-A9KM-01	Shallow Deletion	0.2096	EGFR: Diploid		-0.999	RAC1: Diploid		-2.8921	17.4245	1:DEAD WITH TUMOR		17.4245	1:DECEASED	TCGA-5N-A9KM-01		Shallow Deletion		9.07387	1:PROGRESSION			TCGA-4Z-AA7S-01	Shallow Deletion	EGFR: Shallow Deletion	RAC1: Shallow Deletion	13	0.3362
TCGA-CF-A47X-01	Shallow Deletion	-1.2721	EGFR: Shallow Deletion		-0.0727	RAC1: Shallow Deletion		0.5485	12.6245	0:ALIVE OR DEAD TUMOR FREE		12.6245	0:LIVING	TCGA-CF-A47X-01		Shallow Deletion		12.6245	0:CENSORED			TCGA-4Z-AA87-01	Shallow Deletion	EGFR: Gain	RAC1: Gain	18	0.2989
TCGA-DK-A6B5-01	Shallow Deletion	-0.382	EGFR: Shallow Deletion		0.0876	RAC1: Diploid		-2.1612	50.6953	0:ALIVE OR DEAD TUMOR FREE		50.6953	0:LIVING	TCGA-DK-A6B5-01		Shallow Deletion		50.6953	0:CENSORED			TCGA-4Z-AA89-01	Shallow Deletion	EGFR: Gain	RAC1: Gain	1	0.1016
TCGA-DK-AA77-01	Shallow Deletion	-0.118	EGFR: Shallow Deletion		-0.9339	RAC1: Shallow Deletion		-1.039	20.3176	0:ALIVE OR DEAD TUMOR FREE		20.3176	0:LIVING	TCGA-DK-AA77-01		Shallow Deletion		15.3533	1:PROGRESSION			TCGA-5N-A9KM-01	Shallow Deletion	EGFR: Diploid	RAC1: Diploid	6	0.3431
TCGA-FD-A3SL-01	Shallow Deletion	-0.6027	EGFR: Diploid		-0.265	RAC1: Shallow Deletion		-0.6904	23.408	1:DEAD WITH TUMOR		23.408	1:DECEASED	TCGA-FD-A3SL-01		Shallow Deletion		8.54785	1:PROGRESSION			TCGA-CF-A47X-01	Shallow Deletion	EGFR: Shallow Deletion	RAC1: Shallow Deletion	16	0.5195
TCGA-FD-A3SR-01	Shallow Deletion	2.125	EGFR: Gain		-0.3265	RAC1: Gain		-2.6193	19.7916	1:DEAD WITH TUMOR		19.7916	1:DECEASED	TCGA-FD-A3SR-01		Shallow Deletion		12.23	1:PROGRESSION			TCGA-DK-A6B5-01	Shallow Deletion	EGFR: Shallow Deletion	RAC1: Diploid	14	0.9455
TCGA-FD-A5BY-01	Shallow Deletion	-0.1287	EGFR: Shallow Deletion		-0.3704	RAC1: Shallow Deletion		-0.7392	8.25196	0:ALIVE OR DEAD TUMOR FREE		8.25196	0:LIVING	TCGA-FD-A5BY-01		Shallow Deletion		8.25196	0:CENSORED			TCGA-DK-AA77-01	Shallow Deletion	EGFR: Shallow Deletion	RAC1: Shallow Deletion	7	0.3331
TCGA-FD-A6TA-01	Shallow Deletion	-0.6237	EGFR: Shallow Deletion		-1.5288	RAC1: Shallow Deletion		-1.6755	62.8596	0:ALIVE OR DEAD TUMOR FREE		62.8596	0:LIVING	TCGA-FD-A6TA-01		Shallow Deletion		62.8596	0:CENSORED			TCGA-FD-A3SL-01	Shallow Deletion	EGFR: Diploid	RAC1: Shallow Deletion	14	0.2824
TCGA-GU-AATO-01	Shallow Deletion	-1.8079	EGFR: Shallow Deletion		-1.3985	RAC1: Shallow Deletion		-2.1401	10.6519	1:DEAD WITH TUMOR		10.6519	1:DECEASED	TCGA-GU-AATO-01		Shallow Deletion		10.6519	1:PROGRESSION			TCGA-FD-A3SR-01	Shallow Deletion	EGFR: Gain	RAC1: Gain	14	0.5694
TCGA-GV-A3QF-01	Shallow Deletion	2.9703	EGFR: Amplification		-1.5278	RAC1: Shallow Deletion		-2.0117	20.2847	0:ALIVE OR DEAD TUMOR FREE		20.2847	1:DECEASED	TCGA-GV-A3QF-01		Shallow Deletion		20.2847	0:CENSORED			TCGA-FD-A5BY-01	Shallow Deletion	EGFR: Shallow Deletion	RAC1: Shallow Deletion	28	0.3662
TCGA-K4-A3WS-01	Shallow Deletion	-0.107	EGFR: Shallow Deletion		-0.1391	RAC1: Shallow Deletion		-0.7558	25.0189	0:ALIVE OR DEAD TUMOR FREE		25.0189	0:LIVING	TCGA-K4-A3WS-01		Shallow Deletion		25.0189	0:CENSORED			TCGA-FD-A6TA-01	Shallow Deletion	EGFR: Shallow Deletion	RAC1: Shallow Deletion	10	0.3027
TCGA-SY-A9G5-01	Shallow Deletion	-0.7204	EGFR: Shallow Deletion		-0.3127	RAC1: Shallow Deletion		-0.7532	38.9914	0:ALIVE OR DEAD TUMOR FREE		38.9914	0:LIVING	TCGA-SY-A9G5-01		Shallow Deletion		38.9914	0:CENSORED			TCGA-GU-AATO-01	Shallow Deletion	EGFR: Shallow Deletion	RAC1: Shallow Deletion	24	0.6561
TCGA-XF-AAMZ-01	Shallow Deletion	-1.4472	EGFR: Shallow Deletion		-2.8674	RAC1: Shallow Deletion		-0.7438	44.3173	1:DEAD WITH TUMOR		44.3173	1:DECEASED	TCGA-XF-AAMZ-01		Shallow Deletion		44.1858	1:PROGRESSION			TCGA-GV-A3QF-01	Shallow Deletion	EGFR: Amplification	RAC1: Shallow Deletion	21	0.3999
TCGA-ZF-A9RL-01	Shallow Deletion	-0.8696	EGFR: Shallow Deletion		-1.1259	RAC1: Shallow Deletion		-0.4877	88.8648	0:ALIVE OR DEAD TUMOR FREE		88.8648	0:LIVING	TCGA-ZF-A9RL-01		Shallow Deletion		34.9804	1:PROGRESSION			TCGA-K4-A3WS-01	Shallow Deletion	EGFR: Shallow Deletion	RAC1: Shallow Deletion	15	0.1583
TCGA-ZF-AA54-01	Shallow Deletion	-0.9011	EGFR: Shallow Deletion		-1.6741	RAC1: Shallow Deletion		-2.6794	19.397	-		19.397	1:DECEASED	TCGA-ZF-AA54-01		Shallow Deletion		19.397	0:CENSORED			TCGA-SY-A9G5-01	Shallow Deletion	EGFR: Shallow Deletion	RAC1: Shallow Deletion	19	0.2071
TCGA-ZF-AA58-01	Shallow Deletion	-0.2106	EGFR: Shallow Deletion		-0.6543	RAC1: Shallow Deletion		-0.4344	54.2131	0:ALIVE OR DEAD TUMOR FREE		54.2131	0:LIVING	TCGA-ZF-AA58-01		Shallow Deletion		54.2131	0:CENSORED			TCGA-XF-AAMZ-01	Shallow Deletion	EGFR: Shallow Deletion	RAC1: Shallow Deletion	24	0.3828
TCGA-5T-A9QA-01	Shallow Deletion	-1.6986	EGFR: Shallow Deletion		-1.1698	RAC1: Shallow Deletion		-1.5121	9.96153	0:ALIVE OR DEAD TUMOR FREE		9.96153	0:LIVING	TCGA-5T-A9QA-01		Shallow Deletion		9.96153	0:CENSORED			TCGA-ZF-A9RL-01	Shallow Deletion	EGFR: Shallow Deletion	RAC1: Shallow Deletion	18	0.3943
TCGA-A1-A0SK-01	Shallow Deletion	0.5568	EGFR: Shallow Deletion		-0.1803	RAC1: Shallow Deletion		2.1667	31.7914	1:DEAD WITH TUMOR		31.7914	1:DECEASED	TCGA-A1-A0SK-01		Shallow Deletion		31.7914	1:PROGRESSION			TCGA-ZF-AA54-01	Shallow Deletion	EGFR: Shallow Deletion	RAC1: Shallow Deletion	21	0.4163
TCGA-A2-A04P-01	Shallow Deletion	0.9053	EGFR: Gain		1.0386	RAC1: Gain		-0.8063	18.0162	1:DEAD WITH TUMOR		18.0162	1:DECEASED	TCGA-A2-A04P-01		Shallow Deletion		3.35339	1:PROGRESSION			TCGA-ZF-AA58-01	Shallow Deletion	EGFR: Shallow Deletion	RAC1: Shallow Deletion	10	0.1427
TCGA-A2-A04T-01	Shallow Deletion	0.6333	EGFR: Diploid		-1.4544	RAC1: Shallow Deletion		-0.1494	73.8403	0:ALIVE OR DEAD TUMOR FREE		73.8403	0:LIVING	TCGA-A2-A04T-01		Shallow Deletion		73.8403	0:CENSORED			TCGA-5T-A9QA-01	Shallow Deletion	EGFR: Shallow Deletion	RAC1: Shallow Deletion	14	0.4133
TCGA-A2-A04U-01	Shallow Deletion	-0.8457	EGFR: Shallow Deletion		-1.4055	RAC1: Shallow Deletion		0.817	87.2538	0:ALIVE OR DEAD TUMOR FREE		87.2538	0:LIVING	TCGA-A2-A04U-01		Shallow Deletion		87.2538	0:CENSORED			TCGA-A1-A0SK-01	Shallow Deletion	EGFR: Shallow Deletion	RAC1: Shallow Deletion	16	0.4163
TCGA-A2-A0CM-01	Shallow Deletion	0.5739	EGFR: Diploid		-0.5547	RAC1: Shallow Deletion		0.4	24.7888	1:DEAD WITH TUMOR		24.7888	1:DECEASED	TCGA-A2-A0CM-01		Shallow Deletion		12.5588	1:PROGRESSION			TCGA-A2-A04P-01	Shallow Deletion	EGFR: Gain	RAC1: Gain	9	0.6407
TCGA-A2-A0D0-01	Shallow Deletion	0.42	EGFR: Gain		2.7473	RAC1: Gain		0.5697	67.3308	0:ALIVE OR DEAD TUMOR FREE		67.3308	0:LIVING	TCGA-A2-A0D0-01		Shallow Deletion		67.3308	0:CENSORED			TCGA-A2-A04T-01	Shallow Deletion	EGFR: Diploid	RAC1: Shallow Deletion	14	0.6936
TCGA-A2-A0D4-01	Shallow Deletion	-0.937	EGFR: Shallow Deletion		-0.2306	RAC1: Shallow Deletion		-0.1311	25.2162	0:ALIVE OR DEAD TUMOR FREE		25.2162	0:LIVING	TCGA-A2-A0D4-01		Shallow Deletion		25.2162	0:CENSORED			TCGA-A2-A04U-01	Shallow Deletion	EGFR: Shallow Deletion	RAC1: Shallow Deletion	21	0.6677
TCGA-A2-A0ET-01	Shallow Deletion	-1.9987	EGFR: Shallow Deletion		-1.0334	RAC1: Shallow Deletion		-0.5073	35.0462	0:ALIVE OR DEAD TUMOR FREE		35.0462	0:LIVING	TCGA-A2-A0ET-01		Shallow Deletion		35.0462	0:CENSORED			TCGA-A2-A0CM-01	Shallow Deletion	EGFR: Diploid	RAC1: Shallow Deletion	24	0.3928
TCGA-A2-A0SX-01	Shallow Deletion	1.1657	EGFR: Shallow Deletion		-0.9727	RAC1: Shallow Deletion		-0.966	50.4323	0:ALIVE OR DEAD TUMOR FREE		50.4323	0:LIVING	TCGA-A2-A0SX-01		Shallow Deletion		40.7338	1:PROGRESSION			TCGA-A2-A0D0-01	Shallow Deletion	EGFR: Gain	RAC1: Gain	17	0.7061
TCGA-A2-A0YT-01	Shallow Deletion	-0.2869	EGFR: Shallow Deletion		-0.1448	RAC1: Shallow Deletion		-1.0417	23.7696	0:ALIVE OR DEAD TUMOR FREE		23.7696	1:DECEASED	TCGA-A2-A0YT-01		Shallow Deletion		23.7696	0:CENSORED			TCGA-A2-A0D4-01	Shallow Deletion	EGFR: Shallow Deletion	RAC1: Shallow Deletion	19	0.3856
TCGA-A2-A1G1-01	Shallow Deletion	1.3679	EGFR: Shallow Deletion		0.4229	RAC1: Shallow Deletion		-0.0968	19.1998	0:ALIVE OR DEAD TUMOR FREE		19.1998	0:LIVING	TCGA-A2-A1G1-01		Shallow Deletion		19.1998	0:CENSORED			TCGA-A2-A0ET-01	Shallow Deletion	EGFR: Shallow Deletion	RAC1: Shallow Deletion	22	0.5078
TCGA-A2-A25E-01	Shallow Deletion	-0.5789	EGFR: Diploid		0.7445	RAC1: Diploid		-0.4536	105.336	0:ALIVE OR DEAD TUMOR FREE		105.336	0:LIVING	TCGA-A2-A25E-01		Shallow Deletion		98.2674	1:PROGRESSION			TCGA-A2-A0SX-01	Shallow Deletion	EGFR: Shallow Deletion	RAC1: Shallow Deletion	11	0.3822
TCGA-A2-A4RX-01	Shallow Deletion	1.4873	EGFR: Shallow Deletion		-2.204	RAC1: Shallow Deletion		-2.2975	24.3943	0:ALIVE OR DEAD TUMOR FREE		24.3943	0:LIVING	TCGA-A2-A4RX-01		Shallow Deletion		24.3943	0:CENSORED			TCGA-A2-A0YT-01	Shallow Deletion	EGFR: Shallow Deletion	RAC1: Shallow Deletion	25	0.5755
TCGA-A2-A4S3-01	Shallow Deletion	-0.9701	EGFR: Diploid		-0.6341	RAC1: Gain		-1.4662	21.8957	0:ALIVE OR DEAD TUMOR FREE		21.8957	0:LIVING	TCGA-A2-A4S3-01		Shallow Deletion		21.8957	0:CENSORED			TCGA-A2-A1G1-01	Shallow Deletion	EGFR: Shallow Deletion	RAC1: Shallow Deletion	20	0.1756
TCGA-A7-A0CD-01	Shallow Deletion	-0.9154	EGFR: Shallow Deletion		-1.6625	RAC1: Shallow Deletion		-1.6864	38.301	0:ALIVE OR DEAD TUMOR FREE		38.301	0:LIVING	TCGA-A7-A0CD-01		Shallow Deletion		38.301	0:CENSORED			TCGA-A2-A25E-01	Shallow Deletion	EGFR: Diploid	RAC1: Diploid	5	0.3373
TCGA-A7-A0CJ-01	Shallow Deletion	-1.1388	EGFR: Shallow Deletion		-2.784	RAC1: Shallow Deletion		0.2599	30.6079	0:ALIVE OR DEAD TUMOR FREE		30.6079	0:LIVING	TCGA-A7-A0CJ-01		Shallow Deletion		30.6079	0:CENSORED			TCGA-A2-A4RX-01	Shallow Deletion	EGFR: Shallow Deletion	RAC1: Shallow Deletion	20	0.3733
TCGA-A7-A0DA-01	Shallow Deletion	1.4174	EGFR: Gain		-0.4607	RAC1: Shallow Deletion		-1.2491	35.6708	0:ALIVE OR DEAD TUMOR FREE		35.6708	0:LIVING	TCGA-A7-A0DA-01		Shallow Deletion		35.6708	0:CENSORED			TCGA-A2-A4S3-01	Shallow Deletion	EGFR: Diploid	RAC1: Gain	11	0.4494
TCGA-A7-A0DC-01	Shallow Deletion	-2.0049	EGFR: Shallow Deletion		-0.7389	RAC1: Shallow Deletion		1.1868	29.786	0:ALIVE OR DEAD TUMOR FREE		29.786	0:LIVING	TCGA-A7-A0DC-01		Shallow Deletion		29.786	0:CENSORED			TCGA-A7-A0CD-01	Shallow Deletion	EGFR: Shallow Deletion	RAC1: Shallow Deletion	27	0.5843
TCGA-A7-A26I-01	Shallow Deletion	0.6274	EGFR: Shallow Deletion		-1.185	RAC1: Shallow Deletion		-0.45	21.7313	0:ALIVE OR DEAD TUMOR FREE		21.7313	0:LIVING	TCGA-A7-A26I-01		Shallow Deletion		21.7313	0:CENSORED			TCGA-A7-A0CJ-01	Shallow Deletion	EGFR: Shallow Deletion	RAC1: Shallow Deletion	22	0.5648
TCGA-A7-A2KD-01	Shallow Deletion	-0.6042	EGFR: Diploid		-0.9621	RAC1: Shallow Deletion		-0.4957	22.323	0:ALIVE OR DEAD TUMOR FREE		22.323	0:LIVING	TCGA-A7-A2KD-01		Shallow Deletion		22.323	0:CENSORED			TCGA-A7-A0DA-01	Shallow Deletion	EGFR: Gain	RAC1: Shallow Deletion	16	0.7563
TCGA-A7-A4SD-01	Shallow Deletion	1.2031	EGFR: Shallow Deletion		0.3225	RAC1: Gain		-0.7621	14.4985	0:ALIVE OR DEAD TUMOR FREE		14.4985	0:LIVING	TCGA-A7-A4SD-01		Shallow Deletion		14.4985	0:CENSORED			TCGA-A7-A26I-01	Shallow Deletion	EGFR: Shallow Deletion	RAC1: Shallow Deletion	26	0.3192
TCGA-A7-A4SE-01	Shallow Deletion	1.2861	EGFR: Gain		-1.4862	RAC1: Shallow Deletion		-1.975	21.1724	0:ALIVE OR DEAD TUMOR FREE		21.1724	0:LIVING	TCGA-A7-A4SE-01		Shallow Deletion		21.1724	0:CENSORED			TCGA-A7-A2KD-01	Shallow Deletion	EGFR: Shallow Deletion	RAC1: Shallow Deletion	17	0.6589
TCGA-A7-A6VX-01	Shallow Deletion	-0.3532	EGFR: Diploid		-1.7257	RAC1: Shallow Deletion		-1.0563	10.4218	0:ALIVE OR DEAD TUMOR FREE		10.4218	0:LIVING	TCGA-A7-A6VX-01		Shallow Deletion		10.4218	0:CENSORED			TCGA-A7-A4SD-01	Shallow Deletion	EGFR: Diploid	RAC1: Shallow Deletion	20	0.376
TCGA-A8-A06O-01	Shallow Deletion	-0.3483	EGFR: Shallow Deletion		-0.1255	RAC1: Shallow Deletion		-0.743	13.019	0:ALIVE OR DEAD TUMOR FREE		13.019	0:LIVING	TCGA-A8-A06O-01		Shallow Deletion		13.019	0:CENSORED			TCGA-A7-A4SE-01	Shallow Deletion	EGFR: Shallow Deletion	RAC1: Gain	15	0.3712
TCGA-A8-A06U-01	Shallow Deletion	-0.6756	EGFR: Shallow Deletion		0.717	RAC1: Diploid		-0.6931	29.0298	0:ALIVE OR DEAD TUMOR FREE		29.0298	1:DECEASED	TCGA-A8-A06U-01		Shallow Deletion		29.0298	0:CENSORED			TCGA-A7-A6VX-01	Shallow Deletion	EGFR: Gain	RAC1: Shallow Deletion	17	0.7743
TCGA-A8-A079-01	Shallow Deletion	-1.1292	EGFR: Shallow Deletion		-1.5431	RAC1: Shallow Deletion		-0.5892	9.00812	0:ALIVE OR DEAD TUMOR FREE		9.00812	0:LIVING	TCGA-A8-A079-01		Shallow Deletion		9.00812	0:CENSORED			TCGA-A8-A06O-01	Shallow Deletion	EGFR: Diploid	RAC1: Shallow Deletion	22	0.6347
TCGA-A8-A07B-01	Shallow Deletion	-0.8552	EGFR: Diploid		-2.6455	RAC1: Shallow Deletion		-1.4363	43.0023	0:ALIVE OR DEAD TUMOR FREE		43.0023	0:LIVING	TCGA-A8-A07B-01		Shallow Deletion		43.0023	0:CENSORED			TCGA-A8-A06U-01	Shallow Deletion	EGFR: Shallow Deletion	RAC1: Shallow Deletion	19	0.3914
TCGA-A8-A07G-01	Shallow Deletion	0.3074	EGFR: Shallow Deletion		0.3371	RAC1: Shallow Deletion		-0.6701	18.9697	0:ALIVE OR DEAD TUMOR FREE		18.9697	0:LIVING	TCGA-A8-A07G-01		Shallow Deletion		18.9697	0:CENSORED			TCGA-A8-A079-01	Shallow Deletion	EGFR: Shallow Deletion	RAC1: Diploid	14	0.6192
TCGA-A8-A07R-01	Shallow Deletion	1.3386	EGFR: Shallow Deletion		-0.2289	RAC1: Shallow Deletion		0.2252	8.97524	0:ALIVE OR DEAD TUMOR FREE		8.97524	0:LIVING	TCGA-A8-A07R-01		Shallow Deletion		8.97524	0:CENSORED			TCGA-A8-A07B-01	Shallow Deletion	EGFR: Shallow Deletion	RAC1: Shallow Deletion	16	0.3639
TCGA-A8-A08B-01	Shallow Deletion	-1.7867	EGFR: Shallow Deletion		-0.806	RAC1: Shallow Deletion		0.4283	38.0051	0:ALIVE OR DEAD TUMOR FREE		38.0051	0:LIVING	TCGA-A8-A08B-01		Shallow Deletion		38.0051	0:CENSORED			TCGA-A8-A07G-01	Shallow Deletion	EGFR: Diploid	RAC1: Shallow Deletion	5	0.3844
TCGA-A8-A08L-01	Shallow Deletion	1.3719	EGFR: Diploid		-1.2171	RAC1: Shallow Deletion		-1.4382	9.99441	0:ALIVE OR DEAD TUMOR FREE		9.99441	1:DECEASED	TCGA-A8-A08L-01		Shallow Deletion		9.99441	0:CENSORED			TCGA-A8-A07R-01	Shallow Deletion	EGFR: Shallow Deletion	RAC1: Shallow Deletion	13	0.2875
TCGA-A8-A08R-01	Shallow Deletion	1.115	EGFR: Diploid		-1.3195	RAC1: Diploid		-1.5921	0.986291	0:ALIVE OR DEAD TUMOR FREE		0.986291	0:LIVING	TCGA-A8-A08R-01		Shallow Deletion		0.986291	0:CENSORED			TCGA-A8-A08B-01	Shallow Deletion	EGFR: Shallow Deletion	RAC1: Shallow Deletion	19	0.7041
TCGA-A8-A091-01	Shallow Deletion	-0.1778	EGFR: Shallow Deletion		-2.4478	RAC1: Shallow Deletion		-1.7477	33.0079	0:ALIVE OR DEAD TUMOR FREE		33.0079	0:LIVING	TCGA-A8-A091-01		Shallow Deletion		7.98895	1:PROGRESSION			TCGA-A8-A08L-01	Shallow Deletion	EGFR: Shallow Deletion	RAC1: Shallow Deletion	9	0.3997
TCGA-A8-A092-01	Shallow Deletion	-0.8759	EGFR: Shallow Deletion		-1.4415	RAC1: Shallow Deletion		-0.6901	30.9695	0:ALIVE OR DEAD TUMOR FREE		30.9695	0:LIVING	TCGA-A8-A092-01		Shallow Deletion		30.9695	0:CENSORED			TCGA-A8-A08R-01	Shallow Deletion	EGFR: Diploid	RAC1: Shallow Deletion	17	0.5383
TCGA-A8-A09M-01	Shallow Deletion	-1.7825	EGFR: Gain		-0.7842	RAC1: Shallow Deletion		-0.8439	33.0736	0:ALIVE OR DEAD TUMOR FREE		33.0736	0:LIVING	TCGA-A8-A09M-01		Shallow Deletion		33.0736	0:CENSORED			TCGA-A8-A091-01	Shallow Deletion	EGFR: Diploid	RAC1: Diploid	17	0.5152
TCGA-AC-A23E-01	Shallow Deletion	0.2965	EGFR: Shallow Deletion		-0.3209	RAC1: Shallow Deletion		-0.5528	22.9477	0:ALIVE OR DEAD TUMOR FREE		22.9477	0:LIVING	TCGA-AC-A23E-01		Shallow Deletion		22.9477	0:CENSORED			TCGA-A8-A092-01	Shallow Deletion	EGFR: Shallow Deletion	RAC1: Shallow Deletion	24	0.3068
TCGA-AC-A62X-01	Shallow Deletion	-0.7165	EGFR: Shallow Deletion		-1.4662	RAC1: Shallow Deletion		-0.0599	13.7094	0:ALIVE OR DEAD TUMOR FREE		13.7094	0:LIVING	TCGA-AC-A62X-01		Shallow Deletion		13.7094	0:CENSORED			TCGA-A8-A09M-01	Shallow Deletion	EGFR: Shallow Deletion	RAC1: Shallow Deletion	2	0.5728
TCGA-AN-A04C-01	Shallow Deletion	0.2494	EGFR: Shallow Deletion		0.3108	RAC1: Shallow Deletion		0.5204	1.77532	0:ALIVE OR DEAD TUMOR FREE		1.77532	0:LIVING	TCGA-AN-A04C-01		Shallow Deletion		1.77532	0:CENSORED			TCGA-AC-A23E-01	Shallow Deletion	EGFR: Gain	RAC1: Shallow Deletion	19	0.4565
TCGA-AN-A0FZ-01	Shallow Deletion	-0.6138	EGFR: Shallow Deletion		0.9733	RAC1: Diploid		0.1819	0.328764	0:ALIVE OR DEAD TUMOR FREE		0.328764	0:LIVING	TCGA-AN-A0FZ-01		Shallow Deletion		0.328764	0:CENSORED			TCGA-AC-A62X-01	Shallow Deletion	EGFR: Shallow Deletion	RAC1: Shallow Deletion	29	0.1121
TCGA-AN-A0XS-01	Shallow Deletion	-0.3543	EGFR: Shallow Deletion		-0.4377	RAC1: Shallow Deletion		-1.4489	0.328764	0:ALIVE OR DEAD TUMOR FREE		0.328764	0:LIVING	TCGA-AN-A0XS-01		Shallow Deletion		0.328764	0:CENSORED			TCGA-AN-A04C-01	Shallow Deletion	EGFR: Shallow Deletion	RAC1: Shallow Deletion	19	0.5697
TCGA-AN-A0XT-01	Shallow Deletion	-0.5313	EGFR: Diploid		-1.4111	RAC1: Shallow Deletion		-2.0246	0.328764	0:ALIVE OR DEAD TUMOR FREE		0.328764	0:LIVING	TCGA-AN-A0XT-01		Shallow Deletion		0.328764	0:CENSORED			TCGA-AN-A0FZ-01	Shallow Deletion	EGFR: Shallow Deletion	RAC1: Shallow Deletion	16	0.339
TCGA-AO-A03L-01	Shallow Deletion	0.1851	EGFR: Shallow Deletion		-0.7756	RAC1: Shallow Deletion		-0.7923	80.2841	0:ALIVE OR DEAD TUMOR FREE		80.2841	0:LIVING	TCGA-AO-A03L-01		Shallow Deletion		80.2841	0:CENSORED			TCGA-AN-A0XS-01	Shallow Deletion	EGFR: Shallow Deletion	RAC1: Diploid	19	0.4504
TCGA-AO-A0J7-01	Shallow Deletion	-0.9181	EGFR: Shallow Deletion		-1.2763	RAC1: Shallow Deletion		0.1151	20.3176	0:ALIVE OR DEAD TUMOR FREE		20.3176	0:LIVING	TCGA-AO-A0J7-01		Shallow Deletion		20.3176	0:CENSORED			TCGA-AN-A0XT-01	Shallow Deletion	EGFR: Shallow Deletion	RAC1: Shallow Deletion	9	0.0804
TCGA-AO-A12F-01	Shallow Deletion	0.6052	EGFR: Gain		-0.2535	RAC1: Shallow Deletion		1.0013	60.5582	0:ALIVE OR DEAD TUMOR FREE		60.5582	0:LIVING	TCGA-AO-A12F-01		Shallow Deletion		60.5582	0:CENSORED			TCGA-AO-A03L-01	Shallow Deletion	EGFR: Diploid	RAC1: Shallow Deletion	23	0.3076
TCGA-AO-A1KS-01	Shallow Deletion	0.1139	EGFR: Shallow Deletion		1.473	RAC1: Shallow Deletion		1.0268	11.5067	0:ALIVE OR DEAD TUMOR FREE		11.5067	0:LIVING	TCGA-AO-A1KS-01		Shallow Deletion		11.5067	0:CENSORED			TCGA-AO-A0J7-01	Shallow Deletion	EGFR: Shallow Deletion	RAC1: Shallow Deletion	15	0.6527
TCGA-AQ-A54N-01	Shallow Deletion	0.2605	EGFR: Shallow Deletion		-1.9781	RAC1: Shallow Deletion		-0.6814	2.56436	0:ALIVE OR DEAD TUMOR FREE		2.56436	0:LIVING	TCGA-AQ-A54N-01		Shallow Deletion		2.56436	0:CENSORED			TCGA-AO-A12F-01	Shallow Deletion	EGFR: Shallow Deletion	RAC1: Shallow Deletion	21	0.7671
TCGA-AR-A0U4-01	Shallow Deletion	3.1733	EGFR: Amplification		0.9457	RAC1: Shallow Deletion		-0.5626	107.21	0:ALIVE OR DEAD TUMOR FREE		107.21	0:LIVING	TCGA-AR-A0U4-01		Shallow Deletion		107.21	0:CENSORED			TCGA-AO-A1KS-01	Shallow Deletion	EGFR: Gain	RAC1: Shallow Deletion	24	0.6214
TCGA-AR-A1AI-01	Shallow Deletion	0.9692	EGFR: Shallow Deletion		-1.0817	RAC1: Diploid		-0.6058	108.36	0:ALIVE OR DEAD TUMOR FREE		108.36	0:LIVING	TCGA-AR-A1AI-01		Shallow Deletion		19.3313	1:PROGRESSION			TCGA-AQ-A54N-01	Shallow Deletion	EGFR: Shallow Deletion	RAC1: Shallow Deletion	23	0.4859
TCGA-AR-A1AQ-01	Shallow Deletion	0.1056	EGFR: Shallow Deletion		-1.3415	RAC1: Shallow Deletion		-0.0986	99.3195	0:ALIVE OR DEAD TUMOR FREE		99.3195	0:LIVING	TCGA-AR-A1AQ-01		Shallow Deletion		99.3195	0:CENSORED			TCGA-AR-A0U4-01	Shallow Deletion	EGFR: Shallow Deletion	RAC1: Shallow Deletion	11	0.6816
TCGA-AR-A24Q-01	Shallow Deletion	1.5722	EGFR: Gain		-1.7987	RAC1: Shallow Deletion		-0.8201	104.284	0:ALIVE OR DEAD TUMOR FREE		104.284	0:LIVING	TCGA-AR-A24Q-01		Shallow Deletion		104.284	0:CENSORED			TCGA-AR-A1AI-01	Shallow Deletion	EGFR: Amplification	RAC1: Shallow Deletion	22	0.4452
TCGA-AR-A255-01	Shallow Deletion	0.6482	EGFR: Shallow Deletion		-1.3435	RAC1: Shallow Deletion		-0.2293	71.0458	0:ALIVE OR DEAD TUMOR FREE		71.0458	0:LIVING	TCGA-AR-A255-01		Shallow Deletion		71.0458	0:CENSORED			TCGA-AR-A1AQ-01	Shallow Deletion	EGFR: Shallow Deletion	RAC1: Diploid	18	0.4681
TCGA-AR-A256-01	Shallow Deletion	1.1266	EGFR: Shallow Deletion		-0.6551	RAC1: Shallow Deletion		0.5834	93.8291	-		93.8291	1:DECEASED	TCGA-AR-A256-01		Shallow Deletion		53.9172	1:PROGRESSION			TCGA-AR-A24Q-01	Shallow Deletion	EGFR: Shallow Deletion	RAC1: Shallow Deletion	16	0.4982
TCGA-AR-A2LK-01	Shallow Deletion	-0.4944	EGFR: Shallow Deletion		-1.9481	RAC1: Shallow Deletion		-0.1369	54.2131	-		54.2131	1:DECEASED	TCGA-AR-A2LK-01		Shallow Deletion		42.8708	1:PROGRESSION			TCGA-AR-A255-01	Shallow Deletion	EGFR: Gain	RAC1: Shallow Deletion	25	0.664
TCGA-B6-A0IJ-01	Shallow Deletion	0.6809	EGFR: Gain		-0.9036	RAC1: Shallow Deletion		0.0814	233.619	0:ALIVE OR DEAD TUMOR FREE		233.619	0:LIVING	TCGA-B6-A0IJ-01		Shallow Deletion		233.619	0:CENSORED			TCGA-AR-A256-01	Shallow Deletion	EGFR: Shallow Deletion	RAC1: Shallow Deletion	17	0.6568
TCGA-B6-A0IQ-01	Shallow Deletion	0.5203	EGFR: Diploid		-1.3799	RAC1: Shallow Deletion		0.4153	140.875	0:ALIVE OR DEAD TUMOR FREE		140.875	0:LIVING	TCGA-B6-A0IQ-01		Shallow Deletion		140.875	0:CENSORED			TCGA-AR-A2LK-01	Shallow Deletion	EGFR: Shallow Deletion	RAC1: Shallow Deletion	26	0.6832
TCGA-B6-A0RG-01	Shallow Deletion	-0.392	EGFR: Shallow Deletion		-0.3041	RAC1: Shallow Deletion		-0.3448	68.4486	0:ALIVE OR DEAD TUMOR FREE		68.4486	0:LIVING	TCGA-B6-A0RG-01		Shallow Deletion		68.4486	0:CENSORED			TCGA-B6-A0IJ-01	Shallow Deletion	EGFR: Shallow Deletion	RAC1: Shallow Deletion	14	0.6563
TCGA-B6-A0RU-01	Shallow Deletion	1.0413	EGFR: Diploid		0.0885	RAC1: Diploid		-0.6066	282.901	0:ALIVE OR DEAD TUMOR FREE		282.901	0:LIVING	TCGA-B6-A0RU-01		Shallow Deletion		101.128	1:PROGRESSION			TCGA-B6-A0IQ-01	Shallow Deletion	EGFR: Gain	RAC1: Shallow Deletion	14	0.5979
TCGA-B6-A0WY-01	Shallow Deletion	0.953	EGFR: Shallow Deletion		-0.2474	RAC1: Shallow Deletion		-0.8159	113.785	1:DEAD WITH TUMOR		113.785	1:DECEASED	TCGA-B6-A0WY-01		Shallow Deletion		66.1143	1:PROGRESSION			TCGA-B6-A0RG-01	Shallow Deletion	EGFR: Diploid	RAC1: Shallow Deletion	7	0.5981
TCGA-B6-A402-01	Shallow Deletion	0.3281	EGFR: Shallow Deletion		-2.7177	RAC1: Shallow Deletion		-0.8316	74.991	0:ALIVE OR DEAD TUMOR FREE		74.991	0:LIVING	TCGA-B6-A402-01		Shallow Deletion		49.8405	1:PROGRESSION			TCGA-B6-A0RU-01	Shallow Deletion	EGFR: Shallow Deletion	RAC1: Shallow Deletion	13	0.3585
TCGA-B6-A408-01	Shallow Deletion	-1.624	EGFR: Shallow Deletion		-1.0146	RAC1: Shallow Deletion		-1.1794	68.1198	0:ALIVE OR DEAD TUMOR FREE		68.1198	0:LIVING	TCGA-B6-A408-01		Shallow Deletion		68.1198	0:CENSORED			TCGA-B6-A0WY-01	Shallow Deletion	EGFR: Diploid	RAC1: Diploid	25	0.3834
TCGA-BH-A0BG-01	Shallow Deletion	0.5674	EGFR: Shallow Deletion		-0.6169	RAC1: Shallow Deletion		-0.5094	61.5117	0:ALIVE OR DEAD TUMOR FREE		61.5117	0:LIVING	TCGA-BH-A0BG-01		Shallow Deletion		61.5117	0:CENSORED			TCGA-B6-A402-01	Shallow Deletion	EGFR: Shallow Deletion	RAC1: Shallow Deletion	17	0.0836
TCGA-BH-A0BL-01	Shallow Deletion	1.1676	EGFR: Shallow Deletion		-0.8092	RAC1: Shallow Deletion		-0.5043	74.8923	0:ALIVE OR DEAD TUMOR FREE		74.8923	0:LIVING	TCGA-BH-A0BL-01		Shallow Deletion		74.8923	0:CENSORED			TCGA-B6-A408-01	Shallow Deletion	EGFR: Shallow Deletion	RAC1: Shallow Deletion	21	0.5552
TCGA-BH-A0C0-01	Shallow Deletion	-0.7824	EGFR: Diploid		0.0205	RAC1: Shallow Deletion		-1.0924	41.753	0:ALIVE OR DEAD TUMOR FREE		41.753	0:LIVING	TCGA-BH-A0C0-01		Shallow Deletion		41.753	0:CENSORED			TCGA-BH-A0BG-01	Shallow Deletion	EGFR: Shallow Deletion	RAC1: Shallow Deletion	19	0.2495
TCGA-BH-A0C7-01	Shallow Deletion	0.4467	EGFR: Diploid		-0.4518	RAC1: Shallow Deletion		-0.1018	90.9689	0:ALIVE OR DEAD TUMOR FREE		90.9689	0:LIVING	TCGA-BH-A0C7-01		Shallow Deletion		90.9689	0:CENSORED			TCGA-BH-A0BL-01	Shallow Deletion	EGFR: Shallow Deletion	RAC1: Shallow Deletion	17	0.4262
TCGA-BH-A0E6-01	Shallow Deletion	-0.2535	EGFR: Shallow Deletion		0.1777	RAC1: Shallow Deletion		-0.1793	9.63277	0:ALIVE OR DEAD TUMOR FREE		9.63277	0:LIVING	TCGA-BH-A0E6-01		Shallow Deletion		9.63277	0:CENSORED			TCGA-BH-A0C0-01	Shallow Deletion	EGFR: Shallow Deletion	RAC1: Shallow Deletion	16	0.3435
TCGA-BH-A0HU-01	Shallow Deletion	-0.6464	EGFR: Diploid		0.0118	RAC1: Diploid		1.0209	12.8875	0:ALIVE OR DEAD TUMOR FREE		12.8875	0:LIVING	TCGA-BH-A0HU-01		Shallow Deletion		12.8875	0:CENSORED			TCGA-BH-A0C7-01	Shallow Deletion	EGFR: Diploid	RAC1: Shallow Deletion	19	0.3023
TCGA-BH-A18F-01	Shallow Deletion	0.6858	EGFR: Shallow Deletion		-0.5346	RAC1: Shallow Deletion		-0.5487	32.9092	0:ALIVE OR DEAD TUMOR FREE		32.9092	0:LIVING	TCGA-BH-A18F-01		Shallow Deletion		32.9092	0:CENSORED			TCGA-BH-A0E6-01	Shallow Deletion	EGFR: Diploid	RAC1: Shallow Deletion	20	0.3045
TCGA-BH-A18Q-01	Shallow Deletion	0.8489	EGFR: Shallow Deletion		-1.1246	RAC1: Shallow Deletion		-0.4021	55.6268	-		55.6268	1:DECEASED	TCGA-BH-A18Q-01		Shallow Deletion		55.6268	0:CENSORED			TCGA-BH-A0HU-01	Shallow Deletion	EGFR: Shallow Deletion	RAC1: Shallow Deletion	9	0.617
TCGA-BH-A18U-01	Shallow Deletion	1.3765	EGFR: Amplification		-0.9151	RAC1: Shallow Deletion		-0.1791	51.3857	0:ALIVE OR DEAD TUMOR FREE		51.3857	1:DECEASED	TCGA-BH-A18U-01		Shallow Deletion		51.3857	0:CENSORED			TCGA-BH-A18F-01	Shallow Deletion	EGFR: Diploid	RAC1: Diploid	21	0.3924
TCGA-BH-A1F8-01	Shallow Deletion	-0.8744	EGFR: Shallow Deletion		-0.1542	RAC1: Shallow Deletion		0.511	25.0847	1:DEAD WITH TUMOR		25.0847	1:DECEASED	TCGA-BH-A1F8-01		Shallow Deletion		25.0847	1:PROGRESSION			TCGA-BH-A18Q-01	Shallow Deletion	EGFR: Shallow Deletion	RAC1: Shallow Deletion	18	0.2284
TCGA-C8-A12K-01	Shallow Deletion	0.7804	EGFR: Diploid		1.9747	RAC1: Gain		-0.1877	0	0:ALIVE OR DEAD TUMOR FREE		0	0:LIVING	TCGA-C8-A12K-01		Shallow Deletion		0	0:CENSORED			TCGA-BH-A18U-01	Shallow Deletion	EGFR: Shallow Deletion	RAC1: Shallow Deletion	24	0.7399
TCGA-C8-A12T-01	Shallow Deletion	-0.1134	EGFR: Shallow Deletion		0.7821	RAC1: Shallow Deletion		-0.6468	0	0:ALIVE OR DEAD TUMOR FREE		0	0:LIVING	TCGA-C8-A12T-01		Shallow Deletion		0	0:CENSORED			TCGA-BH-A1F8-01	Shallow Deletion	EGFR: Amplification	RAC1: Shallow Deletion	16	0.6182
TCGA-C8-A26Y-01	Shallow Deletion	1.9227	EGFR: Gain		1.7807	RAC1: Gain		-0.9801	12.9533	0:ALIVE OR DEAD TUMOR FREE		12.9533	0:LIVING	TCGA-C8-A26Y-01		Shallow Deletion		12.9533	0:CENSORED			TCGA-C8-A12K-01	Shallow Deletion	EGFR: Shallow Deletion	RAC1: Shallow Deletion	6	0.9971
TCGA-C8-A274-01	Shallow Deletion	-0.8601	EGFR: Diploid		-2.2019	RAC1: Shallow Deletion		-0.9671	16.7012	0:ALIVE OR DEAD TUMOR FREE		16.7012	0:LIVING	TCGA-C8-A274-01		Shallow Deletion		16.7012	0:CENSORED			TCGA-C8-A12T-01	Shallow Deletion	EGFR: Diploid	RAC1: Gain	2	0.4856
TCGA-D8-A147-01	Shallow Deletion	1.4235	EGFR: Diploid		-1.0053	RAC1: Shallow Deletion		-0.1263	19.1998	0:ALIVE OR DEAD TUMOR FREE		19.1998	0:LIVING	TCGA-D8-A147-01		Shallow Deletion		19.1998	0:CENSORED			TCGA-C8-A26Y-01	Shallow Deletion	EGFR: Shallow Deletion	RAC1: Shallow Deletion	20	0.2311
TCGA-D8-A1J9-01	Shallow Deletion	-0.602	EGFR: Shallow Deletion		-1.0523	RAC1: Shallow Deletion		-2.163	17.4902	0:ALIVE OR DEAD TUMOR FREE		17.4902	0:LIVING	TCGA-D8-A1J9-01		Shallow Deletion		17.4902	0:CENSORED			TCGA-C8-A274-01	Shallow Deletion	EGFR: Gain	RAC1: Gain	16	0.588
TCGA-D8-A1JE-01	Shallow Deletion	-0.0549	EGFR: Shallow Deletion		-0.5387	RAC1: Shallow Deletion		-0.7506	18.9039	0:ALIVE OR DEAD TUMOR FREE		18.9039	0:LIVING	TCGA-D8-A1JE-01		Shallow Deletion		18.9039	0:CENSORED			TCGA-D8-A147-01	Shallow Deletion	EGFR: Diploid	RAC1: Shallow Deletion	11	0.4187
TCGA-D8-A1JM-01	Shallow Deletion	1.3023	EGFR: Diploid		-1.7486	RAC1: Shallow Deletion		-0.6316	19.397	0:ALIVE OR DEAD TUMOR FREE		19.397	0:LIVING	TCGA-D8-A1JM-01		Shallow Deletion		19.397	0:CENSORED			TCGA-D8-A1J9-01	Shallow Deletion	EGFR: Diploid	RAC1: Shallow Deletion	10	0.5742
TCGA-D8-A1XA-01	Shallow Deletion	-0.6682	EGFR: Shallow Deletion		-1.5953	RAC1: Shallow Deletion		-0.7659	27.5833	0:ALIVE OR DEAD TUMOR FREE		27.5833	0:LIVING	TCGA-D8-A1XA-01		Shallow Deletion		27.5833	0:CENSORED			TCGA-D8-A1JE-01	Shallow Deletion	EGFR: Shallow Deletion	RAC1: Shallow Deletion	24	0.3573
TCGA-D8-A1XB-01	Shallow Deletion	0.4905	EGFR: Shallow Deletion		-0.8727	RAC1: Shallow Deletion		-0.8918	18.1477	0:ALIVE OR DEAD TUMOR FREE		18.1477	0:LIVING	TCGA-D8-A1XB-01		Shallow Deletion		18.1477	0:CENSORED			TCGA-D8-A1JM-01	Shallow Deletion	EGFR: Shallow Deletion	RAC1: Shallow Deletion	14	0.6207
TCGA-D8-A1XK-01	Shallow Deletion	1.3012	EGFR: Gain		-1.1395	RAC1: Shallow Deletion		-0.1476	14.4985	0:ALIVE OR DEAD TUMOR FREE		14.4985	0:LIVING	TCGA-D8-A1XK-01		Shallow Deletion		14.4985	0:CENSORED			TCGA-D8-A1XA-01	Shallow Deletion	EGFR: Diploid	RAC1: Shallow Deletion	17	0.6736
TCGA-D8-A1XQ-01	Shallow Deletion	0.8773	EGFR: Shallow Deletion		0.5856	RAC1: Diploid		-1.334	16.4053	0:ALIVE OR DEAD TUMOR FREE		16.4053	0:LIVING	TCGA-D8-A1XQ-01		Shallow Deletion		16.4053	0:CENSORED			TCGA-D8-A1XB-01	Shallow Deletion	EGFR: Shallow Deletion	RAC1: Shallow Deletion	3	0.8612
TCGA-D8-A27F-01	Shallow Deletion	1.6803	EGFR: Gain		-2.093	RAC1: Shallow Deletion		-1.3254	16.0437	0:ALIVE OR DEAD TUMOR FREE		16.0437	0:LIVING	TCGA-D8-A27F-01		Shallow Deletion		16.0437	0:CENSORED			TCGA-D8-A1XK-01	Shallow Deletion	EGFR: Shallow Deletion	RAC1: Shallow Deletion	15	0.217
TCGA-D8-A27M-01	Shallow Deletion	1.827	EGFR: Gain		-1.0937	RAC1: Diploid		-2.0848	13.4793	0:ALIVE OR DEAD TUMOR FREE		13.4793	0:LIVING	TCGA-D8-A27M-01		Shallow Deletion		13.4793	0:CENSORED			TCGA-D8-A1XQ-01	Shallow Deletion	EGFR: Gain	RAC1: Shallow Deletion	10	0.6388
TCGA-E2-A105-01	Shallow Deletion	-1.5252	EGFR: Diploid		-2.6643	RAC1: Shallow Deletion		-1.3227	43.0023	0:ALIVE OR DEAD TUMOR FREE		43.0023	0:LIVING	TCGA-E2-A105-01		Shallow Deletion		43.0023	0:CENSORED			TCGA-D8-A27F-01	Shallow Deletion	EGFR: Shallow Deletion	RAC1: Diploid	7	0.3387
TCGA-E2-A109-01	Shallow Deletion	-1.0348	EGFR: Diploid		-0.9673	RAC1: Shallow Deletion		-0.3191	46.5858	0:ALIVE OR DEAD TUMOR FREE		46.5858	0:LIVING	TCGA-E2-A109-01		Shallow Deletion		46.5858	0:CENSORED			TCGA-D8-A27M-01	Shallow Deletion	EGFR: Gain	RAC1: Shallow Deletion	8	0.6698
TCGA-E2-A15H-01	Shallow Deletion	0.1162	EGFR: Shallow Deletion		-0.0366	RAC1: Shallow Deletion		-0.1576	12.9204	0:ALIVE OR DEAD TUMOR FREE		12.9204	0:LIVING	TCGA-E2-A15H-01		Shallow Deletion		12.9204	0:CENSORED			TCGA-E2-A105-01	Shallow Deletion	EGFR: Gain	RAC1: Diploid	6	0.2982
TCGA-E2-A15S-01	Shallow Deletion	-0.724	EGFR: Shallow Deletion		-1.0614	RAC1: Shallow Deletion		-0.0951	14.0711	0:ALIVE OR DEAD TUMOR FREE		14.0711	0:LIVING	TCGA-E2-A15S-01		Shallow Deletion		14.0711	0:CENSORED			TCGA-E2-A109-01	Shallow Deletion	EGFR: Diploid	RAC1: Shallow Deletion	16	0.1353
TCGA-E2-A1AZ-01	Shallow Deletion	0.9534	EGFR: Shallow Deletion		-1.6271	RAC1: Shallow Deletion		-0.0264	76.569	0:ALIVE OR DEAD TUMOR FREE		76.569	0:LIVING	TCGA-E2-A1AZ-01		Shallow Deletion		76.569	0:CENSORED			TCGA-E2-A15H-01	Shallow Deletion	EGFR: Diploid	RAC1: Shallow Deletion	17	0.4427
TCGA-E9-A1RE-01	Shallow Deletion	-0.4939	EGFR: Diploid		-2.3936	RAC1: Shallow Deletion		-0.169	46.6515	0:ALIVE OR DEAD TUMOR FREE		46.6515	0:LIVING	TCGA-E9-A1RE-01		Shallow Deletion		46.6515	0:CENSORED			TCGA-E2-A15S-01	Shallow Deletion	EGFR: Shallow Deletion	RAC1: Shallow Deletion	10	0.1888
TCGA-E9-A1RF-01	Shallow Deletion	-0.3215	EGFR: Shallow Deletion		1.8245	RAC1: Gain		-0.975	6.57527	0:ALIVE OR DEAD TUMOR FREE		6.57527	0:LIVING	TCGA-E9-A1RF-01		Shallow Deletion		6.57527	0:CENSORED			TCGA-E2-A1AZ-01	Shallow Deletion	EGFR: Shallow Deletion	RAC1: Shallow Deletion	22	0.4632
TCGA-E9-A22G-01	Shallow Deletion	0.1933	EGFR: Diploid		1.1647	RAC1: Diploid		0.6847	40.7338	0:ALIVE OR DEAD TUMOR FREE		40.7338	0:LIVING	TCGA-E9-A22G-01		Shallow Deletion		40.7338	0:CENSORED			TCGA-E9-A1RE-01	Shallow Deletion	EGFR: Shallow Deletion	RAC1: Shallow Deletion	18	0.2665
TCGA-E9-A244-01	Shallow Deletion	1.357	EGFR: Amplification		-1.2182	RAC1: Shallow Deletion		0.7112	0.690403	0:ALIVE OR DEAD TUMOR FREE		0.690403	0:LIVING	TCGA-E9-A244-01		Shallow Deletion		0.690403	0:CENSORED			TCGA-E9-A1RF-01	Shallow Deletion	EGFR: Diploid	RAC1: Shallow Deletion	16	0.5125
TCGA-E9-A54Y-01	Shallow Deletion	-2.9104	EGFR: Shallow Deletion		-0.9461	RAC1: Shallow Deletion		-1.739	23.8354	0:ALIVE OR DEAD TUMOR FREE		23.8354	0:LIVING	TCGA-E9-A54Y-01		Shallow Deletion		23.8354	0:CENSORED			TCGA-E9-A22G-01	Shallow Deletion	EGFR: Shallow Deletion	RAC1: Gain	11	0.4068
TCGA-E9-A5UP-01	Shallow Deletion	-2.7666	EGFR: Shallow Deletion		-0.8572	RAC1: Shallow Deletion		-1.3756	26.3997	0:ALIVE OR DEAD TUMOR FREE		26.3997	0:LIVING	TCGA-E9-A5UP-01		Shallow Deletion		26.3997	0:CENSORED			TCGA-E9-A244-01	Shallow Deletion	EGFR: Diploid	RAC1: Diploid	13	0.8768
TCGA-EW-A1J6-01	Shallow Deletion	-1.3499	EGFR: Gain		1.1224	RAC1: Shallow Deletion		0.5492	28.7668	0:ALIVE OR DEAD TUMOR FREE		28.7668	0:LIVING	TCGA-EW-A1J6-01		Shallow Deletion		28.7668	0:CENSORED			TCGA-E9-A54Y-01	Shallow Deletion	EGFR: Amplification	RAC1: Shallow Deletion	9	0.3765
TCGA-EW-A1OW-01	Shallow Deletion	0.9219	EGFR: Gain		-1.962	RAC1: Shallow Deletion		-0.2074	22.8162	0:ALIVE OR DEAD TUMOR FREE		22.8162	0:LIVING	TCGA-EW-A1OW-01		Shallow Deletion		22.8162	0:CENSORED			TCGA-E9-A5UP-01	Shallow Deletion	EGFR: Shallow Deletion	RAC1: Shallow Deletion	23	0.5066
TCGA-EW-A1PC-01	Shallow Deletion	-1.4175	EGFR: Shallow Deletion		0.3469	RAC1: Gain		0.122	6.14788	0:ALIVE OR DEAD TUMOR FREE		6.14788	0:LIVING	TCGA-EW-A1PC-01		Shallow Deletion		6.14788	0:CENSORED			TCGA-EW-A1J6-01	Shallow Deletion	EGFR: Shallow Deletion	RAC1: Shallow Deletion	16	0.5951
TCGA-EW-A6SA-01	Shallow Deletion	-1.4078	EGFR: Shallow Deletion		-0.988	RAC1: Shallow Deletion		1.2109	16.7669	0:ALIVE OR DEAD TUMOR FREE		16.7669	0:LIVING	TCGA-EW-A6SA-01		Shallow Deletion		16.7669	0:CENSORED			TCGA-EW-A1OW-01	Shallow Deletion	EGFR: Gain	RAC1: Shallow Deletion	19	0.9022
TCGA-EW-A6SB-01	Shallow Deletion	-0.1528	EGFR: Shallow Deletion		-1.4213	RAC1: Shallow Deletion		-0.026	24.986	0:ALIVE OR DEAD TUMOR FREE		24.986	0:LIVING	TCGA-EW-A6SB-01		Shallow Deletion		24.986	0:CENSORED			TCGA-EW-A1PC-01	Shallow Deletion	EGFR: Gain	RAC1: Shallow Deletion	25	0.4637
TCGA-GI-A2C9-01	Shallow Deletion	0.8205	EGFR: Shallow Deletion		-0.8425	RAC1: Shallow Deletion		-0.639	109.873	0:ALIVE OR DEAD TUMOR FREE		109.873	0:LIVING	TCGA-GI-A2C9-01		Shallow Deletion		109.873	0:CENSORED			TCGA-EW-A6SA-01	Shallow Deletion	EGFR: Shallow Deletion	RAC1: Gain	16	0.59
TCGA-GM-A2DH-01	Shallow Deletion	-0.4512	EGFR: Diploid		-2.0785	RAC1: Shallow Deletion		-0.5623	72.0978	0:ALIVE OR DEAD TUMOR FREE		72.0978	0:LIVING	TCGA-GM-A2DH-01		Shallow Deletion		72.0978	0:CENSORED			TCGA-EW-A6SB-01	Shallow Deletion	EGFR: Shallow Deletion	RAC1: Shallow Deletion	23	0.5613
TCGA-GM-A3XL-01	Shallow Deletion	0.282	EGFR: Gain		-1.7182	RAC1: Shallow Deletion		-0.3428	69.3034	0:ALIVE OR DEAD TUMOR FREE		69.3034	0:LIVING	TCGA-GM-A3XL-01		Shallow Deletion		69.3034	0:CENSORED			TCGA-GI-A2C9-01	Shallow Deletion	EGFR: Shallow Deletion	RAC1: Shallow Deletion	8	0.2153
TCGA-LL-A5YP-01	Shallow Deletion	0.0655	EGFR: Shallow Deletion		-0.7836	RAC1: Shallow Deletion		-0.3838	14.7944	0:ALIVE OR DEAD TUMOR FREE		14.7944	0:LIVING	TCGA-LL-A5YP-01		Shallow Deletion		14.7944	0:CENSORED			TCGA-GM-A2DH-01	Shallow Deletion	EGFR: Shallow Deletion	RAC1: Shallow Deletion	16	0.5638
TCGA-LL-A7T0-01	Shallow Deletion	-0.9608	EGFR: Shallow Deletion		-0.9832	RAC1: Shallow Deletion		-0.2669	12.3615	0:ALIVE OR DEAD TUMOR FREE		12.3615	0:LIVING	TCGA-LL-A7T0-01		Shallow Deletion		12.3615	0:CENSORED			TCGA-GM-A3XL-01	Shallow Deletion	EGFR: Diploid	RAC1: Shallow Deletion	4	0.2932
TCGA-PL-A8LV-01	Shallow Deletion	1.35	EGFR: Amplification		-0.3253	RAC1: Shallow Deletion		-1.7367	0	0:ALIVE OR DEAD TUMOR FREE		0	0:LIVING	TCGA-PL-A8LV-01		Shallow Deletion		0	0:CENSORED			TCGA-LL-A5YP-01	Shallow Deletion	EGFR: Gain	RAC1: Shallow Deletion	16	0.4806
TCGA-S3-A6ZG-01	Shallow Deletion	-0.7841	EGFR: Shallow Deletion		-1.594	RAC1: Shallow Deletion		-0.2785	18.4765	0:ALIVE OR DEAD TUMOR FREE		18.4765	0:LIVING	TCGA-S3-A6ZG-01		Shallow Deletion		18.4765	0:CENSORED			TCGA-LL-A7T0-01	Shallow Deletion	EGFR: Shallow Deletion	RAC1: Shallow Deletion	24	0.553
TCGA-C5-A1M6-01	Shallow Deletion	-0.7339	EGFR: Shallow Deletion		-1.2701	RAC1: Shallow Deletion		-0.8066	31.3969	1:DEAD WITH TUMOR		31.3969	1:DECEASED	TCGA-C5-A1M6-01		Shallow Deletion		10.3889	1:PROGRESSION			TCGA-PL-A8LV-01	Shallow Deletion	EGFR: Shallow Deletion	RAC1: Shallow Deletion	24	0.3326
TCGA-C5-A1M9-01	Shallow Deletion	0.3346	EGFR: Shallow Deletion		0.1876	RAC1: Shallow Deletion		1.0524	35.0133	1:DEAD WITH TUMOR		35.0133	1:DECEASED	TCGA-C5-A1M9-01		Shallow Deletion		18.2464	1:PROGRESSION			TCGA-S3-A6ZG-01	Shallow Deletion	EGFR: Amplification	RAC1: Shallow Deletion	17	0.7412
TCGA-C5-A1MF-01	Shallow Deletion	-1.2775	EGFR: Shallow Deletion		0.37	RAC1: Shallow Deletion		-0.77	53.1611	0:ALIVE OR DEAD TUMOR FREE		53.1611	0:LIVING	TCGA-C5-A1MF-01		Shallow Deletion		53.1611	0:CENSORED			TCGA-C5-A1M6-01	Shallow Deletion	EGFR: Shallow Deletion	RAC1: Shallow Deletion	23	0.1632
TCGA-C5-A1MH-01	Shallow Deletion	0.0375	EGFR: Shallow Deletion		-0.8374	RAC1: Shallow Deletion		-0.0891	38.9914	1:DEAD WITH TUMOR		38.9914	1:DECEASED	TCGA-C5-A1MH-01		Shallow Deletion		5.85199	1:PROGRESSION			TCGA-C5-A1M9-01	Shallow Deletion	EGFR: Shallow Deletion	RAC1: Shallow Deletion	14	0.6702
TCGA-C5-A1MI-01	Shallow Deletion	-0.3063	EGFR: Shallow Deletion		-2.2536	RAC1: Shallow Deletion		-0.6523	35.6051	1:DEAD WITH TUMOR		35.6051	1:DECEASED	TCGA-C5-A1MI-01		Shallow Deletion		26.4655	1:PROGRESSION			TCGA-C5-A1MF-01	Shallow Deletion	EGFR: Shallow Deletion	RAC1: Shallow Deletion	9	0.1305
TCGA-C5-A2LX-01	Shallow Deletion	-0.7534	EGFR: Shallow Deletion		0.0489	RAC1: Shallow Deletion		-0.6072	83.0457	0:ALIVE OR DEAD TUMOR FREE		83.0457	0:LIVING	TCGA-C5-A2LX-01		Shallow Deletion		83.0457	0:CENSORED			TCGA-C5-A1MH-01	Shallow Deletion	EGFR: Shallow Deletion	RAC1: Shallow Deletion	24	0.3262
TCGA-C5-A7CK-01	Shallow Deletion	1.4009	EGFR: Diploid		-1.3907	RAC1: Shallow Deletion		-1.5766	134.333	0:ALIVE OR DEAD TUMOR FREE		134.333	1:DECEASED	TCGA-C5-A7CK-01		Shallow Deletion		134.333	0:CENSORED			TCGA-C5-A1MI-01	Shallow Deletion	EGFR: Shallow Deletion	RAC1: Shallow Deletion	25	0.109
TCGA-C5-A8XH-01	Shallow Deletion	0.6099	EGFR: Gain		-0.3799	RAC1: Shallow Deletion		-0.6147	45.8296	0:ALIVE OR DEAD TUMOR FREE		45.8296	1:DECEASED	TCGA-C5-A8XH-01		Shallow Deletion		45.8296	0:CENSORED			TCGA-C5-A2LX-01	Shallow Deletion	EGFR: Shallow Deletion	RAC1: Shallow Deletion	14	0.5605
TCGA-DR-A0ZL-01	Shallow Deletion	2.799	EGFR: Amplification		-1.5566	RAC1: Shallow Deletion		-1.6091	87.747	0:ALIVE OR DEAD TUMOR FREE		87.747	0:LIVING	TCGA-DR-A0ZL-01		Shallow Deletion		87.747	0:CENSORED			TCGA-C5-A7CK-01	Shallow Deletion	EGFR: Shallow Deletion	RAC1: Shallow Deletion	9	0.4715
TCGA-DS-A7WH-01	Shallow Deletion	-0.6131	EGFR: Shallow Deletion		-1.646	RAC1: Shallow Deletion		-1.8258	17.5231	0:ALIVE OR DEAD TUMOR FREE		17.5231	0:LIVING	TCGA-DS-A7WH-01		Shallow Deletion		17.5231	0:CENSORED			TCGA-C5-A8XH-01	Shallow Deletion	EGFR: Diploid	RAC1: Shallow Deletion	10	0.278
TCGA-EA-A1QS-01	Shallow Deletion	0.6798	EGFR: Shallow Deletion		-0.6514	RAC1: Shallow Deletion		-1.5422	39.5503	0:ALIVE OR DEAD TUMOR FREE		39.5503	0:LIVING	TCGA-EA-A1QS-01		Shallow Deletion		39.5503	0:CENSORED			TCGA-DR-A0ZL-01	Shallow Deletion	EGFR: Gain	RAC1: Shallow Deletion	11	0.544
TCGA-EA-A439-01	Shallow Deletion	-0.6156	EGFR: Shallow Deletion		-1.1429	RAC1: Shallow Deletion		0.3108	31.7257	0:ALIVE OR DEAD TUMOR FREE		31.7257	0:LIVING	TCGA-EA-A439-01		Shallow Deletion		10.3889	1:PROGRESSION			TCGA-DS-A7WH-01	Shallow Deletion	EGFR: Amplification	RAC1: Shallow Deletion	5	0.3906
TCGA-EA-A5ZF-01	Shallow Deletion	-1.3857	EGFR: Shallow Deletion		-1.1436	RAC1: Shallow Deletion		-0.4208	27.2216	0:ALIVE OR DEAD TUMOR FREE		27.2216	0:LIVING	TCGA-EA-A5ZF-01		Shallow Deletion		14.4656	1:PROGRESSION			TCGA-EA-A1QS-01	Shallow Deletion	EGFR: Shallow Deletion	RAC1: Shallow Deletion	9	0.2309
TCGA-EA-A97N-01	Shallow Deletion	0.6584	EGFR: Shallow Deletion		-0.1453	RAC1: Shallow Deletion		-0.6116	0.36164	0:ALIVE OR DEAD TUMOR FREE		0.36164	0:LIVING	TCGA-EA-A97N-01		Shallow Deletion		0.36164	0:CENSORED			TCGA-EA-A439-01	Shallow Deletion	EGFR: Shallow Deletion	RAC1: Shallow Deletion	23	0.0572
TCGA-EX-A1H5-01	Shallow Deletion	-0.5969	EGFR: Shallow Deletion		-1.6817	RAC1: Shallow Deletion		-1.2572	20.3505	0:ALIVE OR DEAD TUMOR FREE		20.3505	0:LIVING	TCGA-EX-A1H5-01		Shallow Deletion		20.3505	0:CENSORED			TCGA-EA-A5ZF-01	Shallow Deletion	EGFR: Shallow Deletion	RAC1: Shallow Deletion	29	0.5284
TCGA-JX-A3Q8-01	Shallow Deletion	-1.8437	EGFR: Shallow Deletion		-1.5923	RAC1: Shallow Deletion		-0.5383	44.6132	0:ALIVE OR DEAD TUMOR FREE		44.6132	0:LIVING	TCGA-JX-A3Q8-01		Shallow Deletion		44.6132	0:CENSORED			TCGA-EA-A97N-01	Shallow Deletion	EGFR: Shallow Deletion	RAC1: Shallow Deletion	22	0.7465
TCGA-LP-A7HU-01	Shallow Deletion	-2.2301	EGFR: Shallow Deletion		-0.8691	RAC1: Shallow Deletion		0.5541	13.3478	0:ALIVE OR DEAD TUMOR FREE		13.3478	0:LIVING	TCGA-LP-A7HU-01		Shallow Deletion		13.3478	0:CENSORED			TCGA-EX-A1H5-01	Shallow Deletion	EGFR: Shallow Deletion	RAC1: Shallow Deletion	14	0.7341
TCGA-RA-A741-01	Shallow Deletion	0.0244	EGFR: Shallow Deletion		-0.327	RAC1: Shallow Deletion		-0.6403	14.5971	0:ALIVE OR DEAD TUMOR FREE		14.5971	0:LIVING	TCGA-RA-A741-01		Shallow Deletion		14.5971	0:CENSORED			TCGA-JX-A3Q8-01	Shallow Deletion	EGFR: Shallow Deletion	RAC1: Shallow Deletion	18	0.6034
TCGA-VS-A957-01	Shallow Deletion	-0.1751	EGFR: Shallow Deletion		-0.9701	RAC1: Shallow Deletion		-0.9799	55.4953	0:ALIVE OR DEAD TUMOR FREE		55.4953	0:LIVING	TCGA-VS-A957-01		Shallow Deletion		55.4953	0:CENSORED			TCGA-LP-A7HU-01	Shallow Deletion	EGFR: Shallow Deletion	RAC1: Shallow Deletion	21	0.5675
TCGA-VS-A9UI-01	Shallow Deletion	0.0823	EGFR: Diploid		-0.2881	RAC1: Shallow Deletion		-1.454	45.1064	0:ALIVE OR DEAD TUMOR FREE		45.1064	1:DECEASED	TCGA-VS-A9UI-01		Shallow Deletion		45.1064	0:CENSORED			TCGA-RA-A741-01	Shallow Deletion	EGFR: Shallow Deletion	RAC1: Shallow Deletion	7	0.4048
TCGA-VS-A9UV-01	Shallow Deletion	-0.484	EGFR: Shallow Deletion		-1.4322	RAC1: Shallow Deletion		-2.0043	3.41914	1:DEAD WITH TUMOR		3.41914	1:DECEASED	TCGA-VS-A9UV-01		Shallow Deletion		3.41914	1:PROGRESSION			TCGA-VS-A957-01	Shallow Deletion	EGFR: Shallow Deletion	RAC1: Shallow Deletion	3	0.197
TCGA-VS-A9V3-01	Shallow Deletion	-0.0267	EGFR: Shallow Deletion		-1.1106	RAC1: Shallow Deletion		-2.6414	17.7532	0:ALIVE OR DEAD TUMOR FREE		17.7532	0:LIVING	TCGA-VS-A9V3-01		Shallow Deletion		14.9916	1:PROGRESSION			TCGA-VS-A9UI-01	Shallow Deletion	EGFR: Shallow Deletion	RAC1: Shallow Deletion	15	0.1743
TCGA-ZJ-AAXA-01	Shallow Deletion	-0.1372	EGFR: Shallow Deletion		0.3212	RAC1: Shallow Deletion		-0.9815	1.41368	0:ALIVE OR DEAD TUMOR FREE		1.41368	0:LIVING	TCGA-ZJ-AAXA-01		Shallow Deletion		1.41368	0:CENSORED			TCGA-VS-A9UV-01	Shallow Deletion	EGFR: Diploid	RAC1: Shallow Deletion	10	0.3052
TCGA-ZJ-AAXB-01	Shallow Deletion	-4.5961	EGFR: Shallow Deletion		-0.8556	RAC1: Shallow Deletion		1.3769	0	0:ALIVE OR DEAD TUMOR FREE		0	0:LIVING	TCGA-ZJ-AAXB-01		Shallow Deletion		0	0:CENSORED			TCGA-VS-A9V3-01	Shallow Deletion	EGFR: Shallow Deletion	RAC1: Shallow Deletion	7	0.3
TCGA-ZJ-AAXU-01	Shallow Deletion	-0.1286	EGFR: Diploid		-0.8741	RAC1: Shallow Deletion		-1.5663	0.164382	0:ALIVE OR DEAD TUMOR FREE		0.164382	0:LIVING	TCGA-ZJ-AAXU-01		Shallow Deletion		0.164382	0:CENSORED			TCGA-ZJ-AAXA-01	Shallow Deletion	EGFR: Shallow Deletion	RAC1: Shallow Deletion	17	0.1852
TCGA-ZD-A8I3-01	Shallow Deletion	0.0198	EGFR: Shallow Deletion		-1.5241	RAC1: Shallow Deletion		-1.2237	5.5561	1:DEAD WITH TUMOR		5.5561	1:DECEASED	TCGA-ZD-A8I3-01		Shallow Deletion		1.9397	1:PROGRESSION			TCGA-ZJ-AAXB-01	Shallow Deletion	EGFR: Shallow Deletion	RAC1: Shallow Deletion	23	0.5033
TCGA-ZH-A8Y1-01	Shallow Deletion	-0.2179	EGFR: Shallow Deletion		-1.8784	RAC1: Shallow Deletion		-1.3572	12.6574	1:DEAD WITH TUMOR		12.6574	1:DECEASED	TCGA-ZH-A8Y1-01		Shallow Deletion		1.61094	1:PROGRESSION			TCGA-ZJ-AAXU-01	Shallow Deletion	EGFR: Shallow Deletion	RAC1: Shallow Deletion	9	0.6752
TCGA-ZU-A8S4-01	Shallow Deletion	-1.0405	EGFR: Shallow Deletion		-0.2119	RAC1: Shallow Deletion		-1.3637	3.22188	1:DEAD WITH TUMOR		3.22188	1:DECEASED	TCGA-ZU-A8S4-01		Shallow Deletion		2.3671	1:PROGRESSION			TCGA-ZD-A8I3-01	Shallow Deletion	EGFR: Diploid	RAC1: Shallow Deletion	5	0.2021
TCGA-AG-A008-01	Shallow Deletion	-0.6611	EGFR: Shallow Deletion		-1.3642	RAC1: Shallow Deletion		-0.2738	13.9396	0:ALIVE OR DEAD TUMOR FREE		13.9396	0:LIVING	TCGA-AG-A008-01		Shallow Deletion		13.9396	0:CENSORED			TCGA-ZH-A8Y1-01	Shallow Deletion	EGFR: Shallow Deletion	RAC1: Shallow Deletion	6	0.6296
TCGA-AY-6196-01	Shallow Deletion	-0.614	EGFR: Gain		-1.7122	RAC1: Gain		-2.1172	0.197258	0:ALIVE OR DEAD TUMOR FREE		0.197258	0:LIVING	TCGA-AY-6196-01		Shallow Deletion		0.197258	0:CENSORED			TCGA-ZU-A8S4-01	Shallow Deletion	EGFR: Shallow Deletion	RAC1: Shallow Deletion	3	0.2631
TCGA-D5-6932-01	Shallow Deletion	-0.4878	EGFR: Shallow Deletion		-1.1161	RAC1: Shallow Deletion		-0.9827	11.3752	0:ALIVE OR DEAD TUMOR FREE		11.3752	0:LIVING	TCGA-D5-6932-01		Shallow Deletion		11.3752	0:CENSORED			TCGA-AG-A008-01	Shallow Deletion	EGFR: Shallow Deletion	RAC1: Shallow Deletion	17	0.0026
TCGA-GR-7351-01	Shallow Deletion	-0.147	EGFR: Diploid		2.5393	RAC1: Gain		-1.0055	150.508	0:ALIVE OR DEAD TUMOR FREE		150.508	0:LIVING	TCGA-GR-7351-01		Shallow Deletion		150.508	0:CENSORED			TCGA-AY-6196-01	Shallow Deletion	EGFR: Shallow Deletion	RAC1: Shallow Deletion	17	0.726
TCGA-GS-A9TW-01	Shallow Deletion	0.8135	EGFR: Shallow Deletion		-1.7962	RAC1: Shallow Deletion		-1.6516	53.1611	0:ALIVE OR DEAD TUMOR FREE		53.1611	0:LIVING	TCGA-GS-A9TW-01		Shallow Deletion		53.1611	0:CENSORED			TCGA-D5-6932-01	Shallow Deletion	EGFR: Gain	RAC1: Gain	19	0.3042
TCGA-GS-A9U4-01	Shallow Deletion	0.4906	EGFR: Shallow Deletion		-0.9565	RAC1: Shallow Deletion		-1.9744	12.8547	1:DEAD WITH TUMOR		12.8547	1:DECEASED	TCGA-GS-A9U4-01		Shallow Deletion		3.48489	1:PROGRESSION			TCGA-GR-7351-01	Shallow Deletion	EGFR: Shallow Deletion	RAC1: Shallow Deletion	1	0.223
TCGA-2H-A9GI-01	Shallow Deletion	-1.8388	EGFR: Shallow Deletion		-0.945	RAC1: Shallow Deletion		-0.3188	14.3012	1:DEAD WITH TUMOR		14.3012	1:DECEASED	TCGA-2H-A9GI-01		Shallow Deletion		13.1505	1:PROGRESSION			TCGA-GS-A9TW-01	Shallow Deletion	EGFR: Diploid	RAC1: Gain	16	0.1028
TCGA-IG-A4QS-01	Shallow Deletion	-1.1152	EGFR: Diploid		-0.8932	RAC1: Shallow Deletion		-0.1447	3.87941	0:ALIVE OR DEAD TUMOR FREE		3.87941	1:DECEASED	TCGA-IG-A4QS-01		Shallow Deletion		3.87941	0:CENSORED			TCGA-GS-A9U4-01	Shallow Deletion	EGFR: Shallow Deletion	RAC1: Shallow Deletion	11	0.2256
TCGA-L5-A4OM-01	Shallow Deletion	1.041	EGFR: Gain		-0.9275	RAC1: Gain		-1.8413	47.9337	0:ALIVE OR DEAD TUMOR FREE		47.9337	1:DECEASED	TCGA-L5-A4OM-01		Shallow Deletion		47.9337	0:CENSORED			TCGA-2H-A9GI-01	Shallow Deletion	EGFR: Shallow Deletion	RAC1: Shallow Deletion	21	0
TCGA-LN-A49L-01	Shallow Deletion	-1.0066	EGFR: Shallow Deletion		-2.0121	RAC1: Shallow Deletion		-0.6135	10.4547	0:ALIVE OR DEAD TUMOR FREE		10.4547	1:DECEASED	TCGA-LN-A49L-01		Shallow Deletion		10.4547	0:CENSORED			TCGA-IG-A4QS-01	Shallow Deletion	EGFR: Shallow Deletion	RAC1: Shallow Deletion	21	0.4343
TCGA-LN-A49Y-01	Shallow Deletion	2.0073	EGFR: Amplification		0.8834	RAC1: Diploid		-0.7641	12.4601	0:ALIVE OR DEAD TUMOR FREE		12.4601	0:LIVING	TCGA-LN-A49Y-01		Shallow Deletion		2.95887	1:PROGRESSION			TCGA-L5-A4OM-01	Shallow Deletion	EGFR: Diploid	RAC1: Shallow Deletion	9	0.5873
TCGA-LN-A4A8-01	Shallow Deletion	2.9904	EGFR: Amplification		-2.1916	RAC1: Shallow Deletion		-1.0363	15.5176	0:ALIVE OR DEAD TUMOR FREE		15.5176	0:LIVING	TCGA-LN-A4A8-01		Shallow Deletion		8.21909	1:PROGRESSION			TCGA-LN-A49L-01	Shallow Deletion	EGFR: Gain	RAC1: Gain	17	0.5055
TCGA-LN-A7HY-01	Shallow Deletion	0.8119	EGFR: Amplification		-0.316	RAC1: Shallow Deletion		-0.5083	12.0327	0:ALIVE OR DEAD TUMOR FREE		12.0327	0:LIVING	TCGA-LN-A7HY-01		Shallow Deletion		2.89312	1:PROGRESSION			TCGA-LN-A49Y-01	Shallow Deletion	EGFR: Shallow Deletion	RAC1: Shallow Deletion	10	0.5764
TCGA-LN-A8I1-01	Shallow Deletion	-0.0267	EGFR: Gain		0.5071	RAC1: Gain		-1.2824	13.1834	0:ALIVE OR DEAD TUMOR FREE		13.1834	0:LIVING	TCGA-LN-A8I1-01		Shallow Deletion		13.1834	0:CENSORED			TCGA-LN-A4A8-01	Shallow Deletion	EGFR: Amplification	RAC1: Diploid	9	0.5273
TCGA-Q9-A6FU-01	Shallow Deletion	3.8544	EGFR: Amplification		-1.5343	RAC1: Shallow Deletion		-1.0726	5.16159	1:DEAD WITH TUMOR		5.16159	1:DECEASED	TCGA-Q9-A6FU-01		Shallow Deletion		3.25476	1:PROGRESSION			TCGA-LN-A7HY-01	Shallow Deletion	EGFR: Amplification	RAC1: Shallow Deletion	16	0.3204
TCGA-VR-A8EZ-01	Shallow Deletion	-0.9835	EGFR: Gain		-0.3398	RAC1: Shallow Deletion		-0.5962	18.1806	1:DEAD WITH TUMOR		18.1806	1:DECEASED	TCGA-VR-A8EZ-01		Shallow Deletion		12.4601	1:PROGRESSION			TCGA-LN-A8I1-01	Shallow Deletion	EGFR: Amplification	RAC1: Shallow Deletion	22	0.4447
TCGA-15-1444-01	Shallow Deletion	-0.1609	EGFR: Diploid		-0.749	RAC1: Shallow Deletion		-1.4469	50.531	1:DEAD WITH TUMOR		50.531	1:DECEASED	TCGA-15-1444-01		Shallow Deletion		50.9583	1:PROGRESSION			TCGA-Q9-A6FU-01	Shallow Deletion	EGFR: Gain	RAC1: Gain	8	0.6426
TCGA-BA-5153-01	Shallow Deletion	0.909	EGFR: Diploid		-1.5488	RAC1: Shallow Deletion		-2.7569	57.9281	1:DEAD WITH TUMOR		57.9281	1:DECEASED	TCGA-BA-5153-01		Shallow Deletion		50.0378	1:PROGRESSION			TCGA-VR-A8EZ-01	Shallow Deletion	EGFR: Amplification	RAC1: Shallow Deletion	9	0.3296
TCGA-BA-5559-01	Shallow Deletion	-0.067	EGFR: Shallow Deletion		-0.8198	RAC1: Shallow Deletion		-1.3025	68.4814	1:DEAD WITH TUMOR		68.4814	1:DECEASED	TCGA-BA-5559-01		Shallow Deletion		53.0624	1:PROGRESSION			TCGA-14-3477-01	Shallow Deletion	EGFR: Gain	RAC1: Shallow Deletion	30	0.5717
TCGA-BA-A4IG-01	Shallow Deletion	-0.4963	EGFR: Shallow Deletion		-0.4476	RAC1: Shallow Deletion		0.0468	28.1093	0:ALIVE OR DEAD TUMOR FREE		28.1093	0:LIVING	TCGA-BA-A4IG-01		Shallow Deletion		28.1093	0:CENSORED			TCGA-15-1444-01	Shallow Deletion	EGFR: Shallow Deletion	RAC1: Shallow Deletion	2	0.6848
TCGA-BA-A6DE-01	Shallow Deletion	0.338	EGFR: Gain		1.0647	RAC1: Amplification		-1.3128	14.4656	0:ALIVE OR DEAD TUMOR FREE		14.4656	0:LIVING	TCGA-BA-A6DE-01		Shallow Deletion		14.4656	0:CENSORED			TCGA-19-0960-01	Shallow Deletion	EGFR: Diploid	RAC1: Shallow Deletion	6	0.0871
TCGA-BB-4227-01	Shallow Deletion	0.0114	EGFR: Diploid		1.1526	RAC1: Gain		-2.2238	4.40543	0:ALIVE OR DEAD TUMOR FREE		4.40543	0:LIVING	TCGA-BB-4227-01		Shallow Deletion		2.79449	1:PROGRESSION			TCGA-06-0221-01	Shallow Deletion	EGFR: Shallow Deletion	RAC1: Shallow Deletion	1	0.177
TCGA-BB-A5HY-01	Shallow Deletion	1.9047	EGFR: Amplification		-0.2303	RAC1: Gain		0.3154	10.5533	1:DEAD WITH TUMOR		10.5533	1:DECEASED	TCGA-BB-A5HY-01		Shallow Deletion		7.56156	1:PROGRESSION			TCGA-06-0410-01	Shallow Deletion	EGFR: Shallow Deletion	RAC1: Shallow Deletion	23	0.1805
TCGA-CN-5374-01	Shallow Deletion	-0.7596	EGFR: Shallow Deletion		-0.8228	RAC1: Shallow Deletion		-0.3291	56.9418	0:ALIVE OR DEAD TUMOR FREE		56.9418	1:DECEASED	TCGA-CN-5374-01		Shallow Deletion		45.0077	1:PROGRESSION			TCGA-02-0026-01	Shallow Deletion	EGFR: Shallow Deletion	RAC1: Shallow Deletion	1	0.4775
TCGA-CN-6992-01	Shallow Deletion	0.1197	EGFR: Gain		-1.5171	RAC1: Shallow Deletion		-0.7881	35.0462	0:ALIVE OR DEAD TUMOR FREE		35.0462	0:LIVING	TCGA-CN-6992-01		Shallow Deletion		35.0462	0:CENSORED			TCGA-08-0516-01	Shallow Deletion	EGFR: Diploid	RAC1: Shallow Deletion	1	0.1551
TCGA-CN-6998-01	Shallow Deletion	0.2831	EGFR: Shallow Deletion		0.2641	RAC1: Shallow Deletion		-1.0485	11.7369	1:DEAD WITH TUMOR		11.7369	1:DECEASED	TCGA-CN-6998-01		Shallow Deletion		8.02183	1:PROGRESSION			TCGA-BA-5153-01	Shallow Deletion	EGFR: Shallow Deletion	RAC1: Shallow Deletion	4	0.4793
TCGA-CN-A63U-01	Shallow Deletion	-2.4604	EGFR: Shallow Deletion		-1.3239	RAC1: Shallow Deletion		-0.0525	31.6928	0:ALIVE OR DEAD TUMOR FREE		31.6928	0:LIVING	TCGA-CN-A63U-01		Shallow Deletion		31.6928	0:CENSORED			TCGA-BA-5559-01	Shallow Deletion	EGFR: Diploid	RAC1: Shallow Deletion	13	0.1662
TCGA-CN-A6V7-01	Shallow Deletion	-0.9008	EGFR: Diploid		-0.6754	RAC1: Shallow Deletion		-0.8511	19.5286	0:ALIVE OR DEAD TUMOR FREE		19.5286	0:LIVING	TCGA-CN-A6V7-01		Shallow Deletion		19.5286	0:CENSORED			TCGA-BA-A4IG-01	Shallow Deletion	EGFR: Shallow Deletion	RAC1: Shallow Deletion	6	0.2983
TCGA-CR-6473-01	Shallow Deletion	0.1973	EGFR: Diploid		-1.8285	RAC1: Shallow Deletion		-2.0061	36.9859	0:ALIVE OR DEAD TUMOR FREE		36.9859	0:LIVING	TCGA-CR-6473-01		Shallow Deletion		36.9859	0:CENSORED			TCGA-BA-A6DE-01	Shallow Deletion	EGFR: Shallow Deletion	RAC1: Shallow Deletion	8	0.2929
TCGA-CR-7383-01	Shallow Deletion	-1.7308	EGFR: Shallow Deletion		-0.7489	RAC1: Diploid		-0.64	17.1286	1:DEAD WITH TUMOR		17.1286	1:DECEASED	TCGA-CR-7383-01		Shallow Deletion		14.9259	1:PROGRESSION			TCGA-BB-4227-01	Shallow Deletion	EGFR: Gain	RAC1: Amplification	7	0.378
TCGA-CV-5432-01	Shallow Deletion	-0.0476	EGFR: Gain		-1.7321	RAC1: Shallow Deletion		-0.7414	129.204	0:ALIVE OR DEAD TUMOR FREE		129.204	0:LIVING	TCGA-CV-5432-01		Shallow Deletion		129.204	0:CENSORED			TCGA-BB-A5HY-01	Shallow Deletion	EGFR: Diploid	RAC1: Gain	20	0.3874
TCGA-CV-5435-01	Shallow Deletion	0.3178	EGFR: Shallow Deletion		-2.3022	RAC1: Shallow Deletion		-1.2441	76.2403	1:DEAD WITH TUMOR		76.2403	1:DECEASED	TCGA-CV-5435-01		Shallow Deletion		9.33688	1:PROGRESSION			TCGA-CN-5374-01	Shallow Deletion	EGFR: Amplification	RAC1: Gain	24	0.5991
TCGA-CV-6003-01	Shallow Deletion	-0.6438	EGFR: Shallow Deletion		-1.0976	RAC1: Shallow Deletion		0.2077	54.7391	0:ALIVE OR DEAD TUMOR FREE		54.7391	0:LIVING	TCGA-CV-6003-01		Shallow Deletion		54.7391	0:CENSORED			TCGA-CN-6992-01	Shallow Deletion	EGFR: Shallow Deletion	RAC1: Shallow Deletion	12	0.2205
TCGA-CV-7242-01	Shallow Deletion	1.9415	EGFR: Amplification		-1.2826	RAC1: Shallow Deletion		-2.0665	35.9996	0:ALIVE OR DEAD TUMOR FREE		35.9996	0:LIVING	TCGA-CV-7242-01		Shallow Deletion		35.9996	0:CENSORED			TCGA-CN-6998-01	Shallow Deletion	EGFR: Gain	RAC1: Shallow Deletion	17	0.4104
TCGA-CV-7261-01	Shallow Deletion	0.1978	EGFR: Diploid		-1.6057	RAC1: Shallow Deletion		-0.1354	49.709	0:ALIVE OR DEAD TUMOR FREE		49.709	0:LIVING	TCGA-CV-7261-01		Shallow Deletion		49.709	0:CENSORED			TCGA-CN-A63U-01	Shallow Deletion	EGFR: Shallow Deletion	RAC1: Shallow Deletion	12	0.1345
TCGA-CV-7421-01	Shallow Deletion	0.1439	EGFR: Gain		-1.1494	RAC1: Shallow Deletion		-0.9703	0.0657527	-		0.0657527	1:DECEASED	TCGA-CV-7421-01		Shallow Deletion		0.0657527	0:CENSORED			TCGA-CN-A6V7-01	Shallow Deletion	EGFR: Shallow Deletion	RAC1: Shallow Deletion	6	0.4811
TCGA-CV-7429-01	Shallow Deletion	0.3278	EGFR: Amplification		-1.5773	RAC1: Shallow Deletion		-0.212	3.51777	1:DEAD WITH TUMOR		3.51777	1:DECEASED	TCGA-CV-7429-01		Shallow Deletion		3.51777	1:PROGRESSION			TCGA-CR-6473-01	Shallow Deletion	EGFR: Diploid	RAC1: Shallow Deletion	8	0.2408
TCGA-CV-7430-01	Shallow Deletion	-0.3102	EGFR: Shallow Deletion		0.8626	RAC1: Diploid		-2.8	16.2738	1:DEAD WITH TUMOR		16.2738	1:DECEASED	TCGA-CV-7430-01		Shallow Deletion		16.2738	1:PROGRESSION			TCGA-CR-7383-01	Shallow Deletion	EGFR: Diploid	RAC1: Shallow Deletion	22	0.3095
TCGA-D6-A6EQ-01	Shallow Deletion	-0.0317	EGFR: Amplification		-0.5311	RAC1: Shallow Deletion		-0.4953	12.0985	0:ALIVE OR DEAD TUMOR FREE		12.0985	0:LIVING	TCGA-D6-A6EQ-01		Shallow Deletion		12.0985	0:CENSORED			TCGA-CV-5432-01	Shallow Deletion	EGFR: Shallow Deletion	RAC1: Diploid	21	0.3844
TCGA-F7-A623-01	Shallow Deletion	-0.3049	EGFR: Shallow Deletion		-0.9317	RAC1: Shallow Deletion		0.1105	20.2518	0:ALIVE OR DEAD TUMOR FREE		20.2518	0:LIVING	TCGA-F7-A623-01		Shallow Deletion		20.2518	0:CENSORED			TCGA-CV-5435-01	Shallow Deletion	EGFR: Gain	RAC1: Shallow Deletion	19	0.4216
TCGA-HD-8224-01	Shallow Deletion	0.0951	EGFR: Diploid		-0.8834	RAC1: Diploid		-3.2821	14.6629	1:DEAD WITH TUMOR		14.6629	1:DECEASED	TCGA-HD-8224-01		Shallow Deletion		5.62186	1:PROGRESSION			TCGA-CV-6003-01	Shallow Deletion	EGFR: Shallow Deletion	RAC1: Shallow Deletion	24	0.3332
TCGA-KU-A6H7-01	Shallow Deletion	-1.6633	EGFR: Shallow Deletion		0.5151	RAC1: Shallow Deletion		0.813	19.2655	0:ALIVE OR DEAD TUMOR FREE		19.2655	0:LIVING	TCGA-KU-A6H7-01		Shallow Deletion		19.2655	0:CENSORED			TCGA-CV-7242-01	Shallow Deletion	EGFR: Shallow Deletion	RAC1: Shallow Deletion	9	0.331
TCGA-MZ-A5BI-01	Shallow Deletion	-1.8247	EGFR: Shallow Deletion		-0.5188	RAC1: Shallow Deletion		-0.8925	7.13417	-		7.13417	1:DECEASED	TCGA-MZ-A5BI-01		Shallow Deletion		7.13417	0:CENSORED			TCGA-CV-7261-01	Shallow Deletion	EGFR: Amplification	RAC1: Shallow Deletion	17	0.2875
TCGA-QK-A8Z8-01	Shallow Deletion	1.8431	EGFR: Amplification		-3.5945	RAC1: Shallow Deletion		-1.6994	5.62186	1:DEAD WITH TUMOR		5.62186	1:DECEASED	TCGA-QK-A8Z8-01		Shallow Deletion		5.62186	1:PROGRESSION			TCGA-CV-7421-01	Shallow Deletion	EGFR: Diploid	RAC1: Shallow Deletion	19	0.4758
TCGA-QK-AA3J-01	Shallow Deletion	-0.6966	EGFR: Shallow Deletion		-1.6435	RAC1: Shallow Deletion		-2.3011	15.3204	0:ALIVE OR DEAD TUMOR FREE		15.3204	0:LIVING	TCGA-QK-AA3J-01		Shallow Deletion		15.3204	0:CENSORED			TCGA-CV-7429-01	Shallow Deletion	EGFR: Gain	RAC1: Shallow Deletion	4	0.3867
TCGA-UF-A719-01	Shallow Deletion	-0.6103	EGFR: Shallow Deletion		-2.3293	RAC1: Shallow Deletion		-1.026	54.6734	0:ALIVE OR DEAD TUMOR FREE		54.6734	0:LIVING	TCGA-UF-A719-01		Shallow Deletion		54.6734	0:CENSORED			TCGA-CV-7430-01	Shallow Deletion	EGFR: Amplification	RAC1: Shallow Deletion	10	0.1421
TCGA-KL-8332-01	Shallow Deletion	1.1504	EGFR: Shallow Deletion		-2.437	RAC1: Shallow Deletion		-2.6968	84.8867	0:ALIVE OR DEAD TUMOR FREE		84.8867	0:LIVING	TCGA-KL-8332-01		Shallow Deletion		84.8867	0:CENSORED			TCGA-D6-A6EQ-01	Shallow Deletion	EGFR: Shallow Deletion	RAC1: Diploid	13	0.3328
TCGA-B0-4698-01	Shallow Deletion	-2.0717	EGFR: Shallow Deletion		0.1235	RAC1: Shallow Deletion		0.2525	1.38081	1:DEAD WITH TUMOR		1.38081	1:DECEASED	TCGA-B0-4698-01		Shallow Deletion		1.38081	1:PROGRESSION			TCGA-F7-A623-01	Shallow Deletion	EGFR: Amplification	RAC1: Shallow Deletion	17	0.2528
TCGA-BP-4761-01	Shallow Deletion	-0.7365	EGFR: Shallow Deletion		-2.6644	RAC1: Shallow Deletion		-1.5554	5.9835	0:ALIVE OR DEAD TUMOR FREE		5.9835	0:LIVING	TCGA-BP-4761-01		Shallow Deletion		5.9835	0:CENSORED			TCGA-HD-8224-01	Shallow Deletion	EGFR: Shallow Deletion	RAC1: Shallow Deletion	10	0.4198
TCGA-A4-A5Y1-01	Shallow Deletion	0.2375	EGFR: Shallow Deletion		-1.3039	RAC1: Shallow Deletion		-1.2528	12.9862	1:DEAD WITH TUMOR		12.9862	1:DECEASED	TCGA-A4-A5Y1-01		Shallow Deletion		9.7314	1:PROGRESSION			TCGA-KU-A6H7-01	Shallow Deletion	EGFR: Diploid	RAC1: Diploid	5	0.4096
TCGA-AB-2806-03	Shallow Deletion	-1.5126	EGFR: Diploid		-1.2674	RAC1: Shallow Deletion		-0.5328	-	-		31.0682	1:DECEASED	TCGA-AB-2806-03		Shallow Deletion		-	-			TCGA-MZ-A5BI-01	Shallow Deletion	EGFR: Shallow Deletion	RAC1: Shallow Deletion	9	0.2291
TCGA-AB-2817-03	Shallow Deletion	-0.1984	EGFR: Shallow Deletion		-1.4229	RAC1: Shallow Deletion		-2.0188	-	-		8.97524	1:DECEASED	TCGA-AB-2817-03		Shallow Deletion		-	-			TCGA-QK-A8Z8-01	Shallow Deletion	EGFR: Shallow Deletion	RAC1: Shallow Deletion	10	0.3136
TCGA-AB-2838-03	Shallow Deletion	0.2453	EGFR: Shallow Deletion		-2.0425	RAC1: Shallow Deletion		-1.6123	-	-		11.9999	1:DECEASED	TCGA-AB-2838-03		Shallow Deletion		-	-			TCGA-QK-AA3J-01	Shallow Deletion	EGFR: Amplification	RAC1: Shallow Deletion	12	0.2972
TCGA-AB-2857-03	Shallow Deletion	0.879	EGFR: Shallow Deletion		-1.1219	RAC1: Shallow Deletion		-0.856	-	-		10.0602	1:DECEASED	TCGA-AB-2857-03		Shallow Deletion		-	-			TCGA-KL-8332-01	Shallow Deletion	EGFR: Shallow Deletion	RAC1: Shallow Deletion	15	0.3387
TCGA-AB-2874-03	Shallow Deletion	-1.4202	EGFR: Shallow Deletion		-2.6037	RAC1: Shallow Deletion		-2.076	-	0:ALIVE OR DEAD TUMOR FREE		13.019	0:LIVING	TCGA-AB-2874-03		Shallow Deletion		-	-			TCGA-B0-4698-01	Shallow Deletion	EGFR: Shallow Deletion	RAC1: Shallow Deletion	16	0.64
TCGA-AB-2882-03	Shallow Deletion	1.7712	EGFR: Shallow Deletion		-1.8886	RAC1: Shallow Deletion		-2.6329	-	-		11.9999	1:DECEASED	TCGA-AB-2882-03		Shallow Deletion		-	-			TCGA-BP-4761-01	Shallow Deletion	EGFR: Shallow Deletion	RAC1: Shallow Deletion	12	0.9477
TCGA-AB-2885-03	Shallow Deletion	-1.5126	EGFR: Shallow Deletion		-1.9161	RAC1: Shallow Deletion		-2.1221	-	-		7.03554	1:DECEASED	TCGA-AB-2885-03		Shallow Deletion		-	-			TCGA-A4-A5Y1-01	Shallow Deletion	EGFR: Shallow Deletion	RAC1: Shallow Deletion	22	0.1198
TCGA-AB-2917-03	Shallow Deletion	-1.5126	EGFR: Shallow Deletion		-0.1369	RAC1: Shallow Deletion		0.4593	-	0:ALIVE OR DEAD TUMOR FREE		39.9776	0:LIVING	TCGA-AB-2917-03		Shallow Deletion		-	-			TCGA-AB-2920-03	Shallow Deletion	EGFR: Shallow Deletion	RAC1: Shallow Deletion	6	0.3761
TCGA-AB-2920-03	Shallow Deletion	-1.5126	EGFR: Shallow Deletion		-2.6837	RAC1: Shallow Deletion		-4.6847	-	-		12.0327	1:DECEASED	TCGA-AB-2920-03		Shallow Deletion		-	-			TCGA-AB-2935-03	Shallow Deletion	EGFR: Shallow Deletion	RAC1: Shallow Deletion	6	0.8602
TCGA-AB-2928-03	Shallow Deletion	-1.5126	EGFR: Shallow Deletion		-1.9594	RAC1: Shallow Deletion		-1.5512	-	-		-	1:DECEASED	TCGA-AB-2928-03		Shallow Deletion		-	-			TCGA-AB-2882-03	Shallow Deletion	EGFR: Shallow Deletion	RAC1: Shallow Deletion	2	0.1582
TCGA-AB-2929-03	Shallow Deletion	-1.5126	EGFR: Shallow Deletion		-1.2009	RAC1: Shallow Deletion		-1.4778	-	-		4.04379	1:DECEASED	TCGA-AB-2929-03		Shallow Deletion		-	-			TCGA-AB-2944-03	Shallow Deletion	EGFR: Diploid	RAC1: Shallow Deletion	2	0.2002
TCGA-AB-2935-03	Shallow Deletion	-0.0427	EGFR: Diploid		-0.7607	RAC1: Shallow Deletion		-1.1717	-	-		2.00546	1:DECEASED	TCGA-AB-2935-03		Shallow Deletion		-	-			TCGA-AB-2894-03	Shallow Deletion	EGFR: Shallow Deletion	RAC1: Shallow Deletion	2	0.0649
TCGA-AB-2941-03	Shallow Deletion	-1.5126	EGFR: Shallow Deletion		-1.022	RAC1: Shallow Deletion		-0.9952	-	-		0	1:DECEASED	TCGA-AB-2941-03		Shallow Deletion		-	-			TCGA-AB-2806-03	Shallow Deletion	EGFR: Shallow Deletion	RAC1: Shallow Deletion	1	0.0546
TCGA-AB-2944-03	Shallow Deletion	-1.5126	EGFR: Shallow Deletion		-2.1244	RAC1: Shallow Deletion		-1.8595	-	-		-	1:DECEASED	TCGA-AB-2944-03		Shallow Deletion		-	-			TCGA-AB-2952-03	Shallow Deletion	EGFR: Shallow Deletion	RAC1: Shallow Deletion	2	0.0544
TCGA-AB-2949-03	Shallow Deletion	-1.1641	EGFR: Shallow Deletion		-0.9764	RAC1: Shallow Deletion		1.049	-	0:ALIVE OR DEAD TUMOR FREE		22.9806	0:LIVING	TCGA-AB-2949-03		Shallow Deletion		-	-			TCGA-AB-2838-03	Shallow Deletion	EGFR: Diploid	RAC1: Shallow Deletion	7	0.0435
TCGA-AB-2952-03	Shallow Deletion	-1.5126	EGFR: Shallow Deletion		-1.2849	RAC1: Shallow Deletion		-3.8183	-	-		1.01917	1:DECEASED	TCGA-AB-2952-03		Shallow Deletion		-	-			TCGA-AB-2874-03	Shallow Deletion	EGFR: Shallow Deletion	RAC1: Shallow Deletion	2	0.2071
TCGA-DU-A76R-01	Shallow Deletion	0.1386	EGFR: Shallow Deletion		-0.8809	RAC1: Shallow Deletion		-0.2167	21.3039	1:DEAD WITH TUMOR		21.3039	1:DECEASED	TCGA-DU-A76R-01		Shallow Deletion		11.1122	1:PROGRESSION			TCGA-AB-2857-03	Shallow Deletion	EGFR: Shallow Deletion	RAC1: Shallow Deletion	3	0.2017
TCGA-HT-7477-01	Shallow Deletion	-0.303	EGFR: Gain		-1.4155	RAC1: Shallow Deletion		1.4832	24.2627	0:ALIVE OR DEAD TUMOR FREE		24.2627	0:LIVING	TCGA-HT-7477-01		Shallow Deletion		24.2627	0:CENSORED			TCGA-AB-2949-03	Shallow Deletion	EGFR: Shallow Deletion	RAC1: Shallow Deletion	1	0.0544
TCGA-HW-A5KL-01	Shallow Deletion	0.1907	EGFR: Shallow Deletion		-0.5198	RAC1: Shallow Deletion		0.0211	28.8654	0:ALIVE OR DEAD TUMOR FREE		28.8654	0:LIVING	TCGA-HW-A5KL-01		Shallow Deletion		28.8654	0:CENSORED			TCGA-AB-2885-03	Shallow Deletion	EGFR: Shallow Deletion	RAC1: Shallow Deletion	8	0.1175
TCGA-P5-A5F6-01	Shallow Deletion	-1.2772	EGFR: Shallow Deletion		-3.8865	RAC1: Shallow Deletion		-2.391	1.28218	0:ALIVE OR DEAD TUMOR FREE		1.28218	0:LIVING	TCGA-P5-A5F6-01		Shallow Deletion		1.28218	0:CENSORED			TCGA-AB-2929-03	Shallow Deletion	EGFR: Shallow Deletion	RAC1: Shallow Deletion	4	0.0115
TCGA-S9-A6TS-01	Shallow Deletion	-0.8823	EGFR: Shallow Deletion		-0.7639	RAC1: Shallow Deletion		-0.5075	62.1692	1:DEAD WITH TUMOR		62.1692	1:DECEASED	TCGA-S9-A6TS-01		Shallow Deletion		43.5283	1:PROGRESSION			TCGA-AB-2917-03	Shallow Deletion	EGFR: Shallow Deletion	RAC1: Shallow Deletion	7	0.2083
TCGA-CC-5261-01	Shallow Deletion	-0.3079	EGFR: Shallow Deletion		-1.242	RAC1: Shallow Deletion		-0.4765	3.18901	0:ALIVE OR DEAD TUMOR FREE		3.18901	1:DECEASED	TCGA-CC-5261-01		Shallow Deletion		3.18901	0:CENSORED			TCGA-AB-2928-03	Shallow Deletion	EGFR: Shallow Deletion	RAC1: Shallow Deletion	2	0.1298
TCGA-CC-A3M9-01	Shallow Deletion	-2.9223	EGFR: Shallow Deletion		1.6727	RAC1: Gain		0.554	9.86291	1:DEAD WITH TUMOR		9.86291	1:DECEASED	TCGA-CC-A3M9-01		Shallow Deletion		7.19992	1:PROGRESSION			TCGA-AB-2817-03	Shallow Deletion	EGFR: Shallow Deletion	RAC1: Shallow Deletion	2	0.1126
TCGA-CC-A5UD-01	Shallow Deletion	-1.3605	EGFR: Shallow Deletion		0.9292	RAC1: Shallow Deletion		0.6601	9.99441	1:DEAD WITH TUMOR		9.99441	1:DECEASED	TCGA-CC-A5UD-01		Shallow Deletion		5.9835	1:PROGRESSION			TCGA-DU-A76R-01	Shallow Deletion	EGFR: Shallow Deletion	RAC1: Shallow Deletion	3	0.0008
TCGA-CC-A7IG-01	Shallow Deletion	-1.3752	EGFR: Shallow Deletion		0.7693	RAC1: Shallow Deletion		0.8043	9.83003	1:DEAD WITH TUMOR		9.83003	1:DECEASED	TCGA-CC-A7IG-01		Shallow Deletion		6.41089	1:PROGRESSION			TCGA-HT-7477-01	Shallow Deletion	EGFR: Shallow Deletion	RAC1: Shallow Deletion	13	0.0544
TCGA-CC-A7II-01	Shallow Deletion	-1.9091	EGFR: Shallow Deletion		0.5205	RAC1: Shallow Deletion		1.5922	13.1177	0:ALIVE OR DEAD TUMOR FREE		13.1177	0:LIVING	TCGA-CC-A7II-01		Shallow Deletion		9.13963	1:PROGRESSION			TCGA-HW-A5KL-01	Shallow Deletion	EGFR: Shallow Deletion	RAC1: Shallow Deletion	0	0.0544
TCGA-CC-A7IJ-01	Shallow Deletion	-1.3445	EGFR: Gain		1.7792	RAC1: Gain		0.8961	12.5588	0:ALIVE OR DEAD TUMOR FREE		12.5588	0:LIVING	TCGA-CC-A7IJ-01		Shallow Deletion		12.5588	0:CENSORED			TCGA-P5-A5F6-01	Shallow Deletion	EGFR: Shallow Deletion	RAC1: Shallow Deletion	18	0.0863
TCGA-DD-A39X-01	Shallow Deletion	-0.353	EGFR: Shallow Deletion		0.1628	RAC1: Shallow Deletion		-1.0175	55.6925	1:DEAD WITH TUMOR		55.6925	1:DECEASED	TCGA-DD-A39X-01		Shallow Deletion		33.9284	1:PROGRESSION			TCGA-S9-A6TS-01	Shallow Deletion	EGFR: Gain	RAC1: Shallow Deletion	1	0.5555
TCGA-DD-AACB-01	Shallow Deletion	-4.0128	EGFR: Shallow Deletion		-1.1582	RAC1: Shallow Deletion		-0.6424	76.4046	0:ALIVE OR DEAD TUMOR FREE		76.4046	0:LIVING	TCGA-DD-AACB-01		Shallow Deletion		76.4046	0:CENSORED			TCGA-CC-5261-01	Shallow Deletion	EGFR: Shallow Deletion	RAC1: Shallow Deletion	15	0.0004
TCGA-DD-AADB-01	Shallow Deletion	-0.7782	EGFR: Shallow Deletion		-0.0647	RAC1: Shallow Deletion		0.8749	40.8324	0:ALIVE OR DEAD TUMOR FREE		40.8324	0:LIVING	TCGA-DD-AADB-01		Shallow Deletion		40.8324	0:CENSORED			TCGA-CC-A3M9-01	Shallow Deletion	EGFR: Shallow Deletion	RAC1: Shallow Deletion	23	0.9477
TCGA-DD-AADN-01	Shallow Deletion	-2.4034	EGFR: Shallow Deletion		1.1082	RAC1: Shallow Deletion		-0.7818	29.523	0:ALIVE OR DEAD TUMOR FREE		29.523	0:LIVING	TCGA-DD-AADN-01		Shallow Deletion		29.523	0:CENSORED			TCGA-CC-A5UD-01	Shallow Deletion	EGFR: Shallow Deletion	RAC1: Shallow Deletion	19	0.1341
TCGA-EP-A2KB-01	Shallow Deletion	-0.5066	EGFR: Shallow Deletion		-0.6558	RAC1: Shallow Deletion		-0.9576	19.5943	1:DEAD WITH TUMOR		19.5943	1:DECEASED	TCGA-EP-A2KB-01		Shallow Deletion		5.29309	1:PROGRESSION			TCGA-CC-A7IG-01	Shallow Deletion	EGFR: Shallow Deletion	RAC1: Shallow Deletion	18	0.3983
TCGA-FV-A3I1-01	Shallow Deletion	1.025	EGFR: Amplification		-2.0846	RAC1: Shallow Deletion		-2.2149	8.12046	0:ALIVE OR DEAD TUMOR FREE		8.12046	1:DECEASED	TCGA-FV-A3I1-01		Shallow Deletion		8.12046	0:CENSORED			TCGA-CC-A7II-01	Shallow Deletion	EGFR: Shallow Deletion	RAC1: Gain	27	0.2876
TCGA-K7-A5RG-01	Shallow Deletion	-0.626	EGFR: Shallow Deletion		-1.6375	RAC1: Shallow Deletion		-1.4105	17.0628	0:ALIVE OR DEAD TUMOR FREE		17.0628	0:LIVING	TCGA-K7-A5RG-01		Shallow Deletion		17.0628	0:CENSORED			TCGA-CC-A7IJ-01	Shallow Deletion	EGFR: Shallow Deletion	RAC1: Shallow Deletion	12	0.7883
TCGA-RC-A7SK-01	Shallow Deletion	0.1765	EGFR: Diploid		-1.1495	RAC1: Shallow Deletion		-1.5388	15.5176	0:ALIVE OR DEAD TUMOR FREE		15.5176	0:LIVING	TCGA-RC-A7SK-01		Shallow Deletion		10.2574	1:PROGRESSION			TCGA-DD-A39X-01	Shallow Deletion	EGFR: Shallow Deletion	RAC1: Shallow Deletion	1	0.5148
TCGA-UB-AA0U-01	Shallow Deletion	1.4135	EGFR: Gain		-1.6209	RAC1: Shallow Deletion		-1.008	10.7506	0:ALIVE OR DEAD TUMOR FREE		10.7506	0:LIVING	TCGA-UB-AA0U-01		Shallow Deletion		3.48489	1:PROGRESSION			TCGA-DD-AACB-01	Shallow Deletion	EGFR: Shallow Deletion	RAC1: Shallow Deletion	18	0.3973
TCGA-WX-AA44-01	Shallow Deletion	-0.3074	EGFR: Shallow Deletion		-0.081	RAC1: Shallow Deletion		-0.6343	20.219	0:ALIVE OR DEAD TUMOR FREE		20.219	0:LIVING	TCGA-WX-AA44-01		Shallow Deletion		8.08758	1:PROGRESSION			TCGA-DD-AADB-01	Shallow Deletion	EGFR: Gain	RAC1: Gain	9	0.1956
TCGA-05-4249-01	Shallow Deletion	0.5054	EGFR: Shallow Deletion		-0.5137	RAC1: Shallow Deletion		-1.5606	50.0707	0:ALIVE OR DEAD TUMOR FREE		50.0707	0:LIVING	TCGA-05-4249-01		Shallow Deletion		50.0707	0:CENSORED			TCGA-DD-AADN-01	Shallow Deletion	EGFR: Shallow Deletion	RAC1: Shallow Deletion	17	0.164
TCGA-05-4427-01	Shallow Deletion	0.4757	EGFR: Shallow Deletion		-0.727	RAC1: Shallow Deletion		-0.5098	26.0052	0:ALIVE OR DEAD TUMOR FREE		26.0052	0:LIVING	TCGA-05-4427-01		Shallow Deletion		26.0052	0:CENSORED			TCGA-EP-A2KB-01	Shallow Deletion	EGFR: Shallow Deletion	RAC1: Shallow Deletion	9	0.4989
TCGA-44-5643-01	Shallow Deletion	-0.0306	EGFR: Shallow Deletion		-1.7787	RAC1: Shallow Deletion		-0.7632	33.3037	0:ALIVE OR DEAD TUMOR FREE		33.3037	0:LIVING	TCGA-44-5643-01		Shallow Deletion		33.3037	0:CENSORED			TCGA-FV-A3I1-01	Shallow Deletion	EGFR: Shallow Deletion	RAC1: Shallow Deletion	9	0.2742
TCGA-44-6145-01	Shallow Deletion	-0.8152	EGFR: Shallow Deletion		-1.0541	RAC1: Shallow Deletion		-1.3335	19.5614	0:ALIVE OR DEAD TUMOR FREE		19.5614	0:LIVING	TCGA-44-6145-01		Shallow Deletion		19.5614	0:CENSORED			TCGA-K7-A5RG-01	Shallow Deletion	EGFR: Shallow Deletion	RAC1: Shallow Deletion	6	0.3785
TCGA-44-7670-01	Shallow Deletion	-0.4491	EGFR: Shallow Deletion		-0.3179	RAC1: Gain		-0.4914	28.9969	0:ALIVE OR DEAD TUMOR FREE		28.9969	0:LIVING	TCGA-44-7670-01		Shallow Deletion		28.9969	0:CENSORED			TCGA-RC-A7SK-01	Shallow Deletion	EGFR: Shallow Deletion	RAC1: Shallow Deletion	18	0.6426
TCGA-44-A47B-01	Shallow Deletion	-0.9337	EGFR: Shallow Deletion		-0.6102	RAC1: Shallow Deletion		-1.5857	9.43551	0:ALIVE OR DEAD TUMOR FREE		9.43551	0:LIVING	TCGA-44-A47B-01		Shallow Deletion		9.43551	0:CENSORED			TCGA-UB-AA0U-01	Shallow Deletion	EGFR: Amplification	RAC1: Shallow Deletion	18	0.263
TCGA-49-AAR9-01	Shallow Deletion	-1.367	EGFR: Shallow Deletion		-0.096	RAC1: Diploid		-1.7664	8.54785	1:DEAD WITH TUMOR		8.54785	1:DECEASED	TCGA-49-AAR9-01		Shallow Deletion		8.54785	1:PROGRESSION			TCGA-WX-AA44-01	Shallow Deletion	EGFR: Shallow Deletion	RAC1: Shallow Deletion	5	0.001
TCGA-50-5931-01	Shallow Deletion	-0.3546	EGFR: Shallow Deletion		-1.4683	RAC1: Shallow Deletion		0.5608	14.2683	1:DEAD WITH TUMOR		14.2683	1:DECEASED	TCGA-50-5931-01		Shallow Deletion		13.9724	1:PROGRESSION			TCGA-05-4249-01	Shallow Deletion	EGFR: Diploid	RAC1: Shallow Deletion	24	0.3095
TCGA-50-5939-01	Shallow Deletion	2.9818	EGFR: Amplification		-1.034	RAC1: Shallow Deletion		-1.257	15.1231	0:ALIVE OR DEAD TUMOR FREE		15.1231	1:DECEASED	TCGA-50-5939-01		Shallow Deletion		15.1231	0:CENSORED			TCGA-05-4427-01	Shallow Deletion	EGFR: Gain	RAC1: Shallow Deletion	20	0.4287
TCGA-53-7813-01	Shallow Deletion	-0.8782	EGFR: Shallow Deletion		0.6609	RAC1: Shallow Deletion		1.2885	13.9396	0:ALIVE OR DEAD TUMOR FREE		13.9396	0:LIVING	TCGA-53-7813-01		Shallow Deletion		13.9396	0:CENSORED			TCGA-44-5643-01	Shallow Deletion	EGFR: Shallow Deletion	RAC1: Shallow Deletion	19	0.1867
TCGA-55-8507-01	Shallow Deletion	-0.9008	EGFR: Shallow Deletion		-1.6619	RAC1: Shallow Deletion		-1.4257	13.7423	0:ALIVE OR DEAD TUMOR FREE		13.7423	0:LIVING	TCGA-55-8507-01		Shallow Deletion		13.7423	0:CENSORED			TCGA-44-6145-01	Shallow Deletion	EGFR: Shallow Deletion	RAC1: Shallow Deletion	16	0.2221
TCGA-62-A471-01	Shallow Deletion	-1.6827	EGFR: Shallow Deletion		-0.5381	RAC1: Shallow Deletion		-0.5766	40.9639	0:ALIVE OR DEAD TUMOR FREE		40.9639	0:LIVING	TCGA-62-A471-01		Shallow Deletion		40.9639	0:CENSORED			TCGA-44-7670-01	Shallow Deletion	EGFR: Shallow Deletion	RAC1: Shallow Deletion	27	0.395
TCGA-67-3774-01	Shallow Deletion	-1.1358	EGFR: Shallow Deletion		-1.7571	RAC1: Shallow Deletion		-1.6901	12.6574	0:ALIVE OR DEAD TUMOR FREE		12.6574	0:LIVING	TCGA-67-3774-01		Shallow Deletion		12.6574	0:CENSORED			TCGA-44-A47B-01	Shallow Deletion	EGFR: Shallow Deletion	RAC1: Shallow Deletion	18	0.5689
TCGA-73-4659-01	Shallow Deletion	-0.5809	EGFR: Gain		-1.3469	RAC1: Shallow Deletion		-0.7101	23.3751	1:DEAD WITH TUMOR		23.3751	1:DECEASED	TCGA-73-4659-01		Shallow Deletion		1.15067	1:PROGRESSION			TCGA-49-AAR9-01	Shallow Deletion	EGFR: Shallow Deletion	RAC1: Shallow Deletion	11	0.027
TCGA-75-5146-01	Shallow Deletion	-1.135	EGFR: Shallow Deletion		0.1862	RAC1: Diploid		-1.1344	77.8512	0:ALIVE OR DEAD TUMOR FREE		77.8512	0:LIVING	TCGA-75-5146-01		Shallow Deletion		58.2898	1:PROGRESSION			TCGA-50-5931-01	Shallow Deletion	EGFR: Shallow Deletion	RAC1: Gain	12	0.6345
TCGA-78-7167-01	Shallow Deletion	-0.4279	EGFR: Shallow Deletion		-0.5724	RAC1: Diploid		-0.8609	88.1415	1:DEAD WITH TUMOR		88.1415	1:DECEASED	TCGA-78-7167-01		Shallow Deletion		23.8682	1:PROGRESSION			TCGA-50-5939-01	Shallow Deletion	EGFR: Shallow Deletion	RAC1: Shallow Deletion	7	0.3063
TCGA-86-7954-01	Shallow Deletion	-0.2265	EGFR: Diploid		-0.3999	RAC1: Diploid		-1.1293	19.8902	0:ALIVE OR DEAD TUMOR FREE		19.8902	0:LIVING	TCGA-86-7954-01		Shallow Deletion		19.8902	0:CENSORED			TCGA-53-7813-01	Shallow Deletion	EGFR: Shallow Deletion	RAC1: Diploid	20	0.4853
TCGA-86-8672-01	Shallow Deletion	-2.2221	EGFR: Shallow Deletion		-0.2992	RAC1: Shallow Deletion		-0.6327	0.624651	0:ALIVE OR DEAD TUMOR FREE		0.624651	1:DECEASED	TCGA-86-8672-01		Shallow Deletion		0.624651	0:CENSORED			TCGA-55-8507-01	Shallow Deletion	EGFR: Shallow Deletion	RAC1: Shallow Deletion	22	0.4539
TCGA-86-A4D0-01	Shallow Deletion	-1.7385	EGFR: Shallow Deletion		-1.6798	RAC1: Shallow Deletion		0.5602	3.81366	0:ALIVE OR DEAD TUMOR FREE		3.81366	1:DECEASED	TCGA-86-A4D0-01		Shallow Deletion		3.81366	0:CENSORED			TCGA-62-A471-01	Shallow Deletion	EGFR: Amplification	RAC1: Shallow Deletion	24	0.0732
TCGA-91-6828-01	Shallow Deletion	0.0927	EGFR: Shallow Deletion		-0.926	RAC1: Shallow Deletion		-1.0788	10.6191	0:ALIVE OR DEAD TUMOR FREE		10.6191	0:LIVING	TCGA-91-6828-01		Shallow Deletion		10.6191	0:CENSORED			TCGA-67-3774-01	Shallow Deletion	EGFR: Shallow Deletion	RAC1: Shallow Deletion	7	0.2515
TCGA-91-6840-01	Shallow Deletion	0.4348	EGFR: Shallow Deletion		-1.8558	RAC1: Shallow Deletion		-1.4366	12.23	0:ALIVE OR DEAD TUMOR FREE		12.23	0:LIVING	TCGA-91-6840-01		Shallow Deletion		12.23	0:CENSORED			TCGA-73-4659-01	Shallow Deletion	EGFR: Shallow Deletion	RAC1: Shallow Deletion	24	0.5642
TCGA-91-8499-01	Shallow Deletion	-3.7588	EGFR: Shallow Deletion		-2.0721	RAC1: Shallow Deletion		1.3566	1.18355	0:ALIVE OR DEAD TUMOR FREE		1.18355	0:LIVING	TCGA-91-8499-01		Shallow Deletion		1.18355	0:CENSORED			TCGA-75-5146-01	Shallow Deletion	EGFR: Shallow Deletion	RAC1: Shallow Deletion	9	0.4409
TCGA-95-7039-01	Shallow Deletion	0.3999	EGFR: Gain		1.262	RAC1: Gain		-0.4538	41.8187	0:ALIVE OR DEAD TUMOR FREE		41.8187	0:LIVING	TCGA-95-7039-01		Shallow Deletion		41.3585	1:PROGRESSION			TCGA-78-7167-01	Shallow Deletion	EGFR: Shallow Deletion	RAC1: Shallow Deletion	17	0.2154
TCGA-95-8039-01	Shallow Deletion	0.1651	EGFR: Shallow Deletion		0.3037	RAC1: Gain		0.8849	27.2874	0:ALIVE OR DEAD TUMOR FREE		27.2874	0:LIVING	TCGA-95-8039-01		Shallow Deletion		7.49581	1:PROGRESSION			TCGA-86-7954-01	Shallow Deletion	EGFR: Gain	RAC1: Shallow Deletion	27	0.249
TCGA-95-A4VP-01	Shallow Deletion	-1.4647	EGFR: Shallow Deletion		-1.4443	RAC1: Shallow Deletion		-0.9682	19.8902	0:ALIVE OR DEAD TUMOR FREE		19.8902	0:LIVING	TCGA-95-A4VP-01		Shallow Deletion		7.10129	1:PROGRESSION			TCGA-86-8672-01	Shallow Deletion	EGFR: Shallow Deletion	RAC1: Diploid	21	0.3219
TCGA-97-8174-01	Shallow Deletion	0.0646	EGFR: Shallow Deletion		-1.5707	RAC1: Shallow Deletion		-1.5375	5.39172	-		5.39172	1:DECEASED	TCGA-97-8174-01		Shallow Deletion		5.39172	0:CENSORED			TCGA-86-A4D0-01	Shallow Deletion	EGFR: Shallow Deletion	RAC1: Diploid	10	0.4895
TCGA-97-A4M5-01	Shallow Deletion	-0.4523	EGFR: Shallow Deletion		-0.701	RAC1: Shallow Deletion		-0.6078	20.8436	0:ALIVE OR DEAD TUMOR FREE		20.8436	0:LIVING	TCGA-97-A4M5-01		Shallow Deletion		20.8436	0:CENSORED			TCGA-91-6828-01	Shallow Deletion	EGFR: Diploid	RAC1: Diploid	30	0.2595
TCGA-18-3416-01	Shallow Deletion	-0.4002	EGFR: Shallow Deletion		0.525	RAC1: Gain		-1.4723	31.9887	1:DEAD WITH TUMOR		31.9887	1:DECEASED	TCGA-18-3416-01		Shallow Deletion		30.9038	1:PROGRESSION			TCGA-91-6840-01	Shallow Deletion	EGFR: Shallow Deletion	RAC1: Shallow Deletion	21	0.0475
TCGA-18-3419-01	Shallow Deletion	-1.0667	EGFR: Shallow Deletion		-2.0994	RAC1: Shallow Deletion		-2.2334	92.4154	0:ALIVE OR DEAD TUMOR FREE		92.4154	0:LIVING	TCGA-18-3419-01		Shallow Deletion		92.4154	0:CENSORED			TCGA-91-8499-01	Shallow Deletion	EGFR: Shallow Deletion	RAC1: Shallow Deletion	16	0.3059
TCGA-21-5786-01	Shallow Deletion	-0.2499	EGFR: Shallow Deletion		-1.5803	RAC1: Shallow Deletion		-1.7541	33.9284	0:ALIVE OR DEAD TUMOR FREE		33.9284	0:LIVING	TCGA-21-5786-01		Shallow Deletion		26.86	1:PROGRESSION			TCGA-95-7039-01	Shallow Deletion	EGFR: Shallow Deletion	RAC1: Shallow Deletion	19	0.2487
TCGA-21-5787-01	Shallow Deletion	-1.9436	EGFR: Shallow Deletion		-1.4024	RAC1: Shallow Deletion		0.2728	10.8163	1:DEAD WITH TUMOR		10.8163	1:DECEASED	TCGA-21-5787-01		Shallow Deletion		3.38626	1:PROGRESSION			TCGA-95-8039-01	Shallow Deletion	EGFR: Shallow Deletion	RAC1: Shallow Deletion	9	0.6193
TCGA-22-1016-01	Shallow Deletion	-0.2036	EGFR: Shallow Deletion		-1.2668	RAC1: Shallow Deletion		-1.4762	27.0244	0:ALIVE OR DEAD TUMOR FREE		27.0244	1:DECEASED	TCGA-22-1016-01		Shallow Deletion		27.0244	0:CENSORED			TCGA-95-A4VP-01	Shallow Deletion	EGFR: Shallow Deletion	RAC1: Shallow Deletion	21	0.6447
TCGA-22-4601-01	Shallow Deletion	-0.5433	EGFR: Shallow Deletion		-2.2685	RAC1: Shallow Deletion		-2.0008	34.7503	1:DEAD WITH TUMOR		34.7503	1:DECEASED	TCGA-22-4601-01		Shallow Deletion		17.2601	1:PROGRESSION			TCGA-97-8174-01	Shallow Deletion	EGFR: Gain	RAC1: Gain	20	0.4482
TCGA-22-5492-01	Shallow Deletion	0.5213	EGFR: Diploid		-1.8613	RAC1: Shallow Deletion		-1.9394	16.6354	-		16.6354	1:DECEASED	TCGA-22-5492-01		Shallow Deletion		16.6354	0:CENSORED			TCGA-97-A4M5-01	Shallow Deletion	EGFR: Shallow Deletion	RAC1: Gain	6	0.1139
TCGA-33-6738-01	Shallow Deletion	-0.5348	EGFR: Gain		-1.1679	RAC1: Shallow Deletion		-1.5513	63.3527	0:ALIVE OR DEAD TUMOR FREE		63.3527	0:LIVING	TCGA-33-6738-01		Shallow Deletion		63.3527	0:CENSORED			TCGA-18-3416-01	Shallow Deletion	EGFR: Shallow Deletion	RAC1: Shallow Deletion	19	0.143
TCGA-33-AASJ-01	Shallow Deletion	-1.2278	EGFR: Shallow Deletion		-0.2686	RAC1: Diploid		-0.8843	118.355	1:DEAD WITH TUMOR		118.355	1:DECEASED	TCGA-33-AASJ-01		Shallow Deletion		37.3147	1:PROGRESSION			TCGA-18-3419-01	Shallow Deletion	EGFR: Shallow Deletion	RAC1: Shallow Deletion	11	0.2982
TCGA-33-AASL-01	Shallow Deletion	-0.4099	EGFR: Gain		-1.1926	RAC1: Shallow Deletion		-0.9942	27.1559	1:DEAD WITH TUMOR		27.1559	1:DECEASED	TCGA-33-AASL-01		Shallow Deletion		4.89858	1:PROGRESSION			TCGA-21-5786-01	Shallow Deletion	EGFR: Shallow Deletion	RAC1: Shallow Deletion	24	0.0418
TCGA-34-5241-01	Shallow Deletion	-0.5937	EGFR: Shallow Deletion		1.386	RAC1: Shallow Deletion		0.4858	16.9313	0:ALIVE OR DEAD TUMOR FREE		16.9313	1:DECEASED	TCGA-34-5241-01		Shallow Deletion		16.9313	0:CENSORED			TCGA-21-5787-01	Shallow Deletion	EGFR: Shallow Deletion	RAC1: Gain	23	0.6754
TCGA-37-4133-01	Shallow Deletion	-1.4098	EGFR: Shallow Deletion		-0.3218	RAC1: Shallow Deletion		0.8693	7.82457	0:ALIVE OR DEAD TUMOR FREE		7.82457	0:LIVING	TCGA-37-4133-01		Shallow Deletion		7.82457	0:CENSORED			TCGA-22-1016-01	Shallow Deletion	EGFR: Shallow Deletion	RAC1: Shallow Deletion	22	0.3291
TCGA-37-4135-01	Shallow Deletion	-2.8548	EGFR: Shallow Deletion		0.1601	RAC1: Gain		0.5796	6.8054	0:ALIVE OR DEAD TUMOR FREE		6.8054	0:LIVING	TCGA-37-4135-01		Shallow Deletion		6.8054	0:CENSORED			TCGA-22-4601-01	Shallow Deletion	EGFR: Shallow Deletion	RAC1: Shallow Deletion	8	0.7311
TCGA-39-5011-01	Shallow Deletion	-2.0654	EGFR: Shallow Deletion		0.1408	RAC1: Gain		-1.054	133.248	0:ALIVE OR DEAD TUMOR FREE		133.248	0:LIVING	TCGA-39-5011-01		Shallow Deletion		18.5751	1:PROGRESSION			TCGA-22-5492-01	Shallow Deletion	EGFR: Shallow Deletion	RAC1: Shallow Deletion	9	0.4027
TCGA-39-5029-01	Shallow Deletion	0.2026	EGFR: Diploid		0.1364	RAC1: Shallow Deletion		-1.5756	24.3285	1:DEAD WITH TUMOR		24.3285	1:DECEASED	TCGA-39-5029-01		Shallow Deletion		16.1423	1:PROGRESSION			TCGA-33-6738-01	Shallow Deletion	EGFR: Shallow Deletion	RAC1: Shallow Deletion	18	0.2312
TCGA-39-5036-01	Shallow Deletion	-0.1349	EGFR: Diploid		-0.9813	RAC1: Shallow Deletion		-1.3693	71.1773	0:ALIVE OR DEAD TUMOR FREE		71.1773	0:LIVING	TCGA-39-5036-01		Shallow Deletion		71.1773	0:CENSORED			TCGA-33-AASJ-01	Shallow Deletion	EGFR: Shallow Deletion	RAC1: Shallow Deletion	19	0.4094
TCGA-43-2578-01	Shallow Deletion	-2.3766	EGFR: Shallow Deletion		-0.6756	RAC1: Diploid		-0.1616	22.4874	0:ALIVE OR DEAD TUMOR FREE		22.4874	1:DECEASED	TCGA-43-2578-01		Shallow Deletion		22.4874	0:CENSORED			TCGA-33-AASL-01	Shallow Deletion	EGFR: Diploid	RAC1: Shallow Deletion	13	0.354
TCGA-46-6026-01	Shallow Deletion	-1.287	EGFR: Shallow Deletion		-0.2202	RAC1: Shallow Deletion		0.0533	13.9067	0:ALIVE OR DEAD TUMOR FREE		13.9067	0:LIVING	TCGA-46-6026-01		Shallow Deletion		13.9067	0:CENSORED			TCGA-34-5241-01	Shallow Deletion	EGFR: Gain	RAC1: Shallow Deletion	13	0.4722
TCGA-56-1622-01	Shallow Deletion	-0.9632	EGFR: Shallow Deletion		-0.8579	RAC1: Shallow Deletion		-2.0952	28.9641	1:DEAD WITH TUMOR		28.9641	1:DECEASED	TCGA-56-1622-01		Shallow Deletion		28.9641	1:PROGRESSION			TCGA-37-4133-01	Shallow Deletion	EGFR: Shallow Deletion	RAC1: Diploid	17	0.5762
TCGA-56-5898-01	Shallow Deletion	-0.3576	EGFR: Shallow Deletion		-0.9227	RAC1: Shallow Deletion		-2.2491	18.2464	0:ALIVE OR DEAD TUMOR FREE		18.2464	0:LIVING	TCGA-56-5898-01		Shallow Deletion		18.2464	0:CENSORED			TCGA-37-4135-01	Shallow Deletion	EGFR: Gain	RAC1: Shallow Deletion	25	0.466
TCGA-56-6546-01	Shallow Deletion	-2.1007	EGFR: Shallow Deletion		-1.2733	RAC1: Shallow Deletion		-1.0123	-	0:ALIVE OR DEAD TUMOR FREE		-	0:LIVING	TCGA-56-6546-01		Shallow Deletion		-	0:CENSORED			TCGA-39-5011-01	Shallow Deletion	EGFR: Shallow Deletion	RAC1: Shallow Deletion	17	0.0986
TCGA-56-7580-01	Shallow Deletion	-0.14	EGFR: Shallow Deletion		0.8505	RAC1: Shallow Deletion		0.391	30.4106	0:ALIVE OR DEAD TUMOR FREE		30.4106	0:LIVING	TCGA-56-7580-01		Shallow Deletion		30.4106	0:CENSORED			TCGA-39-5029-01	Shallow Deletion	EGFR: Shallow Deletion	RAC1: Shallow Deletion	16	0.5885
TCGA-56-8082-01	Shallow Deletion	0.2698	EGFR: Shallow Deletion		-0.4573	RAC1: Shallow Deletion		-1.6833	14.9587	0:ALIVE OR DEAD TUMOR FREE		14.9587	0:LIVING	TCGA-56-8082-01		Shallow Deletion		14.9587	0:CENSORED			TCGA-39-5036-01	Shallow Deletion	EGFR: Shallow Deletion	RAC1: Gain	18	0.6925
TCGA-58-8386-01	Shallow Deletion	2.6243	EGFR: Amplification		-2.321	RAC1: Shallow Deletion		-2.1385	0.0328764	0:ALIVE OR DEAD TUMOR FREE		0.0328764	1:DECEASED	TCGA-58-8386-01		Shallow Deletion		0.0328764	0:CENSORED			TCGA-43-2578-01	Shallow Deletion	EGFR: Shallow Deletion	RAC1: Gain	9	0.0843
TCGA-58-8390-01	Shallow Deletion	-0.0209	EGFR: Shallow Deletion		-1.6648	RAC1: Shallow Deletion		-1.4488	29.9504	0:ALIVE OR DEAD TUMOR FREE		29.9504	0:LIVING	TCGA-58-8390-01		Shallow Deletion		29.9504	0:CENSORED			TCGA-46-6026-01	Shallow Deletion	EGFR: Diploid	RAC1: Shallow Deletion	26	0.3887
TCGA-60-2695-01	Shallow Deletion	-1.477	EGFR: Shallow Deletion		-1.0137	RAC1: Shallow Deletion		0.3234	21.1066	0:ALIVE OR DEAD TUMOR FREE		21.1066	0:LIVING	TCGA-60-2695-01		Shallow Deletion		21.1066	0:CENSORED			TCGA-56-1622-01	Shallow Deletion	EGFR: Diploid	RAC1: Shallow Deletion	18	0.4163
TCGA-60-2698-01	Shallow Deletion	0.6622	EGFR: Amplification		0.8919	RAC1: Gain		-1.0231	10.2245	1:DEAD WITH TUMOR		10.2245	1:DECEASED	TCGA-60-2698-01		Shallow Deletion		3.7479	1:PROGRESSION			TCGA-56-5898-01	Shallow Deletion	EGFR: Shallow Deletion	RAC1: Diploid	28	0.4834
TCGA-60-2703-01	Shallow Deletion	2.7504	EGFR: Amplification		-1.4425	RAC1: Shallow Deletion		-0.7444	96.8209	-		96.8209	1:DECEASED	TCGA-60-2703-01		Shallow Deletion		57.7638	1:PROGRESSION			TCGA-56-6546-01	Shallow Deletion	EGFR: Shallow Deletion	RAC1: Shallow Deletion	11	0.4194
TCGA-63-5131-01	Shallow Deletion	0.205	EGFR: Gain		1.3965	RAC1: Gain		-2.7866	-	0:ALIVE OR DEAD TUMOR FREE		-	1:DECEASED	TCGA-63-5131-01		Shallow Deletion		-	0:CENSORED			TCGA-56-7580-01	Shallow Deletion	EGFR: Shallow Deletion	RAC1: Shallow Deletion	31	0.6922
TCGA-63-A5MJ-01	Shallow Deletion	-0.3425	EGFR: Gain		-1.0365	RAC1: Shallow Deletion		0.2242	59.9665	0:ALIVE OR DEAD TUMOR FREE		59.9665	0:LIVING	TCGA-63-A5MJ-01		Shallow Deletion		59.9665	0:CENSORED			TCGA-56-8082-01	Shallow Deletion	EGFR: Shallow Deletion	RAC1: Shallow Deletion	14	0.3753
TCGA-66-2756-01	Shallow Deletion	-0.961	EGFR: Diploid		-0.5874	RAC1: Gain		-1.6243	0.986291	0:ALIVE OR DEAD TUMOR FREE		0.986291	0:LIVING	TCGA-66-2756-01		Shallow Deletion		0.986291	0:CENSORED			TCGA-58-8386-01	Shallow Deletion	EGFR: Shallow Deletion	RAC1: Shallow Deletion	20	0.1258
TCGA-66-2757-01	Shallow Deletion	-2.3285	EGFR: Shallow Deletion		-2.2027	RAC1: Shallow Deletion		-0.2303	43.9886	1:DEAD WITH TUMOR		43.9886	1:DECEASED	TCGA-66-2757-01		Shallow Deletion		29.9832	1:PROGRESSION			TCGA-58-8390-01	Shallow Deletion	EGFR: Shallow Deletion	RAC1: Shallow Deletion	15	0.3295
TCGA-66-2758-01	Shallow Deletion	-1.4581	EGFR: Shallow Deletion		-1.7404	RAC1: Shallow Deletion		-0.6903	21.008	0:ALIVE OR DEAD TUMOR FREE		21.008	0:LIVING	TCGA-66-2758-01		Shallow Deletion		21.008	0:CENSORED			TCGA-60-2695-01	Shallow Deletion	EGFR: Shallow Deletion	RAC1: Shallow Deletion	22	0.5158
TCGA-66-2766-01	Shallow Deletion	-0.762	EGFR: Deep Deletion		-1.2122	RAC1: Shallow Deletion		-0.4962	1.01917	0:ALIVE OR DEAD TUMOR FREE		1.01917	0:LIVING	TCGA-66-2766-01		Shallow Deletion		1.01917	0:CENSORED			TCGA-60-2698-01	Shallow Deletion	EGFR: Amplification	RAC1: Shallow Deletion	21	0.4461
TCGA-66-2783-01	Shallow Deletion	-0.5551	EGFR: Shallow Deletion		-0.9617	RAC1: Shallow Deletion		-2.3632	24.9532	0:ALIVE OR DEAD TUMOR FREE		24.9532	0:LIVING	TCGA-66-2783-01		Shallow Deletion		24.9532	0:CENSORED			TCGA-60-2703-01	Shallow Deletion	EGFR: Shallow Deletion	RAC1: Shallow Deletion	23	0.4642
TCGA-66-2787-01	Shallow Deletion	-1.3671	EGFR: Shallow Deletion		-1.841	RAC1: Shallow Deletion		-0.6715	40.0105	0:ALIVE OR DEAD TUMOR FREE		40.0105	0:LIVING	TCGA-66-2787-01		Shallow Deletion		40.0105	0:CENSORED			TCGA-63-5131-01	Shallow Deletion	EGFR: Shallow Deletion	RAC1: Shallow Deletion	16	0.7377
TCGA-66-2788-01	Shallow Deletion	0.1383	EGFR: Shallow Deletion		0.2626	RAC1: Shallow Deletion		-0.6529	22.9806	0:ALIVE OR DEAD TUMOR FREE		22.9806	0:LIVING	TCGA-66-2788-01		Shallow Deletion		22.9806	0:CENSORED			TCGA-63-A5MJ-01	Shallow Deletion	EGFR: Amplification	RAC1: Gain	23	0.3627
TCGA-66-2792-01	Shallow Deletion	2.3406	EGFR: Amplification		-1.4437	RAC1: Shallow Deletion		-1.7137	30.0161	0:ALIVE OR DEAD TUMOR FREE		30.0161	0:LIVING	TCGA-66-2792-01		Shallow Deletion		30.0161	0:CENSORED			TCGA-66-2756-01	Shallow Deletion	EGFR: Amplification	RAC1: Shallow Deletion	24	0.126
TCGA-66-2793-01	Shallow Deletion	-0.6921	EGFR: Gain		-0.8962	RAC1: Gain		-1.4448	10.0602	0:ALIVE OR DEAD TUMOR FREE		10.0602	1:DECEASED	TCGA-66-2793-01		Shallow Deletion		10.0602	0:CENSORED			TCGA-66-2757-01	Shallow Deletion	EGFR: Gain	RAC1: Gain	15	0.5194
TCGA-70-6723-01	Shallow Deletion	2.877	EGFR: Amplification		-2.0499	RAC1: Shallow Deletion		-1.3586	12.3286	0:ALIVE OR DEAD TUMOR FREE		12.3286	0:LIVING	TCGA-70-6723-01		Shallow Deletion		10.2574	1:PROGRESSION			TCGA-66-2758-01	Shallow Deletion	EGFR: Gain	RAC1: Shallow Deletion	16	0.42
TCGA-77-7142-01	Shallow Deletion	0.0582	EGFR: Shallow Deletion		-1.5829	RAC1: Shallow Deletion		-1.0646	73.2156	0:ALIVE OR DEAD TUMOR FREE		73.2156	0:LIVING	TCGA-77-7142-01		Shallow Deletion		73.2156	0:CENSORED			TCGA-66-2766-01	Shallow Deletion	EGFR: Diploid	RAC1: Gain	13	0.5389
TCGA-77-7337-01	Shallow Deletion	0.5298	EGFR: Shallow Deletion		1.4481	RAC1: Gain		-1.4428	106.947	-		106.947	1:DECEASED	TCGA-77-7337-01		Shallow Deletion		106.947	0:CENSORED			TCGA-66-2783-01	Shallow Deletion	EGFR: Shallow Deletion	RAC1: Shallow Deletion	11	0.4916
TCGA-77-8143-01	Shallow Deletion	1.2463	EGFR: Amplification		-0.8795	RAC1: Shallow Deletion		-1.6885	26.3997	1:DEAD WITH TUMOR		26.3997	1:DECEASED	TCGA-77-8143-01		Shallow Deletion		26.3997	1:PROGRESSION			TCGA-66-2787-01	Shallow Deletion	EGFR: Shallow Deletion	RAC1: Shallow Deletion	24	0.7396
TCGA-85-6560-01	Shallow Deletion	-2.9175	EGFR: Shallow Deletion		-1.1299	RAC1: Shallow Deletion		-0.0023	41.3913	0:ALIVE OR DEAD TUMOR FREE		41.3913	0:LIVING	TCGA-85-6560-01		Shallow Deletion		41.3913	0:CENSORED			TCGA-66-2788-01	Shallow Deletion	EGFR: Deep Deletion	RAC1: Shallow Deletion	12	0.6367
TCGA-85-7699-01	Shallow Deletion	0.353	EGFR: Shallow Deletion		-1.4707	RAC1: Shallow Deletion		0.1177	32.9092	1:DEAD WITH TUMOR		32.9092	1:DECEASED	TCGA-85-7699-01		Shallow Deletion		24.986	1:PROGRESSION			TCGA-66-2792-01	Shallow Deletion	EGFR: Shallow Deletion	RAC1: Shallow Deletion	23	0.3125
TCGA-85-7843-01	Shallow Deletion	-0.0297	EGFR: Shallow Deletion		-0.0159	RAC1: Shallow Deletion		-1.2431	1.15067	0:ALIVE OR DEAD TUMOR FREE		1.15067	0:LIVING	TCGA-85-7843-01		Shallow Deletion		1.15067	0:CENSORED			TCGA-66-2793-01	Shallow Deletion	EGFR: Shallow Deletion	RAC1: Shallow Deletion	26	0.5107
TCGA-85-8070-01	Shallow Deletion	-1.1564	EGFR: Shallow Deletion		-2.2085	RAC1: Shallow Deletion		-0.9984	31.5613	0:ALIVE OR DEAD TUMOR FREE		31.5613	0:LIVING	TCGA-85-8070-01		Shallow Deletion		31.5613	0:CENSORED			TCGA-70-6723-01	Shallow Deletion	EGFR: Shallow Deletion	RAC1: Shallow Deletion	13	0.2566
TCGA-85-8072-01	Shallow Deletion	-0.6571	EGFR: Shallow Deletion		-1.2103	RAC1: Shallow Deletion		-1.1856	30.6408	0:ALIVE OR DEAD TUMOR FREE		30.6408	0:LIVING	TCGA-85-8072-01		Shallow Deletion		30.6408	0:CENSORED			TCGA-77-7142-01	Shallow Deletion	EGFR: Amplification	RAC1: Shallow Deletion	20	0.7393
TCGA-85-8277-01	Shallow Deletion	-0.4813	EGFR: Shallow Deletion		-1.0314	RAC1: Diploid		-1.3118	10.093	0:ALIVE OR DEAD TUMOR FREE		10.093	1:DECEASED	TCGA-85-8277-01		Shallow Deletion		10.093	0:CENSORED			TCGA-77-7337-01	Shallow Deletion	EGFR: Gain	RAC1: Gain	14	0.8301
TCGA-85-A510-01	Shallow Deletion	-2.4212	EGFR: Gain		-1.3249	RAC1: Shallow Deletion		0.8684	15.8464	0:ALIVE OR DEAD TUMOR FREE		15.8464	0:LIVING	TCGA-85-A510-01		Shallow Deletion		11.9341	1:PROGRESSION			TCGA-77-8143-01	Shallow Deletion	EGFR: Amplification	RAC1: Shallow Deletion	20	0.7224
TCGA-85-A512-01	Shallow Deletion	-1.0657	EGFR: Shallow Deletion		-2.0751	RAC1: Shallow Deletion		-1.3732	15.2875	0:ALIVE OR DEAD TUMOR FREE		15.2875	0:LIVING	TCGA-85-A512-01		Shallow Deletion		15.2875	0:CENSORED			TCGA-85-6560-01	Shallow Deletion	EGFR: Shallow Deletion	RAC1: Shallow Deletion	25	0.5016
TCGA-90-7767-01	Shallow Deletion	-0.0857	EGFR: Shallow Deletion		0.1692	RAC1: Shallow Deletion		0.6945	2.926	0:ALIVE OR DEAD TUMOR FREE		2.926	0:LIVING	TCGA-90-7767-01		Shallow Deletion		2.926	0:CENSORED			TCGA-85-7699-01	Shallow Deletion	EGFR: Shallow Deletion	RAC1: Gain	14	0.44
TCGA-98-A538-01	Shallow Deletion	0.5401	EGFR: Shallow Deletion		0.5288	RAC1: Diploid		-0.5611	27.1559	0:ALIVE OR DEAD TUMOR FREE		27.1559	0:LIVING	TCGA-98-A538-01		Shallow Deletion		27.1559	0:CENSORED			TCGA-85-7843-01	Shallow Deletion	EGFR: Amplification	RAC1: Shallow Deletion	23	0.529
TCGA-J1-A4AH-01	Shallow Deletion	-1.3087	EGFR: Shallow Deletion		-2.134	RAC1: Shallow Deletion		-1.2534	19.1012	0:ALIVE OR DEAD TUMOR FREE		19.1012	0:LIVING	TCGA-J1-A4AH-01		Shallow Deletion		19.1012	0:CENSORED			TCGA-85-8070-01	Shallow Deletion	EGFR: Shallow Deletion	RAC1: Shallow Deletion	8	0.3285
TCGA-L3-A524-01	Shallow Deletion	-0.742	EGFR: Shallow Deletion		-0.9477	RAC1: Gain		-1.2921	16.1094	0:ALIVE OR DEAD TUMOR FREE		16.1094	1:DECEASED	TCGA-L3-A524-01		Shallow Deletion		16.1094	0:CENSORED			TCGA-85-8072-01	Shallow Deletion	EGFR: Shallow Deletion	RAC1: Shallow Deletion	19	0.5963
TCGA-LA-A7SW-01	Shallow Deletion	0.5618	EGFR: Amplification		0.0403	RAC1: Gain		-2.3437	13.4136	1:DEAD WITH TUMOR		13.4136	1:DECEASED	TCGA-LA-A7SW-01		Shallow Deletion		7.72594	1:PROGRESSION			TCGA-85-8277-01	Shallow Deletion	EGFR: Shallow Deletion	RAC1: Shallow Deletion	18	0.5569
TCGA-NC-A5HK-01	Shallow Deletion	-0.8293	EGFR: Shallow Deletion		-2.0286	RAC1: Shallow Deletion		-1.0628	4.20817	0:ALIVE OR DEAD TUMOR FREE		4.20817	0:LIVING	TCGA-NC-A5HK-01		Shallow Deletion		4.20817	0:CENSORED			TCGA-85-A510-01	Shallow Deletion	EGFR: Shallow Deletion	RAC1: Shallow Deletion	23	0.5889
TCGA-NC-A5HO-01	Shallow Deletion	-0.757	EGFR: Diploid		-0.3986	RAC1: Shallow Deletion		-0.7477	43.9228	0:ALIVE OR DEAD TUMOR FREE		43.9228	0:LIVING	TCGA-NC-A5HO-01		Shallow Deletion		43.9228	0:CENSORED			TCGA-85-A512-01	Shallow Deletion	EGFR: Shallow Deletion	RAC1: Shallow Deletion	11	0.3652
TCGA-NC-A5HT-01	Shallow Deletion	-0.0553	EGFR: Diploid		-2.4619	RAC1: Shallow Deletion		-1.5328	26.4326	0:ALIVE OR DEAD TUMOR FREE		26.4326	0:LIVING	TCGA-NC-A5HT-01		Shallow Deletion		6.6739	1:PROGRESSION			TCGA-90-7767-01	Shallow Deletion	EGFR: Shallow Deletion	RAC1: Diploid	21	0.3491
TCGA-O2-A5IB-01	Shallow Deletion	-0.9232	EGFR: Shallow Deletion		-3.1712	RAC1: Shallow Deletion		-0.4696	11.178	1:DEAD WITH TUMOR		11.178	1:DECEASED	TCGA-O2-A5IB-01		Shallow Deletion		8.31772	1:PROGRESSION			TCGA-98-A538-01	Shallow Deletion	EGFR: Gain	RAC1: Shallow Deletion	22	0.5965
TCGA-LK-A4O7-01	Shallow Deletion	0.8151	EGFR: Diploid		0.0172	RAC1: Diploid		-2.4719	11.5067	1:DEAD WITH TUMOR		11.5067	1:DECEASED	TCGA-LK-A4O7-01		Shallow Deletion		11.5067	1:PROGRESSION			TCGA-J1-A4AH-01	Shallow Deletion	EGFR: Shallow Deletion	RAC1: Shallow Deletion	23	0.9264
TCGA-04-1362-01	Shallow Deletion	-0.1158	EGFR: Shallow Deletion		-0.1545	RAC1: Shallow Deletion		-1.5134	44.3173	1:DEAD WITH TUMOR		44.3173	1:DECEASED	TCGA-04-1362-01		Shallow Deletion		7.33143	1:PROGRESSION			TCGA-L3-A524-01	Shallow Deletion	EGFR: Shallow Deletion	RAC1: Shallow Deletion	22	0.5976
TCGA-04-1514-01	Shallow Deletion	0.296	EGFR: Diploid		-0.858	RAC1: Shallow Deletion		-0.2772	56.5473	0:ALIVE OR DEAD TUMOR FREE		56.5473	1:DECEASED	TCGA-04-1514-01		Shallow Deletion		40.142	1:PROGRESSION			TCGA-LA-A7SW-01	Shallow Deletion	EGFR: Shallow Deletion	RAC1: Diploid	9	0.4545
TCGA-09-1659-01	Shallow Deletion	-0.9176	EGFR: Shallow Deletion		0.8263	RAC1: Shallow Deletion		0.2634	9.99441	1:DEAD WITH TUMOR		9.99441	1:DECEASED	TCGA-09-1659-01		Shallow Deletion		9.99441	1:PROGRESSION			TCGA-NC-A5HK-01	Shallow Deletion	EGFR: Shallow Deletion	RAC1: Shallow Deletion	15	0.4415
TCGA-09-1662-01	Shallow Deletion	0.67	EGFR: Diploid		0.0666	RAC1: Diploid		-1.3856	89.325	1:DEAD WITH TUMOR		89.325	1:DECEASED	TCGA-09-1662-01		Shallow Deletion		34.3887	1:PROGRESSION			TCGA-NC-A5HO-01	Shallow Deletion	EGFR: Shallow Deletion	RAC1: Gain	13	0.5644
TCGA-09-1666-01	Shallow Deletion	-0.1148	EGFR: Diploid		-0.8425	RAC1: Shallow Deletion		0.0585	57.5994	0:ALIVE OR DEAD TUMOR FREE		57.5994	0:LIVING	TCGA-09-1666-01		Shallow Deletion		15.7806	1:PROGRESSION			TCGA-NC-A5HT-01	Shallow Deletion	EGFR: Amplification	RAC1: Gain	12	0.4446
TCGA-09-1668-01	Shallow Deletion	-0.4263	EGFR: Shallow Deletion		-0.6915	RAC1: Shallow Deletion		0.7557	55.3638	0:ALIVE OR DEAD TUMOR FREE		55.3638	0:LIVING	TCGA-09-1668-01		Shallow Deletion		55.3638	0:CENSORED			TCGA-O2-A5IB-01	Shallow Deletion	EGFR: Shallow Deletion	RAC1: Shallow Deletion	9	0.6674
TCGA-09-1669-01	Shallow Deletion	-1.6762	EGFR: Diploid		-0.7783	RAC1: Shallow Deletion		0.0223	30.5093	0:ALIVE OR DEAD TUMOR FREE		30.5093	0:LIVING	TCGA-09-1669-01		Shallow Deletion		30.5093	0:CENSORED			TCGA-LK-A4O7-01	Shallow Deletion	EGFR: Diploid	RAC1: Shallow Deletion	10	0.4192
TCGA-09-2044-01	Shallow Deletion	-0.9429	EGFR: Diploid		-0.1979	RAC1: Shallow Deletion		0.7995	6.115	0:ALIVE OR DEAD TUMOR FREE		6.115	0:LIVING	TCGA-09-2044-01		Shallow Deletion		6.115	0:CENSORED			TCGA-04-1338-01	Shallow Deletion	EGFR: Diploid	RAC1: Shallow Deletion	14	0.4029
TCGA-10-0928-01	Shallow Deletion	-0.1977	EGFR: Diploid		-1.049	RAC1: Shallow Deletion		-0.7934	18.5094	1:DEAD WITH TUMOR		18.5094	1:DECEASED	TCGA-10-0928-01		Shallow Deletion		18.5094	1:PROGRESSION			TCGA-04-1341-01	Shallow Deletion	EGFR: Shallow Deletion	RAC1: Shallow Deletion	19	0.4405
TCGA-13-0800-01	Shallow Deletion	-1.4321	EGFR: Shallow Deletion		0.0595	RAC1: Shallow Deletion		0.049	87.484	0:ALIVE OR DEAD TUMOR FREE		87.484	0:LIVING	TCGA-13-0800-01		Shallow Deletion		45.8954	1:PROGRESSION			TCGA-04-1347-01	Shallow Deletion	EGFR: Diploid	RAC1: Diploid	21	0.6305
TCGA-13-0801-01	Shallow Deletion	-1.3158	EGFR: Diploid		-0.5685	RAC1: Shallow Deletion		-1.799	45.994	1:DEAD WITH TUMOR		45.994	1:DECEASED	TCGA-13-0801-01		Shallow Deletion		11.3423	1:PROGRESSION			TCGA-04-1349-01	Shallow Deletion	EGFR: Diploid	RAC1: Shallow Deletion	27	0.6594
TCGA-13-0890-01	Shallow Deletion	-0.263	EGFR: Shallow Deletion		-0.7327	RAC1: Shallow Deletion		-2.6264	145.445	0:ALIVE OR DEAD TUMOR FREE		145.445	0:LIVING	TCGA-13-0890-01		Shallow Deletion		145.445	0:CENSORED			TCGA-04-1353-01	Shallow Deletion	EGFR: Gain	RAC1: Shallow Deletion	2	0.7221
TCGA-13-0893-01	Shallow Deletion	-0.3854	EGFR: Shallow Deletion		0.2121	RAC1: Shallow Deletion		0.7928	43.3639	1:DEAD WITH TUMOR		43.3639	1:DECEASED	TCGA-13-0893-01		Shallow Deletion		15.156	1:PROGRESSION			TCGA-04-1356-01	Shallow Deletion	EGFR: Shallow Deletion	RAC1: Shallow Deletion	16	0.7716
TCGA-13-0897-01	Shallow Deletion	0.1942	EGFR: Diploid		-0.9907	RAC1: Shallow Deletion		-2.0579	71.7362	1:DEAD WITH TUMOR		71.7362	1:DECEASED	TCGA-13-0897-01		Shallow Deletion		18.2135	1:PROGRESSION			TCGA-04-1360-01	Shallow Deletion	EGFR: Gain	RAC1: Shallow Deletion	17	0.72
TCGA-13-0920-01	Shallow Deletion	-0.1837	EGFR: Gain		0.0731	RAC1: Shallow Deletion		0.3983	48.7885	1:DEAD WITH TUMOR		48.7885	1:DECEASED	TCGA-13-0920-01		Shallow Deletion		9.76428	1:PROGRESSION			TCGA-04-1362-01	Shallow Deletion	EGFR: Shallow Deletion	RAC1: Diploid	16	0.3974
TCGA-13-1403-01	Shallow Deletion	-0.5842	EGFR: Diploid		-1.0587	RAC1: Shallow Deletion		-1.797	77.095	1:DEAD WITH TUMOR		77.095	1:DECEASED	TCGA-13-1403-01		Shallow Deletion		13.7423	1:PROGRESSION			TCGA-04-1514-01	Shallow Deletion	EGFR: Gain	RAC1: Shallow Deletion	14	0.7459
TCGA-13-1497-01	Shallow Deletion	-1.0306	EGFR: Shallow Deletion		0.1022	RAC1: Shallow Deletion		0.299	127.264	0:ALIVE OR DEAD TUMOR FREE		127.264	0:LIVING	TCGA-13-1497-01		Shallow Deletion		26.7285	1:PROGRESSION			TCGA-04-1517-01	Shallow Deletion	EGFR: Shallow Deletion	RAC1: Shallow Deletion	30	0.714
TCGA-13-1505-01	Shallow Deletion	-0.3309	EGFR: Shallow Deletion		0.3977	RAC1: Shallow Deletion		0.1104	65.687	0:ALIVE OR DEAD TUMOR FREE		65.687	0:LIVING	TCGA-13-1505-01		Shallow Deletion		51.32	1:PROGRESSION			TCGA-09-1659-01	Shallow Deletion	EGFR: Shallow Deletion	RAC1: Shallow Deletion	17	0.71
TCGA-13-2060-01	Shallow Deletion	0.0437	EGFR: Shallow Deletion		0.4167	RAC1: Shallow Deletion		0.4789	77.8841	0:ALIVE OR DEAD TUMOR FREE		77.8841	0:LIVING	TCGA-13-2060-01		Shallow Deletion		48.4926	1:PROGRESSION			TCGA-09-1662-01	Shallow Deletion	EGFR: Diploid	RAC1: Shallow Deletion	4	0.5409
TCGA-20-1685-01	Shallow Deletion	-0.6386	EGFR: Shallow Deletion		-1.1181	RAC1: Shallow Deletion		-0.4165	16.7012	0:ALIVE OR DEAD TUMOR FREE		16.7012	0:LIVING	TCGA-20-1685-01		Shallow Deletion		16.7012	0:CENSORED			TCGA-09-1665-01	Shallow Deletion	EGFR: Shallow Deletion	RAC1: Shallow Deletion	12	0.7587
TCGA-23-1027-01	Shallow Deletion	-0.3055	EGFR: Diploid		-0.5432	RAC1: Shallow Deletion		-1.4979	32.0873	-		32.0873	1:DECEASED	TCGA-23-1027-01		Shallow Deletion		3.7479	1:PROGRESSION			TCGA-09-1666-01	Shallow Deletion	EGFR: Shallow Deletion	RAC1: Shallow Deletion	3	0.5905
TCGA-23-1109-01	Shallow Deletion	-0.7898	EGFR: Shallow Deletion		-0.2254	RAC1: Shallow Deletion		-0.9219	51.3529	1:DEAD WITH TUMOR		51.3529	1:DECEASED	TCGA-23-1109-01		Shallow Deletion		32.449	1:PROGRESSION			TCGA-09-1668-01	Shallow Deletion	EGFR: Diploid	RAC1: Diploid	18	0.3567
TCGA-23-1114-01	Shallow Deletion	0.0491	EGFR: Shallow Deletion		0.5762	RAC1: Shallow Deletion		0.8628	68.6787	1:DEAD WITH TUMOR		68.6787	1:DECEASED	TCGA-23-1114-01		Shallow Deletion		20.8436	1:PROGRESSION			TCGA-09-1669-01	Shallow Deletion	EGFR: Gain	RAC1: Shallow Deletion	7	0.7047
TCGA-23-1122-01	Shallow Deletion	-0.3857	EGFR: Diploid		-0.7298	RAC1: Shallow Deletion		-0.4292	39.09	1:DEAD WITH TUMOR		39.09	1:DECEASED	TCGA-23-1122-01		Shallow Deletion		14.6957	1:PROGRESSION			TCGA-09-2044-01	Shallow Deletion	EGFR: Diploid	RAC1: Shallow Deletion	9	0.8926
TCGA-23-2078-01	Shallow Deletion	-0.7762	EGFR: Shallow Deletion		-0.6376	RAC1: Shallow Deletion		-1.1858	87.484	0:ALIVE OR DEAD TUMOR FREE		87.484	0:LIVING	TCGA-23-2078-01		Shallow Deletion		87.484	0:CENSORED			TCGA-13-1403-01	Shallow Deletion	EGFR: Shallow Deletion	RAC1: Shallow Deletion	10	0.6808
TCGA-23-2084-01	Shallow Deletion	0.2152	EGFR: Gain		-0.8535	RAC1: Shallow Deletion		-0.7809	49.8405	1:DEAD WITH TUMOR		49.8405	1:DECEASED	TCGA-23-2084-01		Shallow Deletion		20.3505	1:PROGRESSION			TCGA-13-1409-01	Shallow Deletion	EGFR: Diploid	RAC1: Shallow Deletion	23	0.4394
TCGA-24-1103-01	Shallow Deletion	-0.4928	EGFR: Shallow Deletion		0.4921	RAC1: Diploid		-2.0115	54.1145	1:DEAD WITH TUMOR		54.1145	1:DECEASED	TCGA-24-1103-01		Shallow Deletion		22.2902	1:PROGRESSION			TCGA-13-1487-01	Shallow Deletion	EGFR: Diploid	RAC1: Shallow Deletion	20	0.6316
TCGA-24-1425-01	Shallow Deletion	0.4451	EGFR: Shallow Deletion		-0.7994	RAC1: Shallow Deletion		-0.7972	5.95062	0:ALIVE OR DEAD TUMOR FREE		5.95062	0:LIVING	TCGA-24-1425-01		Shallow Deletion		5.95062	0:CENSORED			TCGA-13-1488-01	Shallow Deletion	EGFR: Diploid	RAC1: Shallow Deletion	14	0.3992
TCGA-24-1427-01	Shallow Deletion	0.2994	EGFR: Shallow Deletion		-0.3084	RAC1: Shallow Deletion		-2.5912	4.83282	0:ALIVE OR DEAD TUMOR FREE		4.83282	0:LIVING	TCGA-24-1427-01		Shallow Deletion		4.83282	0:CENSORED			TCGA-13-1497-01	Shallow Deletion	EGFR: Shallow Deletion	RAC1: Shallow Deletion	7	0.7864
TCGA-24-1430-01	Shallow Deletion	-0.0635	EGFR: Diploid		1.3085	RAC1: Diploid		-0.8229	28.3723	1:DEAD WITH TUMOR		28.3723	1:DECEASED	TCGA-24-1430-01		Shallow Deletion		14.7615	1:PROGRESSION			TCGA-13-1499-01	Shallow Deletion	EGFR: Shallow Deletion	RAC1: Shallow Deletion	16	0.6513
TCGA-24-1434-01	Shallow Deletion	0.684	EGFR: Shallow Deletion		0.6513	RAC1: Shallow Deletion		0.0112	18.6738	1:DEAD WITH TUMOR		18.6738	1:DECEASED	TCGA-24-1434-01		Shallow Deletion		11.0793	1:PROGRESSION			TCGA-13-1505-01	Shallow Deletion	EGFR: Gain	RAC1: Shallow Deletion	8	0.4583
TCGA-24-1435-01	Shallow Deletion	0.0921	EGFR: Diploid		-0.5093	RAC1: Shallow Deletion		0.3125	43.5283	1:DEAD WITH TUMOR		43.5283	1:DECEASED	TCGA-24-1435-01		Shallow Deletion		16.6026	1:PROGRESSION			TCGA-13-1509-01	Shallow Deletion	EGFR: Shallow Deletion	RAC1: Shallow Deletion	7	0.6962
TCGA-24-1436-01	Shallow Deletion	0.0743	EGFR: Shallow Deletion		-0.0885	RAC1: Shallow Deletion		-0.5488	8.54785	1:DEAD WITH TUMOR		8.54785	1:DECEASED	TCGA-24-1436-01		Shallow Deletion		8.54785	1:PROGRESSION			TCGA-13-1819-01	Shallow Deletion	EGFR: Shallow Deletion	RAC1: Shallow Deletion	8	0.304
TCGA-24-1463-01	Shallow Deletion	0.5308	EGFR: Diploid		-0.3875	RAC1: Shallow Deletion		-0.6726	72.9197	1:DEAD WITH TUMOR		72.9197	1:DECEASED	TCGA-24-1463-01		Shallow Deletion		31.9229	1:PROGRESSION			TCGA-13-2060-01	Shallow Deletion	EGFR: Shallow Deletion	RAC1: Shallow Deletion	20	0.6349
TCGA-24-1546-01	Shallow Deletion	-0.7461	EGFR: Shallow Deletion		-1.4979	RAC1: Shallow Deletion		-2.2251	64.2733	-		64.2733	1:DECEASED	TCGA-24-1546-01		Shallow Deletion		64.2733	0:CENSORED			TCGA-13-2061-01	Shallow Deletion	EGFR: Shallow Deletion	RAC1: Shallow Deletion	10	0.6403
TCGA-24-1548-01	Shallow Deletion	-2.0857	EGFR: Shallow Deletion		1.0236	RAC1: Gain		-0.4219	16.208	1:DEAD WITH TUMOR		16.208	1:DECEASED	TCGA-24-1548-01		Shallow Deletion		6.8054	1:PROGRESSION			TCGA-20-1685-01	Shallow Deletion	EGFR: Shallow Deletion	RAC1: Shallow Deletion	13	0.5154
TCGA-24-1562-01	Shallow Deletion	0.0621	EGFR: Shallow Deletion		-0.484	RAC1: Shallow Deletion		-0.8439	45.5009	1:DEAD WITH TUMOR		45.5009	1:DECEASED	TCGA-24-1562-01		Shallow Deletion		7.52868	1:PROGRESSION			TCGA-23-1027-01	Shallow Deletion	EGFR: Shallow Deletion	RAC1: Shallow Deletion	7	0.6289
TCGA-24-1843-01	Shallow Deletion	-1.1801	EGFR: Shallow Deletion		0.5608	RAC1: Shallow Deletion		0.3444	3.48489	0:ALIVE OR DEAD TUMOR FREE		3.48489	0:LIVING	TCGA-24-1843-01		Shallow Deletion		3.48489	0:CENSORED			TCGA-23-1109-01	Shallow Deletion	EGFR: Gain	RAC1: Shallow Deletion	19	0.674
TCGA-24-1844-01	Shallow Deletion	-0.5217	EGFR: Shallow Deletion		-0.7007	RAC1: Shallow Deletion		-0.1904	3.71503	0:ALIVE OR DEAD TUMOR FREE		3.71503	0:LIVING	TCGA-24-1844-01		Shallow Deletion		3.71503	0:CENSORED			TCGA-23-1110-01	Shallow Deletion	EGFR: Shallow Deletion	RAC1: Shallow Deletion	13	0.5787
TCGA-24-1846-01	Shallow Deletion	-1.0037	EGFR: Shallow Deletion		-0.9978	RAC1: Shallow Deletion		-0.921	4.37255	0:ALIVE OR DEAD TUMOR FREE		4.37255	0:LIVING	TCGA-24-1846-01		Shallow Deletion		4.37255	0:CENSORED			TCGA-23-1114-01	Shallow Deletion	EGFR: Diploid	RAC1: Shallow Deletion	23	0.4399
TCGA-24-1847-01	Shallow Deletion	0.8877	EGFR: Gain		-0.3283	RAC1: Shallow Deletion		-1.672	11.2766	0:ALIVE OR DEAD TUMOR FREE		11.2766	0:LIVING	TCGA-24-1847-01		Shallow Deletion		11.2766	0:CENSORED			TCGA-23-1118-01	Shallow Deletion	EGFR: Shallow Deletion	RAC1: Shallow Deletion	6	0.6049
TCGA-24-1850-01	Shallow Deletion	-0.4005	EGFR: Gain		-0.7788	RAC1: Shallow Deletion		-3.5524	5.52323	0:ALIVE OR DEAD TUMOR FREE		5.52323	0:LIVING	TCGA-24-1850-01		Shallow Deletion		5.52323	0:CENSORED			TCGA-23-1119-01	Shallow Deletion	EGFR: Diploid	RAC1: Deep Deletion	17	0.6121
TCGA-24-1930-01	Shallow Deletion	0.5378	EGFR: Gain		-0.1326	RAC1: Shallow Deletion		-1.5014	81.106	1:DEAD WITH TUMOR		81.106	1:DECEASED	TCGA-24-1930-01		Shallow Deletion		17.8847	1:PROGRESSION			TCGA-23-2078-01	Shallow Deletion	EGFR: Shallow Deletion	RAC1: Shallow Deletion	7	0.815
TCGA-24-2254-01	Shallow Deletion	1.0506	EGFR: Diploid		-1.5103	RAC1: Shallow Deletion		-1.2828	57.0733	1:DEAD WITH TUMOR		57.0733	1:DECEASED	TCGA-24-2254-01		Shallow Deletion		19.9231	1:PROGRESSION			TCGA-23-2079-01	Shallow Deletion	EGFR: Diploid	RAC1: Shallow Deletion	20	0.4169
TCGA-24-2262-01	Shallow Deletion	2.9889	EGFR: Gain		-1.2946	RAC1: Shallow Deletion		-2.0916	0.36164	1:DEAD WITH TUMOR		0.36164	1:DECEASED	TCGA-24-2262-01		Shallow Deletion		0.36164	1:PROGRESSION			TCGA-23-2084-01	Shallow Deletion	EGFR: Gain	RAC1: Shallow Deletion	19	0.5875
TCGA-24-2298-01	Shallow Deletion	-0.1585	EGFR: Shallow Deletion		-1.7293	RAC1: Shallow Deletion		-2.2372	53.2597	1:DEAD WITH TUMOR		53.2597	1:DECEASED	TCGA-24-2298-01		Shallow Deletion		15.419	1:PROGRESSION			TCGA-23-2641-01	Shallow Deletion	EGFR: Diploid	RAC1: Shallow Deletion	8	0.6166
TCGA-25-1314-01	Shallow Deletion	1.1183	EGFR: Diploid		-1.1286	RAC1: Diploid		-1.5967	33.0079	1:DEAD WITH TUMOR		33.0079	1:DECEASED	TCGA-25-1314-01		Shallow Deletion		9.00812	1:PROGRESSION			TCGA-24-1103-01	Shallow Deletion	EGFR: Shallow Deletion	RAC1: Shallow Deletion	4	0.392
TCGA-25-1317-01	Shallow Deletion	-0.0532	EGFR: Shallow Deletion		-1.3482	RAC1: Shallow Deletion		-1.2649	2.00546	-		2.00546	1:DECEASED	TCGA-25-1317-01		Shallow Deletion		2.00546	0:CENSORED			TCGA-24-1104-01	Shallow Deletion	EGFR: Diploid	RAC1: Shallow Deletion	8	0.5075
TCGA-25-1321-01	Shallow Deletion	0.7579	EGFR: Gain		-0.6993	RAC1: Shallow Deletion		-0.9856	33.9613	1:DEAD WITH TUMOR		33.9613	1:DECEASED	TCGA-25-1321-01		Shallow Deletion		14.9259	1:PROGRESSION			TCGA-24-1105-01	Shallow Deletion	EGFR: Gain	RAC1: Shallow Deletion	20	0.7386
TCGA-25-1630-01	Shallow Deletion	-0.9014	EGFR: Shallow Deletion		0.3826	RAC1: Shallow Deletion		0.14	38.2023	-		38.2023	1:DECEASED	TCGA-25-1630-01		Shallow Deletion		38.2023	0:CENSORED			TCGA-24-1425-01	Shallow Deletion	EGFR: Diploid	RAC1: Shallow Deletion	10	0.8725
TCGA-25-1632-01	Shallow Deletion	-1.5504	EGFR: Shallow Deletion		-0.9844	RAC1: Shallow Deletion		-1.6306	59.1446	1:DEAD WITH TUMOR		59.1446	1:DECEASED	TCGA-25-1632-01		Shallow Deletion		17.6546	1:PROGRESSION			TCGA-24-1427-01	Shallow Deletion	EGFR: Shallow Deletion	RAC1: Diploid	17	0.6776
TCGA-25-1633-01	Shallow Deletion	0.2855	EGFR: Shallow Deletion		-1.2187	RAC1: Shallow Deletion		-2.5489	62.1692	1:DEAD WITH TUMOR		62.1692	1:DECEASED	TCGA-25-1633-01		Shallow Deletion		20.2518	1:PROGRESSION			TCGA-24-1430-01	Shallow Deletion	EGFR: Shallow Deletion	RAC1: Shallow Deletion	6	0.4927
TCGA-25-1635-01	Shallow Deletion	-0.7719	EGFR: Shallow Deletion		0.1647	RAC1: Shallow Deletion		-0.0814	52.0433	1:DEAD WITH TUMOR		52.0433	1:DECEASED	TCGA-25-1635-01		Shallow Deletion		20.1861	1:PROGRESSION			TCGA-24-1434-01	Shallow Deletion	EGFR: Shallow Deletion	RAC1: Shallow Deletion	19	0.5119
TCGA-25-2042-01	Shallow Deletion	0.2672	EGFR: Shallow Deletion		-1.3458	RAC1: Shallow Deletion		-2.2855	13.019	1:DEAD WITH TUMOR		13.019	1:DECEASED	TCGA-25-2042-01		Shallow Deletion		13.019	1:PROGRESSION			TCGA-24-1435-01	Shallow Deletion	EGFR: Shallow Deletion	RAC1: Shallow Deletion	8	0.4667
TCGA-25-2391-01	Shallow Deletion	1.0131	EGFR: Diploid		-1.6332	RAC1: Shallow Deletion		-1.212	49.0515	0:ALIVE OR DEAD TUMOR FREE		49.0515	1:DECEASED	TCGA-25-2391-01		Shallow Deletion		49.0515	0:CENSORED			TCGA-24-1436-01	Shallow Deletion	EGFR: Shallow Deletion	RAC1: Shallow Deletion	26	0.5818
TCGA-25-2396-01	Shallow Deletion	-1.5021	EGFR: Shallow Deletion		-0.6449	RAC1: Shallow Deletion		-0.2852	3.02462	-		3.02462	1:DECEASED	TCGA-25-2396-01		Shallow Deletion		3.02462	0:CENSORED			TCGA-24-1463-01	Shallow Deletion	EGFR: Diploid	RAC1: Diploid	13	0.6403
TCGA-25-2399-01	Shallow Deletion	1.4096	EGFR: Diploid		-1.72	RAC1: Shallow Deletion		-1.3148	19.9888	1:DEAD WITH TUMOR		19.9888	1:DECEASED	TCGA-25-2399-01		Shallow Deletion		7.98895	1:PROGRESSION			TCGA-24-1464-01	Shallow Deletion	EGFR: Shallow Deletion	RAC1: Shallow Deletion	9	0.4249
TCGA-25-2400-01	Shallow Deletion	1.3527	EGFR: Gain		-0.7265	RAC1: Shallow Deletion		-1.2948	42.016	1:DEAD WITH TUMOR		42.016	1:DECEASED	TCGA-25-2400-01		Shallow Deletion		18.9697	1:PROGRESSION			TCGA-24-1546-01	Shallow Deletion	EGFR: Diploid	RAC1: Shallow Deletion	7	0.407
TCGA-25-2404-01	Shallow Deletion	-0.5355	EGFR: Diploid		0.4615	RAC1: Shallow Deletion		-0.4533	29.0298	1:DEAD WITH TUMOR		29.0298	1:DECEASED	TCGA-25-2404-01		Shallow Deletion		14.0053	1:PROGRESSION			TCGA-24-1548-01	Shallow Deletion	EGFR: Shallow Deletion	RAC1: Shallow Deletion	25	0.4527
TCGA-29-1691-01	Shallow Deletion	-1.3047	EGFR: Shallow Deletion		-0.1494	RAC1: Shallow Deletion		0.337	48.3282	1:DEAD WITH TUMOR		48.3282	1:DECEASED	TCGA-29-1691-01		Shallow Deletion		20.1532	1:PROGRESSION			TCGA-24-1562-01	Shallow Deletion	EGFR: Diploid	RAC1: Shallow Deletion	14	0.5403
TCGA-29-1701-01	Shallow Deletion	-2.0951	EGFR: Shallow Deletion		-0.021	RAC1: Shallow Deletion		1.0572	16.9313	1:DEAD WITH TUMOR		16.9313	1:DECEASED	TCGA-29-1701-01		Shallow Deletion		9.79715	1:PROGRESSION			TCGA-24-1843-01	Shallow Deletion	EGFR: Shallow Deletion	RAC1: Shallow Deletion	17	0.429
TCGA-29-1702-01	Shallow Deletion	-0.733	EGFR: Diploid		-0.5599	RAC1: Shallow Deletion		0.3696	23.934	1:DEAD WITH TUMOR		23.934	1:DECEASED	TCGA-29-1702-01		Shallow Deletion		9.40264	1:PROGRESSION			TCGA-24-1844-01	Shallow Deletion	EGFR: Shallow Deletion	RAC1: Shallow Deletion	19	0.4302
TCGA-29-1703-01	Shallow Deletion	-0.646	EGFR: Shallow Deletion		-0.6244	RAC1: Shallow Deletion		0.4407	59.6706	1:DEAD WITH TUMOR		59.6706	1:DECEASED	TCGA-29-1703-01		Shallow Deletion		10.6519	1:PROGRESSION			TCGA-24-1846-01	Shallow Deletion	EGFR: Shallow Deletion	RAC1: Gain	10	0.687
TCGA-29-1711-01	Shallow Deletion	1.2275	EGFR: Gain		-1.0889	RAC1: Shallow Deletion		-1.3751	34.6188	0:ALIVE OR DEAD TUMOR FREE		34.6188	0:LIVING	TCGA-29-1711-01		Shallow Deletion		34.6188	0:CENSORED			TCGA-24-1847-01	Shallow Deletion	EGFR: Shallow Deletion	RAC1: Shallow Deletion	13	0.3375
TCGA-29-1761-01	Shallow Deletion	-1.45	EGFR: Shallow Deletion		-0.0846	RAC1: Shallow Deletion		0.9547	17.3587	1:DEAD WITH TUMOR		17.3587	1:DECEASED	TCGA-29-1761-01		Shallow Deletion		17.3587	1:PROGRESSION			TCGA-24-1850-01	Shallow Deletion	EGFR: Shallow Deletion	RAC1: Shallow Deletion	22	0.5159
TCGA-29-1770-01	Shallow Deletion	-0.2326	EGFR: Diploid		0.4639	RAC1: Shallow Deletion		-0.0842	24.3614	0:ALIVE OR DEAD TUMOR FREE		24.3614	0:LIVING	TCGA-29-1770-01		Shallow Deletion		12.3944	1:PROGRESSION			TCGA-24-1930-01	Shallow Deletion	EGFR: Shallow Deletion	RAC1: Shallow Deletion	17	0.5747
TCGA-29-1776-01	Shallow Deletion	-0.0523	EGFR: Diploid		-1.4207	RAC1: Shallow Deletion		-1.1138	11.8355	0:ALIVE OR DEAD TUMOR FREE		11.8355	0:LIVING	TCGA-29-1776-01		Shallow Deletion		11.8355	0:CENSORED			TCGA-24-2254-01	Shallow Deletion	EGFR: Shallow Deletion	RAC1: Shallow Deletion	12	0.9838
TCGA-29-1781-01	Shallow Deletion	-1.4113	EGFR: Shallow Deletion		-0.6716	RAC1: Shallow Deletion		0.0183	8.38347	0:ALIVE OR DEAD TUMOR FREE		8.38347	0:LIVING	TCGA-29-1781-01		Shallow Deletion		8.38347	0:CENSORED			TCGA-24-2262-01	Shallow Deletion	EGFR: Gain	RAC1: Shallow Deletion	6	0.6355
TCGA-29-2425-01	Shallow Deletion	0.351	EGFR: Shallow Deletion		-1.8447	RAC1: Shallow Deletion		-1.7144	64.9965	0:ALIVE OR DEAD TUMOR FREE		64.9965	0:LIVING	TCGA-29-2425-01		Shallow Deletion		51.846	1:PROGRESSION			TCGA-24-2298-01	Shallow Deletion	EGFR: Gain	RAC1: Shallow Deletion	14	0.6707
TCGA-30-1718-01	Shallow Deletion	-1.2427	EGFR: Shallow Deletion		-0.4253	RAC1: Shallow Deletion		-0.5878	51.9118	1:DEAD WITH TUMOR		51.9118	1:DECEASED	TCGA-30-1718-01		Shallow Deletion		29.4572	1:PROGRESSION			TCGA-25-1314-01	Shallow Deletion	EGFR: Gain	RAC1: Shallow Deletion	10	0.6615
TCGA-30-1855-01	Shallow Deletion	1.0081	EGFR: Gain		1.9586	RAC1: Gain		-0.283	2.46573	1:DEAD WITH TUMOR		2.46573	1:DECEASED	TCGA-30-1855-01		Shallow Deletion		2.46573	1:PROGRESSION			TCGA-25-1317-01	Shallow Deletion	EGFR: Diploid	RAC1: Shallow Deletion	27	0.9152
TCGA-31-1944-01	Shallow Deletion	0.0155	EGFR: Diploid		-1.0619	RAC1: Shallow Deletion		-0.6085	45.5666	0:ALIVE OR DEAD TUMOR FREE		45.5666	0:LIVING	TCGA-31-1944-01		Shallow Deletion		22.2902	1:PROGRESSION			TCGA-25-1321-01	Shallow Deletion	EGFR: Gain	RAC1: Shallow Deletion	24	0.3801
TCGA-36-1568-01	Shallow Deletion	0.7551	EGFR: Diploid		-1.5168	RAC1: Shallow Deletion		-2.5338	28.7668	0:ALIVE OR DEAD TUMOR FREE		28.7668	0:LIVING	TCGA-36-1568-01		Shallow Deletion		18.0162	1:PROGRESSION			TCGA-25-1630-01	Shallow Deletion	EGFR: Shallow Deletion	RAC1: Shallow Deletion	10	0.5763
TCGA-36-1569-01	Shallow Deletion	-0.0082	EGFR: Shallow Deletion		-0.5977	RAC1: Shallow Deletion		-1.4915	29.0956	0:ALIVE OR DEAD TUMOR FREE		29.0956	0:LIVING	TCGA-36-1569-01		Shallow Deletion		29.0956	0:CENSORED			TCGA-25-1632-01	Shallow Deletion	EGFR: Diploid	RAC1: Diploid	10	0.666
TCGA-36-1570-01	Shallow Deletion	-0.0774	EGFR: Diploid		-1.653	RAC1: Shallow Deletion		-1.0512	21.534	0:ALIVE OR DEAD TUMOR FREE		21.534	0:LIVING	TCGA-36-1570-01		Shallow Deletion		12.3286	1:PROGRESSION			TCGA-25-1633-01	Shallow Deletion	EGFR: Shallow Deletion	RAC1: Shallow Deletion	20	0.6608
TCGA-36-1571-01	Shallow Deletion	0.2781	EGFR: Gain		-1.1985	RAC1: Shallow Deletion		-0.9668	22.8491	1:DEAD WITH TUMOR		22.8491	1:DECEASED	TCGA-36-1571-01		Shallow Deletion		12.3286	1:PROGRESSION			TCGA-25-1635-01	Shallow Deletion	EGFR: Gain	RAC1: Shallow Deletion	21	0.747
TCGA-36-1574-01	Shallow Deletion	-0.232	EGFR: Shallow Deletion		-0.9417	RAC1: Shallow Deletion		-0.688	22.5532	0:ALIVE OR DEAD TUMOR FREE		22.5532	0:LIVING	TCGA-36-1574-01		Shallow Deletion		21.3039	1:PROGRESSION			TCGA-25-1877-01	Shallow Deletion	EGFR: Shallow Deletion	RAC1: Shallow Deletion	22	0.3297
TCGA-57-1583-01	Shallow Deletion	-3.1155	EGFR: Diploid		-1.1872	RAC1: Shallow Deletion		-0.0197	11.3752	1:DEAD WITH TUMOR		11.3752	1:DECEASED	TCGA-57-1583-01		Shallow Deletion		11.3752	1:PROGRESSION			TCGA-25-2042-01	Shallow Deletion	EGFR: Shallow Deletion	RAC1: Shallow Deletion	7	0.5371
TCGA-57-1993-01	Shallow Deletion	-0.5288	EGFR: Diploid		-1.7707	RAC1: Shallow Deletion		-1.1718	25.0847	0:ALIVE OR DEAD TUMOR FREE		25.0847	0:LIVING	TCGA-57-1993-01		Shallow Deletion		25.0847	0:CENSORED			TCGA-25-2391-01	Shallow Deletion	EGFR: Shallow Deletion	RAC1: Shallow Deletion	5	0.4293
TCGA-59-2352-01	Shallow Deletion	-0.7112	EGFR: Shallow Deletion		-1.7152	RAC1: Shallow Deletion		-2.1677	9.40264	1:DEAD WITH TUMOR		9.40264	1:DECEASED	TCGA-59-2352-01		Shallow Deletion		9.40264	1:PROGRESSION			TCGA-25-2396-01	Shallow Deletion	EGFR: Shallow Deletion	RAC1: Shallow Deletion	14	0.6064
TCGA-59-2354-01	Shallow Deletion	0.0385	EGFR: Diploid		-1.3425	RAC1: Shallow Deletion		-1.4847	34.3887	1:DEAD WITH TUMOR		34.3887	1:DECEASED	TCGA-59-2354-01		Shallow Deletion		15.1889	1:PROGRESSION			TCGA-25-2399-01	Shallow Deletion	EGFR: Shallow Deletion	RAC1: Shallow Deletion	8	0.8503
TCGA-61-1724-01	Shallow Deletion	0.9928	EGFR: Diploid		1.4924	RAC1: Gain		-1.5694	20.9422	1:DEAD WITH TUMOR		20.9422	1:DECEASED	TCGA-61-1724-01		Shallow Deletion		20.9422	1:PROGRESSION			TCGA-25-2400-01	Shallow Deletion	EGFR: Shallow Deletion	RAC1: Shallow Deletion	22	0.3905
TCGA-61-1725-01	Shallow Deletion	-0.8527	EGFR: Diploid		-1.1634	RAC1: Shallow Deletion		0.1383	31.4298	0:ALIVE OR DEAD TUMOR FREE		31.4298	0:LIVING	TCGA-61-1725-01		Shallow Deletion		27.7476	1:PROGRESSION			TCGA-25-2404-01	Shallow Deletion	EGFR: Diploid	RAC1: Shallow Deletion	15	0.3514
TCGA-61-1728-01	Shallow Deletion	-0.0511	EGFR: Diploid		0.6078	RAC1: Shallow Deletion		0.2162	27.8791	0:ALIVE OR DEAD TUMOR FREE		27.8791	0:LIVING	TCGA-61-1728-01		Shallow Deletion		17.5231	1:PROGRESSION			TCGA-29-1691-01	Shallow Deletion	EGFR: Shallow Deletion	RAC1: Shallow Deletion	8	0.4615
TCGA-61-1740-01	Shallow Deletion	-0.8262	EGFR: Shallow Deletion		-0.6357	RAC1: Shallow Deletion		-0.7662	2.43285	1:DEAD WITH TUMOR		2.43285	1:DECEASED	TCGA-61-1740-01		Shallow Deletion		2.43285	1:PROGRESSION			TCGA-29-1701-01	Shallow Deletion	EGFR: Diploid	RAC1: Shallow Deletion	22	0.2357
TCGA-61-1914-01	Shallow Deletion	-0.2964	EGFR: Gain		-0.6592	RAC1: Shallow Deletion		0.0473	56.6131	0:ALIVE OR DEAD TUMOR FREE		56.6131	0:LIVING	TCGA-61-1914-01		Shallow Deletion		55.035	1:PROGRESSION			TCGA-29-1702-01	Shallow Deletion	EGFR: Gain	RAC1: Shallow Deletion	20	0.5945
TCGA-61-1995-01	Shallow Deletion	0.4103	EGFR: Shallow Deletion		-0.5571	RAC1: Shallow Deletion		-0.367	2.00546	0:ALIVE OR DEAD TUMOR FREE		2.00546	0:LIVING	TCGA-61-1995-01		Shallow Deletion		2.00546	0:CENSORED			TCGA-29-1703-01	Shallow Deletion	EGFR: Diploid	RAC1: Shallow Deletion	17	0.5418
TCGA-61-2008-01	Shallow Deletion	-0.6698	EGFR: Shallow Deletion		-1.0438	RAC1: Shallow Deletion		-1.2642	30.6408	0:ALIVE OR DEAD TUMOR FREE		30.6408	0:LIVING	TCGA-61-2008-01		Shallow Deletion		26.8929	1:PROGRESSION			TCGA-29-1711-01	Shallow Deletion	EGFR: Shallow Deletion	RAC1: Shallow Deletion	4	0.6849
TCGA-61-2009-01	Shallow Deletion	-0.9802	EGFR: Shallow Deletion		-1.0395	RAC1: Shallow Deletion		-1.1305	39.8461	0:ALIVE OR DEAD TUMOR FREE		39.8461	0:LIVING	TCGA-61-2009-01		Shallow Deletion		3.32051	1:PROGRESSION			TCGA-29-1761-01	Shallow Deletion	EGFR: Shallow Deletion	RAC1: Shallow Deletion	18	0.5038
TCGA-61-2012-01	Shallow Deletion	1.8747	EGFR: Gain		-0.5679	RAC1: Shallow Deletion		-1.314	30.6408	0:ALIVE OR DEAD TUMOR FREE		30.6408	0:LIVING	TCGA-61-2012-01		Shallow Deletion		30.6408	0:CENSORED			TCGA-29-1766-01	Shallow Deletion	EGFR: Diploid	RAC1: Shallow Deletion	22	0.7624
TCGA-61-2109-01	Shallow Deletion	0.5095	EGFR: Diploid		-2.0485	RAC1: Shallow Deletion		-1.615	20.6792	1:DEAD WITH TUMOR		20.6792	1:DECEASED	TCGA-61-2109-01		Shallow Deletion		15.2875	1:PROGRESSION			TCGA-29-1769-01	Shallow Deletion	EGFR: Shallow Deletion	RAC1: Shallow Deletion	8	0.5565
TCGA-61-2111-01	Shallow Deletion	0.9554	EGFR: Diploid		-0.6264	RAC1: Shallow Deletion		-0.2213	125.752	0:ALIVE OR DEAD TUMOR FREE		125.752	0:LIVING	TCGA-61-2111-01		Shallow Deletion		72.4924	1:PROGRESSION			TCGA-29-1770-01	Shallow Deletion	EGFR: Gain	RAC1: Shallow Deletion	15	0.4458
TCGA-OY-A56P-01	Shallow Deletion	0.9003	EGFR: Gain		-1.8967	RAC1: Shallow Deletion		-0.6315	39.6818	0:ALIVE OR DEAD TUMOR FREE		39.6818	0:LIVING	TCGA-OY-A56P-01		Shallow Deletion		26.1038	1:PROGRESSION			TCGA-29-1776-01	Shallow Deletion	EGFR: Shallow Deletion	RAC1: Shallow Deletion	7	0.586
TCGA-WR-A838-01	Shallow Deletion	-1.7483	EGFR: Shallow Deletion		-1.2061	RAC1: Shallow Deletion		0.1224	9.99441	1:DEAD WITH TUMOR		9.99441	1:DECEASED	TCGA-WR-A838-01		Shallow Deletion		8.05471	1:PROGRESSION			TCGA-29-1781-01	Shallow Deletion	EGFR: Shallow Deletion	RAC1: Shallow Deletion	9	0.6387
TCGA-HZ-7922-01	Shallow Deletion	0.7219	EGFR: Shallow Deletion		-0.7593	RAC1: Shallow Deletion		-0.3385	0.131505	0:ALIVE OR DEAD TUMOR FREE		0.131505	0:LIVING	TCGA-HZ-7922-01		Shallow Deletion		0.131505	0:CENSORED			TCGA-29-2425-01	Shallow Deletion	EGFR: Diploid	RAC1: Shallow Deletion	20	0.5255
TCGA-L1-A7W4-01	Shallow Deletion	1.3206	EGFR: Shallow Deletion		-1.0578	RAC1: Diploid		1.091	9.13963	1:DEAD WITH TUMOR		9.13963	1:DECEASED	TCGA-L1-A7W4-01		Shallow Deletion		4.24105	1:PROGRESSION			TCGA-29-2431-01	Shallow Deletion	EGFR: Diploid	RAC1: Shallow Deletion	16	0.653
TCGA-XN-A8T3-01	Shallow Deletion	-0.2341	EGFR: Shallow Deletion		-1.0079	RAC1: Shallow Deletion		-0.0229	31.2654	0:ALIVE OR DEAD TUMOR FREE		31.2654	0:LIVING	TCGA-XN-A8T3-01		Shallow Deletion		31.2654	0:CENSORED			TCGA-30-1718-01	Shallow Deletion	EGFR: Diploid	RAC1: Shallow Deletion	21	0.4367
TCGA-CH-5761-01	Shallow Deletion	-0.8363	EGFR: Shallow Deletion		-2.4275	RAC1: Shallow Deletion		-0.7764	0.920538	0:ALIVE OR DEAD TUMOR FREE		0.920538	0:LIVING	TCGA-CH-5761-01		Shallow Deletion		0.920538	0:CENSORED			TCGA-30-1853-01	Shallow Deletion	EGFR: Shallow Deletion	RAC1: Shallow Deletion	17	0.81
TCGA-SU-A7E7-01	Shallow Deletion	0.694	EGFR: Diploid		-2.0696	RAC1: Shallow Deletion		-1.2346	18.1149	0:ALIVE OR DEAD TUMOR FREE		18.1149	0:LIVING	TCGA-SU-A7E7-01		Shallow Deletion		18.1149	0:CENSORED			TCGA-30-1855-01	Shallow Deletion	EGFR: Shallow Deletion	RAC1: Shallow Deletion	15	0.5761
TCGA-XQ-A8TA-01	Shallow Deletion	-1.6348	EGFR: Shallow Deletion		-0.3849	RAC1: Gain		1.1104	4.79995	1:DEAD WITH TUMOR		4.79995	1:DECEASED	TCGA-XQ-A8TA-01		Shallow Deletion		4.79995	1:PROGRESSION			TCGA-30-1866-01	Shallow Deletion	EGFR: Shallow Deletion	RAC1: Shallow Deletion	17	0.51
TCGA-DX-A23Y-01	Shallow Deletion	0.6664	EGFR: Gain		-0.6331	RAC1: Shallow Deletion		-1.0887	6.27938	1:DEAD WITH TUMOR		6.27938	1:DECEASED	TCGA-DX-A23Y-01		Shallow Deletion		5.65473	1:PROGRESSION			TCGA-30-1887-01	Shallow Deletion	EGFR: Shallow Deletion	RAC1: Shallow Deletion	16	0.6623
TCGA-DX-A3LY-01	Shallow Deletion	-1.4949	EGFR: Shallow Deletion		-0.5422	RAC1: Shallow Deletion		-0.8839	33.4353	0:ALIVE OR DEAD TUMOR FREE		33.4353	0:LIVING	TCGA-DX-A3LY-01		Shallow Deletion		33.4353	0:CENSORED			TCGA-30-1892-01	Shallow Deletion	EGFR: Gain	RAC1: Shallow Deletion	12	0.9272
TCGA-DX-A3M1-01	Shallow Deletion	-0.6263	EGFR: Shallow Deletion		-0.0043	RAC1: Gain		-1.6794	44.679	0:ALIVE OR DEAD TUMOR FREE		44.679	0:LIVING	TCGA-DX-A3M1-01		Shallow Deletion		39.8461	1:PROGRESSION			TCGA-31-1944-01	Shallow Deletion	EGFR: Gain	RAC1: Gain	10	0.6632
TCGA-DX-A3U7-01	Shallow Deletion	-0.713	EGFR: Shallow Deletion		-0.5544	RAC1: Shallow Deletion		-1.478	51.0241	1:DEAD WITH TUMOR		51.0241	1:DECEASED	TCGA-DX-A3U7-01		Shallow Deletion		11.4738	1:PROGRESSION			TCGA-36-1568-01	Shallow Deletion	EGFR: Shallow Deletion	RAC1: Shallow Deletion	6	0.5945
TCGA-DX-A3UD-01	Shallow Deletion	0.092	EGFR: Diploid		-2.2264	RAC1: Shallow Deletion		-0.8634	50.4323	0:ALIVE OR DEAD TUMOR FREE		50.4323	0:LIVING	TCGA-DX-A3UD-01		Shallow Deletion		19.8244	1:PROGRESSION			TCGA-36-1569-01	Shallow Deletion	EGFR: Shallow Deletion	RAC1: Shallow Deletion	22	0.4888
TCGA-DX-A48P-01	Shallow Deletion	0.1243	EGFR: Shallow Deletion		-1.0204	RAC1: Shallow Deletion		-1.4154	46.0269	0:ALIVE OR DEAD TUMOR FREE		46.0269	0:LIVING	TCGA-DX-A48P-01		Shallow Deletion		46.0269	0:CENSORED			TCGA-36-1570-01	Shallow Deletion	EGFR: Diploid	RAC1: Shallow Deletion	5	0.3795
TCGA-DX-A48U-01	Shallow Deletion	-0.1675	EGFR: Shallow Deletion		-2.431	RAC1: Shallow Deletion		-1.8608	108.821	0:ALIVE OR DEAD TUMOR FREE		108.821	0:LIVING	TCGA-DX-A48U-01		Shallow Deletion		108.821	0:CENSORED			TCGA-36-1571-01	Shallow Deletion	EGFR: Diploid	RAC1: Shallow Deletion	20	0.3967
TCGA-DX-A6BF-01	Shallow Deletion	-0.9206	EGFR: Amplification		-0.095	RAC1: Shallow Deletion		-1.2922	31.9558	0:ALIVE OR DEAD TUMOR FREE		31.9558	0:LIVING	TCGA-DX-A6BF-01		Shallow Deletion		31.1339	1:PROGRESSION			TCGA-36-1574-01	Shallow Deletion	EGFR: Diploid	RAC1: Shallow Deletion	7	0.3512
TCGA-DX-A6YT-01	Shallow Deletion	0.3385	EGFR: Shallow Deletion		-0.5107	RAC1: Diploid		-1.888	67.1993	0:ALIVE OR DEAD TUMOR FREE		67.1993	0:LIVING	TCGA-DX-A6YT-01		Shallow Deletion		67.1993	0:CENSORED			TCGA-36-2530-01	Shallow Deletion	EGFR: Shallow Deletion	RAC1: Shallow Deletion	7	0.4706
TCGA-DX-A6YZ-01	Shallow Deletion	-0.2898	EGFR: Gain		-1.0749	RAC1: Shallow Deletion		-0.9757	86.3004	0:ALIVE OR DEAD TUMOR FREE		86.3004	0:LIVING	TCGA-DX-A6YZ-01		Shallow Deletion		86.3004	0:CENSORED			TCGA-36-2552-01	Shallow Deletion	EGFR: Diploid	RAC1: Shallow Deletion	21	0.3807
TCGA-DX-A7EN-01	Shallow Deletion	-0.5332	EGFR: Shallow Deletion		-2.3831	RAC1: Shallow Deletion		-2.3612	30.3449	0:ALIVE OR DEAD TUMOR FREE		30.3449	0:LIVING	TCGA-DX-A7EN-01		Shallow Deletion		11.5725	1:PROGRESSION			TCGA-42-2589-01	Shallow Deletion	EGFR: Gain	RAC1: Shallow Deletion	6	0.5665
TCGA-DX-AB2P-01	Shallow Deletion	-0.4124	EGFR: Shallow Deletion		-0.9934	RAC1: Shallow Deletion		0.2818	12.0656	1:DEAD WITH TUMOR		12.0656	1:DECEASED	TCGA-DX-AB2P-01		Shallow Deletion		5.29309	1:PROGRESSION			TCGA-42-2591-01	Shallow Deletion	EGFR: Shallow Deletion	RAC1: Shallow Deletion	7	0.389
TCGA-DX-AB3A-01	Shallow Deletion	-0.2411	EGFR: Diploid		-0.7188	RAC1: Shallow Deletion		-0.6758	32.1531	1:DEAD WITH TUMOR		32.1531	1:DECEASED	TCGA-DX-AB3A-01		Shallow Deletion		17.5231	1:PROGRESSION			TCGA-57-1583-01	Shallow Deletion	EGFR: Diploid	RAC1: Shallow Deletion	17	0.4202
TCGA-HS-A5N7-01	Shallow Deletion	0.49	EGFR: Shallow Deletion		-1.8596	RAC1: Shallow Deletion		-1.9937	33.3037	0:ALIVE OR DEAD TUMOR FREE		33.3037	0:LIVING	TCGA-HS-A5N7-01		Shallow Deletion		33.3037	0:CENSORED			TCGA-57-1992-01	Shallow Deletion	EGFR: Gain	RAC1: Shallow Deletion	16	0.767
TCGA-IE-A3OV-01	Shallow Deletion	0.1989	EGFR: Shallow Deletion		-1.5899	RAC1: Shallow Deletion		-1.3589	80.4813	1:DEAD WITH TUMOR		80.4813	1:DECEASED	TCGA-IE-A3OV-01		Shallow Deletion		16.1094	1:PROGRESSION			TCGA-57-1993-01	Shallow Deletion	EGFR: Shallow Deletion	RAC1: Shallow Deletion	19	0.7718
TCGA-IW-A3M6-01	Shallow Deletion	-1.4507	EGFR: Shallow Deletion		-1.4747	RAC1: Shallow Deletion		-0.397	22.6189	0:ALIVE OR DEAD TUMOR FREE		22.6189	0:LIVING	TCGA-IW-A3M6-01		Shallow Deletion		22.6189	0:CENSORED			TCGA-59-2352-01	Shallow Deletion	EGFR: Shallow Deletion	RAC1: Shallow Deletion	18	0.9339
TCGA-K1-A42W-01	Shallow Deletion	-0.4092	EGFR: Shallow Deletion		-1.2278	RAC1: Shallow Deletion		-0.8187	62.1692	0:ALIVE OR DEAD TUMOR FREE		62.1692	0:LIVING	TCGA-K1-A42W-01		Shallow Deletion		27.1559	1:PROGRESSION			TCGA-59-2354-01	Shallow Deletion	EGFR: Diploid	RAC1: Shallow Deletion	9	0.6154
TCGA-K1-A6RV-01	Shallow Deletion	-1.0927	EGFR: Shallow Deletion		1.5058	RAC1: Diploid		0.5054	5.19446	0:ALIVE OR DEAD TUMOR FREE		5.19446	0:LIVING	TCGA-K1-A6RV-01		Shallow Deletion		5.19446	0:CENSORED			TCGA-61-1722-01	Shallow Deletion	EGFR: Shallow Deletion	RAC1: Shallow Deletion	11	0.9443
TCGA-KD-A5QS-01	Shallow Deletion	-2.1618	EGFR: Gain		-1.7977	RAC1: Shallow Deletion		-0.5472	63.813	1:DEAD WITH TUMOR		63.813	1:DECEASED	TCGA-KD-A5QS-01		Shallow Deletion		11.5396	1:PROGRESSION			TCGA-61-1724-01	Shallow Deletion	EGFR: Diploid	RAC1: Shallow Deletion	9	0.4628
TCGA-KF-A41W-01	Shallow Deletion	-0.6863	EGFR: Shallow Deletion		-0.7048	RAC1: Shallow Deletion		0.2033	11.704	0:ALIVE OR DEAD TUMOR FREE		11.704	0:LIVING	TCGA-KF-A41W-01		Shallow Deletion		11.704	0:CENSORED			TCGA-61-1725-01	Shallow Deletion	EGFR: Shallow Deletion	RAC1: Shallow Deletion	6	0.4446
TCGA-PC-A5DO-01	Shallow Deletion	0.3703	EGFR: Shallow Deletion		-2.4807	RAC1: Shallow Deletion		-2.1138	81.0073	1:DEAD WITH TUMOR		81.0073	1:DECEASED	TCGA-PC-A5DO-01		Shallow Deletion		81.0073	1:PROGRESSION			TCGA-61-1728-01	Shallow Deletion	EGFR: Diploid	RAC1: Shallow Deletion	19	0.3329
TCGA-RN-AAAQ-01	Shallow Deletion	-3.0555	EGFR: Shallow Deletion		0.1025	RAC1: Shallow Deletion		-1.272	16.7669	0:ALIVE OR DEAD TUMOR FREE		16.7669	0:LIVING	TCGA-RN-AAAQ-01		Shallow Deletion		10.093	1:PROGRESSION			TCGA-61-1740-01	Shallow Deletion	EGFR: Shallow Deletion	RAC1: Shallow Deletion	7	0.42
TCGA-WK-A8XS-01	Shallow Deletion	0.45	EGFR: Shallow Deletion		-2.5498	RAC1: Shallow Deletion		-1.7085	84.7881	0:ALIVE OR DEAD TUMOR FREE		84.7881	0:LIVING	TCGA-WK-A8XS-01		Shallow Deletion		84.7881	0:CENSORED			TCGA-61-1906-01	Shallow Deletion	EGFR: Diploid	RAC1: Gain	29	0.9414
TCGA-WK-A8XX-01	Shallow Deletion	0.0843	EGFR: Shallow Deletion		-0.8744	RAC1: Shallow Deletion		-0.8389	38.2681	1:DEAD WITH TUMOR		38.2681	1:DECEASED	TCGA-WK-A8XX-01		Shallow Deletion		3.64928	1:PROGRESSION			TCGA-61-1913-01	Shallow Deletion	EGFR: Diploid	RAC1: Shallow Deletion	5	0.4501
TCGA-X6-A8C6-01	Shallow Deletion	-0.1729	EGFR: Diploid		-1.055	RAC1: Shallow Deletion		-2.0153	35.0791	1:DEAD WITH TUMOR		35.0791	1:DECEASED	TCGA-X6-A8C6-01		Shallow Deletion		13.4136	1:PROGRESSION			TCGA-61-1914-01	Shallow Deletion	EGFR: Diploid	RAC1: Shallow Deletion	9	0.4081
TCGA-X9-A971-01	Shallow Deletion	-0.0581	EGFR: Shallow Deletion		-1.5724	RAC1: Shallow Deletion		-2.0305	27.3202	0:ALIVE OR DEAD TUMOR FREE		27.3202	0:LIVING	TCGA-X9-A971-01		Shallow Deletion		7.3643	1:PROGRESSION			TCGA-61-1915-01	Shallow Deletion	EGFR: Shallow Deletion	RAC1: Shallow Deletion	16	0.7076
TCGA-D3-A3CE-06	Shallow Deletion	0.3239	EGFR: Shallow Deletion		-2.0728	RAC1: Shallow Deletion		-0.7064	60.2295	1:DEAD WITH TUMOR		60.2295	1:DECEASED	TCGA-D3-A3CE-06		Shallow Deletion		0	1:PROGRESSION			TCGA-61-1995-01	Shallow Deletion	EGFR: Shallow Deletion	RAC1: Shallow Deletion	14	0.87
TCGA-D3-A3MV-06	Shallow Deletion	-0.2102	EGFR: Gain		-1.561	RAC1: Shallow Deletion		-0.6319	45.3036	0:ALIVE OR DEAD TUMOR FREE		45.3036	0:LIVING	TCGA-D3-A3MV-06		Shallow Deletion		0.526022	1:PROGRESSION			TCGA-61-2008-01	Shallow Deletion	EGFR: Diploid	RAC1: Shallow Deletion	12	0.7463
TCGA-D3-A8GS-06	Shallow Deletion	-2.0496	EGFR: Shallow Deletion		-2.5646	RAC1: Shallow Deletion		-0.9908	117.171	1:DEAD WITH TUMOR		117.171	1:DECEASED	TCGA-D3-A8GS-06		Shallow Deletion		86.8264	1:PROGRESSION			TCGA-61-2009-01	Shallow Deletion	EGFR: Gain	RAC1: Shallow Deletion	27	0.4098
TCGA-DA-A1HW-06	Shallow Deletion	-0.5837	EGFR: Shallow Deletion		3.1138	RAC1: Amplification		-0.4921	26.9586	0:ALIVE OR DEAD TUMOR FREE		26.9586	0:LIVING	TCGA-DA-A1HW-06		Shallow Deletion		28.0107	1:PROGRESSION			TCGA-61-2012-01	Shallow Deletion	EGFR: Diploid	RAC1: Shallow Deletion	19	0.6201
TCGA-DA-A3F8-06	Shallow Deletion	-0.0299	EGFR: Deep Deletion		-1.347	RAC1: Shallow Deletion		-0.4983	43.3639	0:ALIVE OR DEAD TUMOR FREE		43.3639	0:LIVING	TCGA-DA-A3F8-06		Shallow Deletion		43.3639	0:CENSORED			TCGA-61-2087-01	Shallow Deletion	EGFR: Shallow Deletion	RAC1: Shallow Deletion	7	0.8309
TCGA-EB-A44R-06	Shallow Deletion	-0.2737	EGFR: Shallow Deletion		2.9064	RAC1: Amplification		-0.7386	10.3561	0:ALIVE OR DEAD TUMOR FREE		10.3561	1:DECEASED	TCGA-EB-A44R-06		Shallow Deletion		10.3561	0:CENSORED			TCGA-61-2096-01	Shallow Deletion	EGFR: Shallow Deletion	RAC1: Shallow Deletion	7	0.6941
TCGA-EE-A183-06	Shallow Deletion	0.0386	EGFR: Gain		-1.1202	RAC1: Diploid		-3.7505	-	-		-	-	TCGA-EE-A183-06		Shallow Deletion		-	-			TCGA-61-2109-01	Shallow Deletion	EGFR: Shallow Deletion	RAC1: Shallow Deletion	9	0.4458
TCGA-EE-A20C-06	Shallow Deletion	-2.221	EGFR: Shallow Deletion		-1.0392	RAC1: Shallow Deletion		1.0607	-	-		-	-	TCGA-EE-A20C-06		Shallow Deletion		-	-			TCGA-61-2612-01	Shallow Deletion	EGFR: Gain	RAC1: Shallow Deletion	24	0.5716
TCGA-EE-A29M-06	Shallow Deletion	-1.183	EGFR: Shallow Deletion		-0.9045	RAC1: Shallow Deletion		0.175	56.8432	0:ALIVE OR DEAD TUMOR FREE		56.8432	0:LIVING	TCGA-EE-A29M-06		Shallow Deletion		56.8432	0:CENSORED			TCGA-OY-A56P-01	Shallow Deletion	EGFR: Diploid	RAC1: Shallow Deletion	27	0.9197
TCGA-EE-A2A5-06	Shallow Deletion	0.9163	EGFR: Shallow Deletion		-1.2082	RAC1: Shallow Deletion		-0.4459	39.2872	1:DEAD WITH TUMOR		39.2872	1:DECEASED	TCGA-EE-A2A5-06		Shallow Deletion		33.7969	1:PROGRESSION			TCGA-WR-A838-01	Shallow Deletion	EGFR: Diploid	RAC1: Shallow Deletion	20	0.3766
TCGA-EE-A3JA-06	Shallow Deletion	-0.6078	EGFR: Shallow Deletion		-0.1603	RAC1: Shallow Deletion		0.6443	53.1939	1:DEAD WITH TUMOR		53.1939	1:DECEASED	TCGA-EE-A3JA-06		Shallow Deletion		17.7204	1:PROGRESSION			TCGA-24-0982-01	Shallow Deletion	EGFR: Diploid	RAC1: Shallow Deletion	23	0.5237
TCGA-EE-A3JI-06	Shallow Deletion	-0.9007	EGFR: Shallow Deletion		-2.1079	RAC1: Shallow Deletion		0.2029	152.809	1:DEAD WITH TUMOR		152.809	1:DECEASED	TCGA-EE-A3JI-06		Shallow Deletion		23.8354	1:PROGRESSION			TCGA-10-0931-01	Shallow Deletion	EGFR: Diploid	RAC1: Shallow Deletion	6	0.3777
TCGA-ER-A198-06	Shallow Deletion	-0.6914	EGFR: Shallow Deletion		-2.4379	RAC1: Shallow Deletion		-0.8378	50.7611	1:DEAD WITH TUMOR		50.7611	1:DECEASED	TCGA-ER-A198-06		Shallow Deletion		0	1:PROGRESSION			TCGA-13-0795-01	Shallow Deletion	EGFR: Shallow Deletion	RAC1: Shallow Deletion	21	0.3998
TCGA-FR-A7U8-06	Shallow Deletion	-1.1983	EGFR: Shallow Deletion		1.1947	RAC1: Gain		-0.7626	27.8463	0:ALIVE OR DEAD TUMOR FREE		27.8463	0:LIVING	TCGA-FR-A7U8-06		Shallow Deletion		18.6409	1:PROGRESSION			TCGA-13-0751-01	Shallow Deletion	EGFR: Gain	RAC1: Shallow Deletion	22	0.7456
TCGA-FS-A1YX-06	Shallow Deletion	0.0388	EGFR: Shallow Deletion		-2.2742	RAC1: Shallow Deletion		-0.6657	48.5912	1:DEAD WITH TUMOR		48.5912	1:DECEASED	TCGA-FS-A1YX-06		Shallow Deletion		48.5912	1:PROGRESSION			TCGA-13-0890-01	Shallow Deletion	EGFR: Shallow Deletion	RAC1: Shallow Deletion	12	0.4668
TCGA-FS-A1ZJ-06	Shallow Deletion	0.5052	EGFR: Diploid		-0.1228	RAC1: Diploid		-0.966	47.3748	1:DEAD WITH TUMOR		47.3748	1:DECEASED	TCGA-FS-A1ZJ-06		Shallow Deletion		40.2735	1:PROGRESSION			TCGA-13-0714-01	Shallow Deletion	EGFR: Shallow Deletion	RAC1: Shallow Deletion	5	0.3557
TCGA-FS-A1ZS-06	Shallow Deletion	2.4047	EGFR: Shallow Deletion		-1.0384	RAC1: Shallow Deletion		-0.6621	148.798	0:ALIVE OR DEAD TUMOR FREE		148.798	0:LIVING	TCGA-FS-A1ZS-06		Shallow Deletion		94.0592	1:PROGRESSION			TCGA-13-0919-01	Shallow Deletion	EGFR: Diploid	RAC1: Shallow Deletion	22	0.691
TCGA-FS-A1ZT-06	Shallow Deletion	-0.1474	EGFR: Shallow Deletion		-1.1912	RAC1: Shallow Deletion		0.2151	53.1611	0:ALIVE OR DEAD TUMOR FREE		53.1611	0:LIVING	TCGA-FS-A1ZT-06		Shallow Deletion		53.1611	0:CENSORED			TCGA-10-0937-01	Shallow Deletion	EGFR: Diploid	RAC1: Shallow Deletion	4	0.397
TCGA-GN-A8LL-06	Shallow Deletion	-0.9379	EGFR: Shallow Deletion		1.0208	RAC1: Gain		-3.4966	21.3696	1:DEAD WITH TUMOR		21.3696	1:DECEASED	TCGA-GN-A8LL-06		Shallow Deletion		21.3696	1:PROGRESSION			TCGA-13-0801-01	Shallow Deletion	EGFR: Shallow Deletion	RAC1: Gain	9	0.4476
TCGA-W3-A828-06	Shallow Deletion	3.766	EGFR: Amplification		-0.8332	RAC1: Shallow Deletion		-1.1356	121.084	-		121.084	1:DECEASED	TCGA-W3-A828-06		Shallow Deletion		121.084	0:CENSORED			TCGA-13-0897-01	Shallow Deletion	EGFR: Diploid	RAC1: Shallow Deletion	7	0.6678
TCGA-W3-AA1V-06	Shallow Deletion	1.8751	EGFR: Shallow Deletion		-0.1921	RAC1: Gain		-0.832	42.0817	1:DEAD WITH TUMOR		42.0817	1:DECEASED	TCGA-W3-AA1V-06		Shallow Deletion		40.0763	1:PROGRESSION			TCGA-10-0938-01	Shallow Deletion	EGFR: Gain	RAC1: Shallow Deletion	20	0.7575
TCGA-BR-4191-01	Shallow Deletion	-0.5609	EGFR: Gain		-0.0659	RAC1: Gain		-0.965	18.345	-		18.345	1:DECEASED	TCGA-BR-4191-01		Shallow Deletion		18.345	0:CENSORED			TCGA-13-0893-01	Shallow Deletion	EGFR: Shallow Deletion	RAC1: Shallow Deletion	6	0.5853
TCGA-BR-4255-01	Shallow Deletion	0.0732	EGFR: Shallow Deletion		-1.2005	RAC1: Shallow Deletion		-1.476	4.07667	-		4.07667	1:DECEASED	TCGA-BR-4255-01		Shallow Deletion		4.07667	0:CENSORED			TCGA-13-0900-01	Shallow Deletion	EGFR: Gain	RAC1: Shallow Deletion	4	0.6482
TCGA-BR-8365-01	Shallow Deletion	0.9018	EGFR: Gain		-1.3351	RAC1: Shallow Deletion		-2.7773	17.5231	1:DEAD WITH TUMOR		17.5231	1:DECEASED	TCGA-BR-8365-01		Shallow Deletion		17.5231	1:PROGRESSION			TCGA-13-0724-01	Shallow Deletion	EGFR: Diploid	RAC1: Diploid	22	0.3546
TCGA-BR-8486-01	Shallow Deletion	-0.0459	EGFR: Gain		-0.2352	RAC1: Gain		-0.8419	20.219	0:ALIVE OR DEAD TUMOR FREE		20.219	0:LIVING	TCGA-BR-8486-01		Shallow Deletion		20.219	0:CENSORED			TCGA-13-0758-01	Shallow Deletion	EGFR: Shallow Deletion	RAC1: Gain	20	0.442
TCGA-BR-8678-01	Shallow Deletion	-3.9218	EGFR: Shallow Deletion		-2.6321	RAC1: Shallow Deletion		0.5776	24.7888	0:ALIVE OR DEAD TUMOR FREE		24.7888	0:LIVING	TCGA-BR-8678-01		Shallow Deletion		24.7888	0:CENSORED			TCGA-13-0887-01	Shallow Deletion	EGFR: Diploid	RAC1: Shallow Deletion	3	0.4289
TCGA-CD-8527-01	Shallow Deletion	-0.5369	EGFR: Diploid		0.8271	RAC1: Shallow Deletion		-0.1824	7.16704	1:DEAD WITH TUMOR		7.16704	1:DECEASED	TCGA-CD-8527-01		Shallow Deletion		5.22734	1:PROGRESSION			TCGA-13-0800-01	Shallow Deletion	EGFR: Shallow Deletion	RAC1: Shallow Deletion	29	0.6573
TCGA-CG-4444-01	Shallow Deletion	0.2168	EGFR: Diploid		-1.8763	RAC1: Shallow Deletion		-0.28	47.0461	0:ALIVE OR DEAD TUMOR FREE		47.0461	0:LIVING	TCGA-CG-4444-01		Shallow Deletion		47.0461	0:CENSORED			TCGA-10-0928-01	Shallow Deletion	EGFR: Diploid	RAC1: Shallow Deletion	7	0.8942
TCGA-D7-8573-01	Shallow Deletion	-3.4181	EGFR: Shallow Deletion		-0.4053	RAC1: Shallow Deletion		-0.3557	19.4957	0:ALIVE OR DEAD TUMOR FREE		19.4957	0:LIVING	TCGA-D7-8573-01		Shallow Deletion		19.4957	0:CENSORED			TCGA-13-0891-01	Shallow Deletion	EGFR: Diploid	RAC1: Shallow Deletion	25	0.4124
TCGA-RD-A8MW-01	Shallow Deletion	-0.7462	EGFR: Shallow Deletion		0.1738	RAC1: Shallow Deletion		0.1261	37.9064	1:DEAD WITH TUMOR		37.9064	1:DECEASED	TCGA-RD-A8MW-01		Shallow Deletion		3.22188	1:PROGRESSION			TCGA-10-0935-01	Shallow Deletion	EGFR: Diploid	RAC1: Shallow Deletion	18	0.6526
TCGA-RD-A8N9-01	Shallow Deletion	-0.0548	EGFR: Shallow Deletion		-0.5747	RAC1: Shallow Deletion		-0.6424	35.6051	0:ALIVE OR DEAD TUMOR FREE		35.6051	0:LIVING	TCGA-RD-A8N9-01		Shallow Deletion		35.6051	0:CENSORED			TCGA-HZ-7922-01	Shallow Deletion	EGFR: Shallow Deletion	RAC1: Shallow Deletion	25	0.5632
TCGA-VQ-A8DU-01	Shallow Deletion	-0.9022	EGFR: Gain		0.4892	RAC1: Gain		-0.0721	5.45747	1:DEAD WITH TUMOR		5.45747	1:DECEASED	TCGA-VQ-A8DU-01		Shallow Deletion		5.19446	1:PROGRESSION			TCGA-XN-A8T3-01	Shallow Deletion	EGFR: Diploid	RAC1: Shallow Deletion	25	0.6765
TCGA-VQ-A8DV-01	Shallow Deletion	-0.5486	EGFR: Gain		1.1702	RAC1: Gain		0.2711	13.2492	1:DEAD WITH TUMOR		13.2492	1:DECEASED	TCGA-VQ-A8DV-01		Shallow Deletion		9.46839	1:PROGRESSION			TCGA-CH-5761-01	Shallow Deletion	EGFR: Gain	RAC1: Shallow Deletion	8	0.766
TCGA-VQ-A8E0-01	Shallow Deletion	0.5594	EGFR: Amplification		-0.3964	RAC1: Shallow Deletion		-0.9394	18.4765	1:DEAD WITH TUMOR		18.4765	1:DECEASED	TCGA-VQ-A8E0-01		Shallow Deletion		17.4573	1:PROGRESSION			TCGA-SU-A7E7-01	Shallow Deletion	EGFR: Diploid	RAC1: Shallow Deletion	0	0.6535
TCGA-VQ-A91S-01	Shallow Deletion	0.3468	EGFR: Diploid		-1.8612	RAC1: Shallow Deletion		-0.2358	32.8764	0:ALIVE OR DEAD TUMOR FREE		32.8764	0:LIVING	TCGA-VQ-A91S-01		Shallow Deletion		32.8764	0:CENSORED			TCGA-XQ-A8TA-01	Shallow Deletion	EGFR: Shallow Deletion	RAC1: Shallow Deletion	5	0.6669
TCGA-VQ-A922-01	Shallow Deletion	-0.1589	EGFR: Gain		-1.3088	RAC1: Diploid		-1.6318	9.041	1:DEAD WITH TUMOR		9.041	1:DECEASED	TCGA-VQ-A922-01		Shallow Deletion		8.28484	1:PROGRESSION			TCGA-DX-A23Y-01	Shallow Deletion	EGFR: Shallow Deletion	RAC1: Shallow Deletion	18	0.4838
TCGA-VQ-A92D-01	Shallow Deletion	0.0887	EGFR: Diploid		-0.5586	RAC1: Gain		-1.8995	66.8047	0:ALIVE OR DEAD TUMOR FREE		66.8047	0:LIVING	TCGA-VQ-A92D-01		Shallow Deletion		66.8047	0:CENSORED			TCGA-DX-A3LY-01	Shallow Deletion	EGFR: Diploid	RAC1: Shallow Deletion	9	0.9646
TCGA-2G-AALN-01	Shallow Deletion	-0.6372	EGFR: Shallow Deletion		-0.9617	RAC1: Shallow Deletion		-1.2297	-	-		-	-	TCGA-2G-AALN-01		Shallow Deletion		-	-			TCGA-DX-A3M1-01	Shallow Deletion	EGFR: Shallow Deletion	RAC1: Shallow Deletion	5	0.779
TCGA-XE-AAOJ-01	Shallow Deletion	0.3386	EGFR: Shallow Deletion		2.9623	RAC1: Gain		-1.5653	50.9583	0:ALIVE OR DEAD TUMOR FREE		50.9583	0:LIVING	TCGA-XE-AAOJ-01		Shallow Deletion		8.74511	1:PROGRESSION			TCGA-DX-A3U7-01	Shallow Deletion	EGFR: Shallow Deletion	RAC1: Deep Deletion	18	0.6514
TCGA-3S-A8YW-01	Shallow Deletion	-0.6906	EGFR: Shallow Deletion		-0.032	RAC1: Shallow Deletion		-0.9413	21.1395	0:ALIVE OR DEAD TUMOR FREE		21.1395	0:LIVING	TCGA-3S-A8YW-01		Shallow Deletion		7.3643	1:PROGRESSION			TCGA-DX-A3UD-01	Shallow Deletion	EGFR: Shallow Deletion	RAC1: Shallow Deletion	18	0.2561
TCGA-XU-A936-01	Shallow Deletion	-1.4307	EGFR: Shallow Deletion		-1.9003	RAC1: Diploid		-1.0493	21.1395	0:ALIVE OR DEAD TUMOR FREE		21.1395	0:LIVING	TCGA-XU-A936-01		Shallow Deletion		21.1395	0:CENSORED			TCGA-DX-A48P-01	Shallow Deletion	EGFR: Shallow Deletion	RAC1: Diploid	7	0.2929
TCGA-ZB-A96I-01	Shallow Deletion	0.6353	EGFR: Shallow Deletion		-3.5387	RAC1: Shallow Deletion		-2.7046	54.3446	0:ALIVE OR DEAD TUMOR FREE		54.3446	0:LIVING	TCGA-ZB-A96I-01		Shallow Deletion		54.3446	0:CENSORED			TCGA-DX-A48U-01	Shallow Deletion	EGFR: Shallow Deletion	RAC1: Shallow Deletion	4	0.0274
TCGA-A5-A0R6-01	Shallow Deletion	0.2557	EGFR: Shallow Deletion		-0.4551	RAC1: Diploid		-1.4455	37.9064	0:ALIVE OR DEAD TUMOR FREE		37.9064	0:LIVING	TCGA-A5-A0R6-01		Shallow Deletion		31.5942	1:PROGRESSION			TCGA-DX-A48V-01	Shallow Deletion	EGFR: Shallow Deletion	RAC1: Shallow Deletion	7	0.3199
TCGA-AJ-A23M-01	Shallow Deletion	0.3562	EGFR: Shallow Deletion		-0.325	RAC1: Shallow Deletion		1.0447	20.2518	1:DEAD WITH TUMOR		20.2518	1:DECEASED	TCGA-AJ-A23M-01		Shallow Deletion		16.9642	1:PROGRESSION			TCGA-DX-A6BF-01	Shallow Deletion	EGFR: Diploid	RAC1: Shallow Deletion	13	0.0287
TCGA-AJ-A3QS-01	Shallow Deletion	0.4527	EGFR: Diploid		-0.9661	RAC1: Diploid		-1.4459	16.8656	0:ALIVE OR DEAD TUMOR FREE		16.8656	0:LIVING	TCGA-AJ-A3QS-01		Shallow Deletion		16.8656	0:CENSORED			TCGA-DX-A6YT-01	Shallow Deletion	EGFR: Shallow Deletion	RAC1: Gain	30	0.3508
TCGA-AP-A054-01	Shallow Deletion	0.2088	EGFR: Shallow Deletion		-2.0504	RAC1: Shallow Deletion		-0.0738	23.3093	1:DEAD WITH TUMOR		23.3093	1:DECEASED	TCGA-AP-A054-01		Shallow Deletion		18.608	1:PROGRESSION			TCGA-DX-A6YZ-01	Shallow Deletion	EGFR: Gain	RAC1: Shallow Deletion	19	0.3318
TCGA-AP-A0L8-01	Shallow Deletion	0.2811	EGFR: Shallow Deletion		-2.5808	RAC1: Shallow Deletion		0.1946	48.7885	1:DEAD WITH TUMOR		48.7885	1:DECEASED	TCGA-AP-A0L8-01		Shallow Deletion		47.7693	1:PROGRESSION			TCGA-DX-A7EN-01	Shallow Deletion	EGFR: Shallow Deletion	RAC1: Shallow Deletion	6	0.3304
TCGA-AP-A0LF-01	Shallow Deletion	-1.5002	EGFR: Diploid		-1.1031	RAC1: Shallow Deletion		-0.6532	93.9935	0:ALIVE OR DEAD TUMOR FREE		93.9935	0:LIVING	TCGA-AP-A0LF-01		Shallow Deletion		93.9935	0:CENSORED			TCGA-DX-AB2P-01	Shallow Deletion	EGFR: Shallow Deletion	RAC1: Gain	12	0.3861
TCGA-AP-A0LI-01	Shallow Deletion	-0.4664	EGFR: Gain		-1.5992	RAC1: Shallow Deletion		-1.2913	97.7085	0:ALIVE OR DEAD TUMOR FREE		97.7085	0:LIVING	TCGA-AP-A0LI-01		Shallow Deletion		97.7085	0:CENSORED			TCGA-DX-AB3A-01	Shallow Deletion	EGFR: Shallow Deletion	RAC1: Shallow Deletion	5	0.6533
TCGA-AP-A1DQ-01	Shallow Deletion	0.097	EGFR: Shallow Deletion		-1.6846	RAC1: Shallow Deletion		0.0867	46.783	1:DEAD WITH TUMOR		46.783	1:DECEASED	TCGA-AP-A1DQ-01		Shallow Deletion		29.7531	1:PROGRESSION			TCGA-HS-A5N7-01	Shallow Deletion	EGFR: Diploid	RAC1: Shallow Deletion	9	0.3845
TCGA-AP-A3K1-01	Shallow Deletion	-0.0272	EGFR: Shallow Deletion		0.7024	RAC1: Shallow Deletion		0.061	21.8957	1:DEAD WITH TUMOR		21.8957	1:DECEASED	TCGA-AP-A3K1-01		Shallow Deletion		6.50952	1:PROGRESSION			TCGA-IE-A3OV-01	Shallow Deletion	EGFR: Shallow Deletion	RAC1: Shallow Deletion	17	0.2473
TCGA-AW-A1PO-01	Shallow Deletion	1.3636	EGFR: Diploid		-1.9549	RAC1: Shallow Deletion		0.1461	0.558898	0:ALIVE OR DEAD TUMOR FREE		0.558898	0:LIVING	TCGA-AW-A1PO-01		Shallow Deletion		0.558898	0:CENSORED			TCGA-IW-A3M6-01	Shallow Deletion	EGFR: Shallow Deletion	RAC1: Shallow Deletion	8	0.1624
TCGA-AX-A06B-01	Shallow Deletion	0.2925	EGFR: Diploid		-0.7635	RAC1: Shallow Deletion		-0.3569	67.6595	0:ALIVE OR DEAD TUMOR FREE		67.6595	0:LIVING	TCGA-AX-A06B-01		Shallow Deletion		67.6595	0:CENSORED			TCGA-K1-A42W-01	Shallow Deletion	EGFR: Diploid	RAC1: Shallow Deletion	22	0.3415
TCGA-AX-A0IW-01	Shallow Deletion	-1.1008	EGFR: Diploid		-1.5827	RAC1: Shallow Deletion		-0.2385	37.7749	0:ALIVE OR DEAD TUMOR FREE		37.7749	0:LIVING	TCGA-AX-A0IW-01		Shallow Deletion		37.7749	0:CENSORED			TCGA-K1-A6RV-01	Shallow Deletion	EGFR: Amplification	RAC1: Shallow Deletion	16	0.2134
TCGA-AX-A2H2-01	Shallow Deletion	-1.5861	EGFR: Diploid		-1.3884	RAC1: Shallow Deletion		0.0786	4.76707	0:ALIVE OR DEAD TUMOR FREE		4.76707	1:DECEASED	TCGA-AX-A2H2-01		Shallow Deletion		4.76707	0:CENSORED			TCGA-KD-A5QS-01	Shallow Deletion	EGFR: Shallow Deletion	RAC1: Diploid	14	0.8368
TCGA-AX-A2H4-01	Shallow Deletion	0.6383	EGFR: Gain		-1.9206	RAC1: Shallow Deletion		-1.4471	30.1147	1:DEAD WITH TUMOR		30.1147	1:DECEASED	TCGA-AX-A2H4-01		Shallow Deletion		17.0957	1:PROGRESSION			TCGA-KF-A41W-01	Shallow Deletion	EGFR: Gain	RAC1: Shallow Deletion	21	0.5679
TCGA-AX-A2HJ-01	Shallow Deletion	0.0787	EGFR: Shallow Deletion		-1.1314	RAC1: Shallow Deletion		-0.659	30.7394	0:ALIVE OR DEAD TUMOR FREE		30.7394	0:LIVING	TCGA-AX-A2HJ-01		Shallow Deletion		30.7394	0:CENSORED			TCGA-PC-A5DO-01	Shallow Deletion	EGFR: Shallow Deletion	RAC1: Shallow Deletion	6	0.3516
TCGA-AX-A2HK-01	Shallow Deletion	-0.3968	EGFR: Shallow Deletion		-0.6609	RAC1: Shallow Deletion		0.1057	2.95887	1:DEAD WITH TUMOR		2.95887	1:DECEASED	TCGA-AX-A2HK-01		Shallow Deletion		2.95887	1:PROGRESSION			TCGA-RN-AAAQ-01	Shallow Deletion	EGFR: Shallow Deletion	RAC1: Shallow Deletion	27	0.4808
TCGA-AX-A2IO-01	Shallow Deletion	-0.7102	EGFR: Shallow Deletion		-0.5976	RAC1: Shallow Deletion		0.1594	64.9308	0:ALIVE OR DEAD TUMOR FREE		64.9308	0:LIVING	TCGA-AX-A2IO-01		Shallow Deletion		64.9308	0:CENSORED			TCGA-WK-A8XS-01	Shallow Deletion	EGFR: Diploid	RAC1: Shallow Deletion	23	0.1686
TCGA-AX-A3FX-01	Shallow Deletion	-1.1915	EGFR: Gain		-0.9931	RAC1: Shallow Deletion		0.0471	43.8242	-		43.8242	1:DECEASED	TCGA-AX-A3FX-01		Shallow Deletion		30.838	1:PROGRESSION			TCGA-WK-A8XX-01	Shallow Deletion	EGFR: Shallow Deletion	RAC1: Shallow Deletion	19	0.9594
TCGA-B5-A0K8-01	Shallow Deletion	0.3239	EGFR: Shallow Deletion		-0.7458	RAC1: Shallow Deletion		-0.6855	27.8463	0:ALIVE OR DEAD TUMOR FREE		27.8463	0:LIVING	TCGA-B5-A0K8-01		Shallow Deletion		27.8463	0:CENSORED			TCGA-X6-A8C6-01	Shallow Deletion	EGFR: Shallow Deletion	RAC1: Shallow Deletion	21	0.6659
TCGA-B5-A11I-01	Shallow Deletion	-0.6843	EGFR: Shallow Deletion		-0.9976	RAC1: Shallow Deletion		-0.0452	75.7142	0:ALIVE OR DEAD TUMOR FREE		75.7142	0:LIVING	TCGA-B5-A11I-01		Shallow Deletion		23.1778	1:PROGRESSION			TCGA-X9-A971-01	Shallow Deletion	EGFR: Shallow Deletion	RAC1: Shallow Deletion	7	0.4349
TCGA-BG-A3PP-01	Shallow Deletion	0.2688	EGFR: Shallow Deletion		0.0548	RAC1: Shallow Deletion		0.3815	22.3888	0:ALIVE OR DEAD TUMOR FREE		22.3888	0:LIVING	TCGA-BG-A3PP-01		Shallow Deletion		21.8628	1:PROGRESSION			TCGA-D3-A3CE-06	Shallow Deletion	EGFR: Shallow Deletion	RAC1: Shallow Deletion	24	0.6486
TCGA-BK-A0CC-01	Shallow Deletion	4.2293	EGFR: Gain		-1.8239	RAC1: Shallow Deletion		0.1965	35.0791	0:ALIVE OR DEAD TUMOR FREE		35.0791	0:LIVING	TCGA-BK-A0CC-01		Shallow Deletion		33.2051	1:PROGRESSION			TCGA-D3-A3MV-06	Shallow Deletion	EGFR: Shallow Deletion	RAC1: Diploid	24	0.6457
TCGA-BS-A0U9-01	Shallow Deletion	-0.6268	EGFR: Shallow Deletion		-1.9416	RAC1: Shallow Deletion		-0.6751	92.8757	0:ALIVE OR DEAD TUMOR FREE		92.8757	0:LIVING	TCGA-BS-A0U9-01		Shallow Deletion		92.8757	0:CENSORED			TCGA-D3-A8GS-06	Shallow Deletion	EGFR: Gain	RAC1: Shallow Deletion	16	0.7653
TCGA-D1-A16V-01	Shallow Deletion	0.615	EGFR: Shallow Deletion		-2.2622	RAC1: Shallow Deletion		-1.1695	3.94516	0:ALIVE OR DEAD TUMOR FREE		3.94516	1:DECEASED	TCGA-D1-A16V-01		Shallow Deletion		3.94516	0:CENSORED			TCGA-DA-A1HW-06	Shallow Deletion	EGFR: Shallow Deletion	RAC1: Shallow Deletion	14	0.1924
TCGA-D1-A3DH-01	Shallow Deletion	-1.1424	EGFR: Gain		0.3869	RAC1: Gain		-0.46	18.8381	0:ALIVE OR DEAD TUMOR FREE		18.8381	0:LIVING	TCGA-D1-A3DH-01		Shallow Deletion		18.8381	0:CENSORED			TCGA-DA-A3F8-06	Shallow Deletion	EGFR: Shallow Deletion	RAC1: Shallow Deletion	5	0.877
TCGA-DF-A2KR-01	Shallow Deletion	0.1513	EGFR: Diploid		-1.3842	RAC1: Shallow Deletion		-2.0785	71.6047	0:ALIVE OR DEAD TUMOR FREE		71.6047	0:LIVING	TCGA-DF-A2KR-01		Shallow Deletion		69.4677	1:PROGRESSION			TCGA-EB-A44R-06	Shallow Deletion	EGFR: Shallow Deletion	RAC1: Shallow Deletion	22	0.6778
TCGA-DF-A2L0-01	Shallow Deletion	-5.8773	EGFR: Shallow Deletion		-1.1104	RAC1: Shallow Deletion		-2.6757	25.9066	1:DEAD WITH TUMOR		25.9066	1:DECEASED	TCGA-DF-A2L0-01		Shallow Deletion		17.1943	1:PROGRESSION			TCGA-EE-A183-06	Shallow Deletion	EGFR: Shallow Deletion	RAC1: Shallow Deletion	6	0.6729
TCGA-DI-A1NN-01	Shallow Deletion	-0.5866	EGFR: Shallow Deletion		-0.7265	RAC1: Shallow Deletion		0.9496	35.375	0:ALIVE OR DEAD TUMOR FREE		35.375	0:LIVING	TCGA-DI-A1NN-01		Shallow Deletion		33.6325	1:PROGRESSION			TCGA-EE-A20C-06	Shallow Deletion	EGFR: Shallow Deletion	RAC1: Shallow Deletion	16	0.4654
TCGA-DI-A1NO-01	Shallow Deletion	-0.8917	EGFR: Diploid		-1.6771	RAC1: Shallow Deletion		0.2925	9.36976	1:DEAD WITH TUMOR		9.36976	1:DECEASED	TCGA-DI-A1NO-01		Shallow Deletion		9.36976	1:PROGRESSION			TCGA-EE-A29M-06	Shallow Deletion	EGFR: Diploid	RAC1: Shallow Deletion	15	0.4358
TCGA-E6-A1LZ-01	Shallow Deletion	-0.308	EGFR: Shallow Deletion		-1.3307	RAC1: Shallow Deletion		-0.5545	79.1005	0:ALIVE OR DEAD TUMOR FREE		79.1005	0:LIVING	TCGA-E6-A1LZ-01		Shallow Deletion		79.1005	0:CENSORED			TCGA-EE-A2A5-06	Shallow Deletion	EGFR: Shallow Deletion	RAC1: Shallow Deletion	22	0.4306
TCGA-E6-A8L9-01	Shallow Deletion	-2.1645	EGFR: Diploid		-1.4623	RAC1: Shallow Deletion		0.0462	33.3037	0:ALIVE OR DEAD TUMOR FREE		33.3037	0:LIVING	TCGA-E6-A8L9-01		Shallow Deletion		33.3037	0:CENSORED			TCGA-EE-A3JA-06	Shallow Deletion	EGFR: Shallow Deletion	RAC1: Shallow Deletion	22	0.2761
TCGA-EC-A1NJ-01	Shallow Deletion	-0.4935	EGFR: Shallow Deletion		-0.7637	RAC1: Shallow Deletion		-0.6018	16.0437	0:ALIVE OR DEAD TUMOR FREE		16.0437	0:LIVING	TCGA-EC-A1NJ-01		Shallow Deletion		16.0437	0:CENSORED			TCGA-EE-A3JI-06	Shallow Deletion	EGFR: Gain	RAC1: Shallow Deletion	21	0.6922
TCGA-EO-A1Y8-01	Shallow Deletion	0.88	EGFR: Gain		-0.5983	RAC1: Shallow Deletion		0.9734	37.7092	0:ALIVE OR DEAD TUMOR FREE		37.7092	0:LIVING	TCGA-EO-A1Y8-01		Shallow Deletion		37.7092	0:CENSORED			TCGA-ER-A198-06	Shallow Deletion	EGFR: Shallow Deletion	RAC1: Shallow Deletion	1	0.3208
TCGA-EO-A2CH-01	Shallow Deletion	-0.9671	EGFR: Shallow Deletion		-0.1295	RAC1: Shallow Deletion		0.6533	19.397	1:DEAD WITH TUMOR		19.397	1:DECEASED	TCGA-EO-A2CH-01		Shallow Deletion		9.99441	1:PROGRESSION			TCGA-FR-A7U8-06	Shallow Deletion	EGFR: Shallow Deletion	RAC1: Amplification	9	0.6137
TCGA-EO-A3KU-01	Shallow Deletion	-0.8786	EGFR: Shallow Deletion		-0.2532	RAC1: Shallow Deletion		0.0294	22.2573	0:ALIVE OR DEAD TUMOR FREE		22.2573	0:LIVING	TCGA-EO-A3KU-01		Shallow Deletion		22.2573	0:CENSORED			TCGA-FS-A1YX-06	Shallow Deletion	EGFR: Deep Deletion	RAC1: Shallow Deletion	12	0.0809
TCGA-EY-A2OO-01	Shallow Deletion	-0.2654	EGFR: Shallow Deletion		-1.51	RAC1: Shallow Deletion		-1.0703	45.7639	0:ALIVE OR DEAD TUMOR FREE		45.7639	0:LIVING	TCGA-EY-A2OO-01		Shallow Deletion		45.7639	0:CENSORED			TCGA-FS-A1ZJ-06	Shallow Deletion	EGFR: Shallow Deletion	RAC1: Amplification	13	0.3295
TCGA-EY-A547-01	Shallow Deletion	-1.4449	EGFR: Shallow Deletion		1.1607	RAC1: Diploid		-0.2435	17.9176	0:ALIVE OR DEAD TUMOR FREE		17.9176	0:LIVING	TCGA-EY-A547-01		Shallow Deletion		17.9176	0:CENSORED			TCGA-FS-A1ZS-06	Shallow Deletion	EGFR: Gain	RAC1: Diploid	19	0.1353
TCGA-FI-A2EW-01	Shallow Deletion	-1.871	EGFR: Shallow Deletion		-0.9696	RAC1: Shallow Deletion		-0.1225	59.0131	0:ALIVE OR DEAD TUMOR FREE		59.0131	0:LIVING	TCGA-FI-A2EW-01		Shallow Deletion		38.4325	1:PROGRESSION			TCGA-FS-A1ZT-06	Shallow Deletion	EGFR: Shallow Deletion	RAC1: Shallow Deletion	4	0.398
TCGA-FI-A2F8-01	Shallow Deletion	0.1907	EGFR: Shallow Deletion		0.1587	RAC1: Shallow Deletion		0.1709	30.6736	0:ALIVE OR DEAD TUMOR FREE		30.6736	0:LIVING	TCGA-FI-A2F8-01		Shallow Deletion		30.6736	0:CENSORED			TCGA-GN-A8LL-06	Shallow Deletion	EGFR: Shallow Deletion	RAC1: Shallow Deletion	8	0.3782
TCGA-FI-A2F9-01	Shallow Deletion	0.6196	EGFR: Shallow Deletion		-0.3949	RAC1: Gain		-0.5127	59.2761	0:ALIVE OR DEAD TUMOR FREE		59.2761	0:LIVING	TCGA-FI-A2F9-01		Shallow Deletion		59.2761	0:CENSORED			TCGA-W3-A828-06	Shallow Deletion	EGFR: Shallow Deletion	RAC1: Shallow Deletion	2	0.4609
TCGA-FI-A3PV-01	Shallow Deletion	-0.1204	EGFR: Shallow Deletion		-1.3981	RAC1: Shallow Deletion		-0.9069	41.0626	1:DEAD WITH TUMOR		41.0626	1:DECEASED	TCGA-FI-A3PV-01		Shallow Deletion		41.0626	1:PROGRESSION			TCGA-W3-AA1V-06	Shallow Deletion	EGFR: Shallow Deletion	RAC1: Shallow Deletion	16	0.6803
TCGA-KP-A3VZ-01	Shallow Deletion	-0.6193	EGFR: Shallow Deletion		-1.6618	RAC1: Shallow Deletion		0.576	23.7367	0:ALIVE OR DEAD TUMOR FREE		23.7367	0:LIVING	TCGA-KP-A3VZ-01		Shallow Deletion		23.7367	0:CENSORED			TCGA-BR-4191-01	Shallow Deletion	EGFR: Shallow Deletion	RAC1: Shallow Deletion	5	0.5506
TCGA-PG-A5BC-01	Shallow Deletion	0.3851	EGFR: Shallow Deletion		-1.0786	RAC1: Shallow Deletion		-0.4596	23.2436	0:ALIVE OR DEAD TUMOR FREE		23.2436	0:LIVING	TCGA-PG-A5BC-01		Shallow Deletion		23.2436	0:CENSORED			TCGA-BR-4255-01	Shallow Deletion	EGFR: Shallow Deletion	RAC1: Shallow Deletion	22	0.0963
TCGA-PG-A7D5-01	Shallow Deletion	-0.418	EGFR: Shallow Deletion		-1.9473	RAC1: Shallow Deletion		-0.5374	38.6955	0:ALIVE OR DEAD TUMOR FREE		38.6955	0:LIVING	TCGA-PG-A7D5-01		Shallow Deletion		38.6955	0:CENSORED			TCGA-BR-8365-01	Shallow Deletion	EGFR: Shallow Deletion	RAC1: Gain	7	0.3169
TCGA-PG-A915-01	Shallow Deletion	-0.9444	EGFR: Shallow Deletion		-0.6199	RAC1: Shallow Deletion		-0.2987	8.18621	0:ALIVE OR DEAD TUMOR FREE		8.18621	0:LIVING	TCGA-PG-A915-01		Shallow Deletion		8.18621	0:CENSORED			TCGA-BR-8486-01	Shallow Deletion	EGFR: Shallow Deletion	RAC1: Shallow Deletion	5	0.819
TCGA-N6-A4VC-01	Shallow Deletion	-0.8217	EGFR: Shallow Deletion		-1.1456	RAC1: Shallow Deletion		-0.2586	19.6272	1:DEAD WITH TUMOR		19.6272	1:DECEASED	TCGA-N6-A4VC-01		Shallow Deletion		5.62186	1:PROGRESSION			TCGA-BR-8678-01	Shallow Deletion	EGFR: Diploid	RAC1: Diploid	20	0.464
TCGA-N6-A4VE-01	Shallow Deletion	0.0255	EGFR: Shallow Deletion		-0.7025	RAC1: Shallow Deletion		-1.4883	9.56702	1:DEAD WITH TUMOR		9.56702	1:DECEASED	TCGA-N6-A4VE-01		Shallow Deletion		9.041	1:PROGRESSION			TCGA-CD-8527-01	Shallow Deletion	EGFR: Shallow Deletion	RAC1: Shallow Deletion	16	0.365
TCGA-N6-A4VF-01	Shallow Deletion	-0.106	EGFR: Shallow Deletion		-1.1363	RAC1: Shallow Deletion		-1.8546	17.1615	0:ALIVE OR DEAD TUMOR FREE		17.1615	1:DECEASED	TCGA-N6-A4VF-01		Shallow Deletion		17.1615	0:CENSORED			TCGA-CG-4444-01	Shallow Deletion	EGFR: Shallow Deletion	RAC1: Shallow Deletion	18	0.307
TCGA-N7-A4Y5-01	Shallow Deletion	-0.3393	EGFR: Gain		-1.3679	RAC1: Shallow Deletion		-1.264	0.263011	1:DEAD WITH TUMOR		0.263011	1:DECEASED	TCGA-N7-A4Y5-01		Shallow Deletion		0.263011	1:PROGRESSION			TCGA-D7-8573-01	Shallow Deletion	EGFR: Shallow Deletion	RAC1: Gain	9	0.5315
TCGA-N8-A4PM-01	Shallow Deletion	-1.5463	EGFR: Shallow Deletion		-0.2174	RAC1: Shallow Deletion		-0.5461	27.2545	0:ALIVE OR DEAD TUMOR FREE		27.2545	0:LIVING	TCGA-N8-A4PM-01		Shallow Deletion		17.2272	1:PROGRESSION			TCGA-RD-A8MW-01	Shallow Deletion	EGFR: Amplification	RAC1: Shallow Deletion	14	0.1605
TCGA-N9-A4Q1-01	Shallow Deletion	-1.2845	EGFR: Shallow Deletion		-2.0989	RAC1: Shallow Deletion		-0.8446	67.1664	1:DEAD WITH TUMOR		67.1664	1:DECEASED	TCGA-N9-A4Q1-01		Shallow Deletion		60.4596	1:PROGRESSION			TCGA-RD-A8N9-01	Shallow Deletion	EGFR: Shallow Deletion	RAC1: Gain	18	0.5551
TCGA-N9-A4Q3-01	Shallow Deletion	0.0855	EGFR: Diploid		-0.522	RAC1: Shallow Deletion		-0.187	54.9693	0:ALIVE OR DEAD TUMOR FREE		54.9693	0:LIVING	TCGA-N9-A4Q3-01		Shallow Deletion		24.1641	1:PROGRESSION			TCGA-VQ-A8DU-01	Shallow Deletion	EGFR: Gain	RAC1: Gain	20	0.4263
TCGA-N9-A4Q4-01	Shallow Deletion	-0.409	EGFR: Gain		-0.3344	RAC1: Shallow Deletion		0.9793	35.8023	0:ALIVE OR DEAD TUMOR FREE		35.8023	0:LIVING	TCGA-N9-A4Q4-01		Shallow Deletion		35.8023	0:CENSORED			TCGA-VQ-A8DV-01	Shallow Deletion	EGFR: Shallow Deletion	RAC1: Shallow Deletion	18	0.0988
TCGA-N9-A4Q8-01	Shallow Deletion	0.008	EGFR: Shallow Deletion		-0.2243	RAC1: Shallow Deletion		0.9041	15.8135	1:DEAD WITH TUMOR		15.8135	1:DECEASED	TCGA-N9-A4Q8-01		Shallow Deletion		7.06842	1:PROGRESSION			TCGA-VQ-A8E0-01	Shallow Deletion	EGFR: Gain	RAC1: Shallow Deletion	22	0.028
TCGA-NA-A4QW-01	Shallow Deletion	-0.6796	EGFR: Shallow Deletion		-2.8	RAC1: Shallow Deletion		-1.693	80.7772	0:ALIVE OR DEAD TUMOR FREE		80.7772	0:LIVING	TCGA-NA-A4QW-01		Shallow Deletion		80.7772	0:CENSORED			TCGA-VQ-A91S-01	Shallow Deletion	EGFR: Gain	RAC1: Gain	8	0.2279
TCGA-NF-A4WU-01	Shallow Deletion	1.5115	EGFR: Shallow Deletion		-1.6212	RAC1: Shallow Deletion		-1.1272	9.79715	0:ALIVE OR DEAD TUMOR FREE		9.79715	0:LIVING	TCGA-NF-A4WU-01		Shallow Deletion		9.79715	0:CENSORED			TCGA-VQ-A922-01	Shallow Deletion	EGFR: Shallow Deletion	RAC1: Shallow Deletion	15	0.4534
TCGA-OR-A5J1-01	Diploid	-0.0988	EGFR: Diploid		0.3601	RAC1: Diploid		0.2574	44.5475	1:DEAD WITH TUMOR		44.5475	1:DECEASED	TCGA-OR-A5J1-01		Diploid		24.7888	1:PROGRESSION			TCGA-VQ-A92D-01	Shallow Deletion	EGFR: Diploid	RAC1: Shallow Deletion	6	0.5297
TCGA-OR-A5J9-01	Diploid	-0.7572	EGFR: Diploid		-0.4383	RAC1: Diploid		0.0554	44.4488	0:ALIVE OR DEAD TUMOR FREE		44.4488	0:LIVING	TCGA-OR-A5J9-01		Diploid		13.6108	1:PROGRESSION			TCGA-XE-AAOJ-01	Shallow Deletion	EGFR: Diploid	RAC1: Shallow Deletion	15	0.3337
TCGA-OR-A5JB-01	Diploid	0.5261	EGFR: Diploid		0.6818	RAC1: Diploid		0.3185	18.1149	-		18.1149	1:DECEASED	TCGA-OR-A5JB-01		Diploid		18.1149	0:CENSORED			TCGA-2G-AALN-01	Shallow Deletion	EGFR: Shallow Deletion	RAC1: Shallow Deletion	19	0.2114
TCGA-OR-A5JD-01	Diploid	-1.0136	EGFR: Diploid		0.1149	RAC1: Diploid		-0.7295	99.8784	0:ALIVE OR DEAD TUMOR FREE		99.8784	0:LIVING	TCGA-OR-A5JD-01		Diploid		99.8784	0:CENSORED			TCGA-3S-A8YW-01	Shallow Deletion	EGFR: Shallow Deletion	RAC1: Shallow Deletion	21	0.1063
TCGA-OR-A5JE-01	Diploid	-1.0747	EGFR: Diploid		-1.5647	RAC1: Diploid		0.5028	69.2047	1:DEAD WITH TUMOR		69.2047	1:DECEASED	TCGA-OR-A5JE-01		Diploid		15.682	1:PROGRESSION			TCGA-XU-A936-01	Shallow Deletion	EGFR: Shallow Deletion	RAC1: Shallow Deletion	21	0.1952
TCGA-OR-A5JI-01	Diploid	-0.4677	EGFR: Diploid		0.4884	RAC1: Diploid		-0.2646	76.6348	0:ALIVE OR DEAD TUMOR FREE		76.6348	0:LIVING	TCGA-OR-A5JI-01		Diploid		76.6348	0:CENSORED			TCGA-ZB-A96I-01	Shallow Deletion	EGFR: Gain	RAC1: Gain	7	0.5466
TCGA-OR-A5JM-01	Diploid	0.7465	EGFR: Diploid		0.2371	RAC1: Diploid		1.6729	18.4765	1:DEAD WITH TUMOR		18.4765	1:DECEASED	TCGA-OR-A5JM-01		Diploid		2.3671	1:PROGRESSION			TCGA-A5-A0R6-01	Shallow Deletion	EGFR: Gain	RAC1: Gain	17	0.5426
TCGA-OR-A5JO-01	Diploid	-1.004	EGFR: Diploid		-0.1984	RAC1: Diploid		-1.2125	39.2544	0:ALIVE OR DEAD TUMOR FREE		39.2544	0:LIVING	TCGA-OR-A5JO-01		Diploid		39.2544	0:CENSORED			TCGA-AJ-A23M-01	Shallow Deletion	EGFR: Amplification	RAC1: Shallow Deletion	20	0.4643
TCGA-OR-A5JS-01	Diploid	0.2846	EGFR: Diploid		-1.313	RAC1: Diploid		1.5281	12.5916	0:ALIVE OR DEAD TUMOR FREE		12.5916	0:LIVING	TCGA-OR-A5JS-01		Diploid		5.45747	1:PROGRESSION			TCGA-AJ-A3QS-01	Shallow Deletion	EGFR: Diploid	RAC1: Shallow Deletion	16	0.3003
TCGA-OR-A5JW-01	Diploid	2.0954	EGFR: Diploid		-0.4871	RAC1: Diploid		-0.8369	72.3937	0:ALIVE OR DEAD TUMOR FREE		72.3937	0:LIVING	TCGA-OR-A5JW-01		Diploid		72.3937	0:CENSORED			TCGA-AP-A054-01	Shallow Deletion	EGFR: Gain	RAC1: Diploid	2	0.5488
TCGA-OR-A5JZ-01	Diploid	-0.1379	EGFR: Diploid		-1.3875	RAC1: Diploid		-2.3196	27.0244	0:ALIVE OR DEAD TUMOR FREE		27.0244	0:LIVING	TCGA-OR-A5JZ-01		Diploid		8.12046	1:PROGRESSION			TCGA-AP-A0L8-01	Shallow Deletion	EGFR: Diploid	RAC1: Gain	21	0.4077
TCGA-OR-A5K0-01	Diploid	-1.4144	EGFR: Diploid		-0.6901	RAC1: Diploid		-0.1585	33.8298	0:ALIVE OR DEAD TUMOR FREE		33.8298	0:LIVING	TCGA-OR-A5K0-01		Diploid		21.6655	1:PROGRESSION			TCGA-AP-A0LF-01	Shallow Deletion	EGFR: Shallow Deletion	RAC1: Gain	13	0.3717
TCGA-OR-A5K2-01	Diploid	-1.3308	EGFR: Diploid		-0.3867	RAC1: Diploid		0.4306	32.6791	1:DEAD WITH TUMOR		32.6791	1:DECEASED	TCGA-OR-A5K2-01		Diploid		3.18901	1:PROGRESSION			TCGA-AP-A0LI-01	Shallow Deletion	EGFR: Shallow Deletion	RAC1: Shallow Deletion	20	0.4819
TCGA-OR-A5K4-01	Diploid	-0.4961	EGFR: Diploid		-1.4849	RAC1: Diploid		-1.7761	35.5722	0:ALIVE OR DEAD TUMOR FREE		35.5722	0:LIVING	TCGA-OR-A5K4-01		Diploid		35.5722	0:CENSORED			TCGA-AP-A1DQ-01	Shallow Deletion	EGFR: Shallow Deletion	RAC1: Shallow Deletion	20	0.5624
TCGA-OR-A5K9-01	Diploid	1.1824	EGFR: Diploid		-0.8986	RAC1: Diploid		1.7534	11.3095	1:DEAD WITH TUMOR		11.3095	1:DECEASED	TCGA-OR-A5K9-01		Diploid		7.75882	1:PROGRESSION			TCGA-AP-A3K1-01	Shallow Deletion	EGFR: Shallow Deletion	RAC1: Diploid	26	0.1745
TCGA-OR-A5KT-01	Diploid	-1.1227	EGFR: Diploid		-0.726	RAC1: Diploid		-1.1087	95.177	0:ALIVE OR DEAD TUMOR FREE		95.177	0:LIVING	TCGA-OR-A5KT-01		Diploid		69.0075	1:PROGRESSION			TCGA-AW-A1PO-01	Shallow Deletion	EGFR: Shallow Deletion	RAC1: Shallow Deletion	6	0.222
TCGA-OR-A5KV-01	Diploid	-0.4832	EGFR: Diploid		-1.2679	RAC1: Diploid		-0.0718	127.494	0:ALIVE OR DEAD TUMOR FREE		127.494	0:LIVING	TCGA-OR-A5KV-01		Diploid		36.69	1:PROGRESSION			TCGA-AX-A06B-01	Shallow Deletion	EGFR: Shallow Deletion	RAC1: Diploid	14	0.1466
TCGA-OR-A5KX-01	Diploid	0.3493	EGFR: Diploid		-0.8043	RAC1: Diploid		-0.5351	44.8433	0:ALIVE OR DEAD TUMOR FREE		44.8433	0:LIVING	TCGA-OR-A5KX-01		Diploid		2.03833	1:PROGRESSION			TCGA-AX-A0IW-01	Shallow Deletion	EGFR: Shallow Deletion	RAC1: Shallow Deletion	17	0.5519
TCGA-OR-A5L3-01	Diploid	-0.2555	EGFR: Diploid		-0.1038	RAC1: Diploid		-0.3257	152.152	0:ALIVE OR DEAD TUMOR FREE		152.152	0:LIVING	TCGA-OR-A5L3-01		Diploid		152.152	0:CENSORED			TCGA-AX-A2H2-01	Shallow Deletion	EGFR: Diploid	RAC1: Diploid	11	0.2386
TCGA-OR-A5L5-01	Diploid	-0.0352	EGFR: Diploid		-0.6679	RAC1: Diploid		-1.1848	43.2982	0:ALIVE OR DEAD TUMOR FREE		43.2982	0:LIVING	TCGA-OR-A5L5-01		Diploid		43.2982	0:CENSORED			TCGA-AX-A2H4-01	Shallow Deletion	EGFR: Shallow Deletion	RAC1: Shallow Deletion	21	0.0545
TCGA-OR-A5L6-01	Diploid	-0.6706	EGFR: Diploid		-1.5571	RAC1: Diploid		-0.1051	28.3065	0:ALIVE OR DEAD TUMOR FREE		28.3065	0:LIVING	TCGA-OR-A5L6-01		Diploid		28.3065	0:CENSORED			TCGA-AX-A2HJ-01	Shallow Deletion	EGFR: Shallow Deletion	RAC1: Shallow Deletion	2	0.737
TCGA-OR-A5L9-01	Diploid	-1.4606	EGFR: Diploid		-1.2978	RAC1: Diploid		-2.0852	28.6353	0:ALIVE OR DEAD TUMOR FREE		28.6353	0:LIVING	TCGA-OR-A5L9-01		Diploid		28.6353	0:CENSORED			TCGA-AX-A2HK-01	Shallow Deletion	EGFR: Diploid	RAC1: Shallow Deletion	19	0.3339
TCGA-OR-A5LE-01	Diploid	-2.1874	EGFR: Diploid		0.69	RAC1: Amplification		1.0184	21.7641	1:DEAD WITH TUMOR		21.7641	1:DECEASED	TCGA-OR-A5LE-01		Diploid		8.71223	1:PROGRESSION			TCGA-AX-A2IO-01	Shallow Deletion	EGFR: Gain	RAC1: Shallow Deletion	7	0.3668
TCGA-OR-A5LG-01	Diploid	0.0164	EGFR: Diploid		-0.2322	RAC1: Diploid		-0.0479	52.2405	0:ALIVE OR DEAD TUMOR FREE		52.2405	0:LIVING	TCGA-OR-A5LG-01		Diploid		45.7968	1:PROGRESSION			TCGA-AX-A3FX-01	Shallow Deletion	EGFR: Shallow Deletion	RAC1: Shallow Deletion	5	0.501
TCGA-OR-A5LL-01	Diploid	1.773	EGFR: Diploid		-0.7583	RAC1: Gain		-1.653	53.0296	1:DEAD WITH TUMOR		53.0296	1:DECEASED	TCGA-OR-A5LL-01		Diploid		7.00266	1:PROGRESSION			TCGA-B5-A0K8-01	Shallow Deletion	EGFR: Shallow Deletion	RAC1: Shallow Deletion	10	0.4611
TCGA-OR-A5LR-01	Diploid	-0.6672	EGFR: Diploid		-1.2507	RAC1: Diploid		-1.7519	28.0435	0:ALIVE OR DEAD TUMOR FREE		28.0435	0:LIVING	TCGA-OR-A5LR-01		Diploid		28.0435	0:CENSORED			TCGA-B5-A11I-01	Shallow Deletion	EGFR: Diploid	RAC1: Shallow Deletion	6	0.9487
TCGA-PK-A5H9-01	Diploid	-0.6728	EGFR: Diploid		-1.7564	RAC1: Diploid		-2.925	20.2518	0:ALIVE OR DEAD TUMOR FREE		20.2518	0:LIVING	TCGA-PK-A5H9-01		Diploid		20.2518	0:CENSORED			TCGA-BG-A3PP-01	Shallow Deletion	EGFR: Diploid	RAC1: Shallow Deletion	18	0.5106
TCGA-PK-A5HA-01	Diploid	0.755	EGFR: Diploid		0.9046	RAC1: Diploid		-0.8584	39.4845	0:ALIVE OR DEAD TUMOR FREE		39.4845	0:LIVING	TCGA-PK-A5HA-01		Diploid		39.4845	0:CENSORED			TCGA-BK-A0CC-01	Shallow Deletion	EGFR: Diploid	RAC1: Shallow Deletion	16	0.6545
TCGA-PK-A5HB-01	Diploid	2.1009	EGFR: Diploid		0.0017	RAC1: Diploid		-0.1228	42.5091	0:ALIVE OR DEAD TUMOR FREE		42.5091	0:LIVING	TCGA-PK-A5HB-01		Diploid		7.00266	1:PROGRESSION			TCGA-BS-A0U9-01	Shallow Deletion	EGFR: Diploid	RAC1: Shallow Deletion	18	0.6405
TCGA-2F-A9KO-01	Diploid	-0.5508	EGFR: Diploid		-0.2162	RAC1: Diploid		-0.4239	24.1312	1:DEAD WITH TUMOR		24.1312	1:DECEASED	TCGA-2F-A9KO-01		Diploid		21.4025	1:PROGRESSION			TCGA-D1-A16V-01	Shallow Deletion	EGFR: Gain	RAC1: Shallow Deletion	6	0.5642
TCGA-2F-A9KP-01	Diploid	0.4684	EGFR: Diploid		-2.1199	RAC1: Diploid		-0.9184	11.967	1:DEAD WITH TUMOR		11.967	1:DECEASED	TCGA-2F-A9KP-01		Diploid		11.2766	1:PROGRESSION			TCGA-D1-A3DH-01	Shallow Deletion	EGFR: Shallow Deletion	RAC1: Shallow Deletion	24	0.0524
TCGA-2F-A9KQ-01	Diploid	0.234	EGFR: Diploid		0.4345	RAC1: Diploid		-0.1396	94.8812	0:ALIVE OR DEAD TUMOR FREE		94.8812	0:LIVING	TCGA-2F-A9KQ-01		Diploid		94.8812	0:CENSORED			TCGA-DF-A2KR-01	Shallow Deletion	EGFR: Shallow Deletion	RAC1: Shallow Deletion	9	0.5945
TCGA-2F-A9KR-01	Diploid	0.2378	EGFR: Diploid		0.4275	RAC1: Diploid		-0.1346	104.645	1:DEAD WITH TUMOR		104.645	1:DECEASED	TCGA-2F-A9KR-01		Diploid		101.456	1:PROGRESSION			TCGA-DF-A2L0-01	Shallow Deletion	EGFR: Shallow Deletion	RAC1: Shallow Deletion	18	0.3254
TCGA-2F-A9KT-01	Diploid	0.3904	EGFR: Diploid		1.582	RAC1: Amplification		-0.3233	108.952	0:ALIVE OR DEAD TUMOR FREE		108.952	0:LIVING	TCGA-2F-A9KT-01		Diploid		108.952	0:CENSORED			TCGA-DI-A1NN-01	Shallow Deletion	EGFR: Gain	RAC1: Shallow Deletion	19	0.2339
TCGA-2F-A9KW-01	Diploid	0.3154	EGFR: Diploid		-1.1932	RAC1: Diploid		-0.3875	8.35059	1:DEAD WITH TUMOR		8.35059	1:DECEASED	TCGA-2F-A9KW-01		Diploid		2.79449	1:PROGRESSION			TCGA-DI-A1NO-01	Shallow Deletion	EGFR: Shallow Deletion	RAC1: Shallow Deletion	11	0.3133
TCGA-4Z-AA7N-01	Diploid	-0.1206	EGFR: Diploid		-2.2191	RAC1: Diploid		-1.8239	44.942	0:ALIVE OR DEAD TUMOR FREE		44.942	1:DECEASED	TCGA-4Z-AA7N-01		Diploid		44.942	0:CENSORED			TCGA-E6-A1LZ-01	Shallow Deletion	EGFR: Shallow Deletion	RAC1: Shallow Deletion	18	0.2983
TCGA-4Z-AA7O-01	Diploid	0.0544	EGFR: Diploid		0.2531	RAC1: Diploid		0.1055	16.8327	0:ALIVE OR DEAD TUMOR FREE		16.8327	0:LIVING	TCGA-4Z-AA7O-01		Diploid		16.8327	0:CENSORED			TCGA-E6-A8L9-01	Shallow Deletion	EGFR: Shallow Deletion	RAC1: Shallow Deletion	26	0.418
TCGA-4Z-AA7Y-01	Diploid	0.0039	EGFR: Diploid		-0.1611	RAC1: Diploid		-0.4145	50.0378	0:ALIVE OR DEAD TUMOR FREE		50.0378	0:LIVING	TCGA-4Z-AA7Y-01		Diploid		50.0378	0:CENSORED			TCGA-EC-A1NJ-01	Shallow Deletion	EGFR: Shallow Deletion	RAC1: Shallow Deletion	2	0.6511
TCGA-4Z-AA82-01	Diploid	1.2377	EGFR: Diploid		-1.4683	RAC1: Diploid		-0.551	51.1556	1:DEAD WITH TUMOR		51.1556	1:DECEASED	TCGA-4Z-AA82-01		Diploid		37.8078	1:PROGRESSION			TCGA-EO-A1Y8-01	Shallow Deletion	EGFR: Shallow Deletion	RAC1: Shallow Deletion	10	0.3077
TCGA-4Z-AA83-01	Diploid	-0.2668	EGFR: Diploid		-0.9281	RAC1: Diploid		-1.662	66.5417	0:ALIVE OR DEAD TUMOR FREE		66.5417	0:LIVING	TCGA-4Z-AA83-01		Diploid		66.5417	0:CENSORED			TCGA-EO-A2CH-01	Shallow Deletion	EGFR: Gain	RAC1: Gain	10	0.7039
TCGA-5N-A9KI-01	Diploid	0.3656	EGFR: Diploid		1.4705	RAC1: Diploid		0.0913	2.4986	0:ALIVE OR DEAD TUMOR FREE		2.4986	1:DECEASED	TCGA-5N-A9KI-01		Diploid		2.4986	0:CENSORED			TCGA-EO-A3KU-01	Shallow Deletion	EGFR: Diploid	RAC1: Shallow Deletion	14	0.7258
TCGA-BL-A13I-01	Diploid	-1.008	EGFR: Diploid		0.3986	RAC1: Diploid		0.1789	7.33143	1:DEAD WITH TUMOR		7.33143	1:DECEASED	TCGA-BL-A13I-01		Diploid		7.10129	1:PROGRESSION			TCGA-EY-A2OO-01	Shallow Deletion	EGFR: Shallow Deletion	RAC1: Shallow Deletion	17	0.5377
TCGA-BL-A3JM-01	Diploid	-2.2988	EGFR: Diploid		-1.7367	RAC1: Diploid		0.6345	6.73965	1:DEAD WITH TUMOR		6.73965	1:DECEASED	TCGA-BL-A3JM-01		Diploid		3.64928	1:PROGRESSION			TCGA-EY-A547-01	Shallow Deletion	EGFR: Shallow Deletion	RAC1: Shallow Deletion	11	0.1974
TCGA-BT-A0YX-01	Diploid	0.8149	EGFR: Diploid		1.2965	RAC1: Diploid		-0.2518	13.1505	1:DEAD WITH TUMOR		13.1505	1:DECEASED	TCGA-BT-A0YX-01		Diploid		10.7177	1:PROGRESSION			TCGA-FI-A2EW-01	Shallow Deletion	EGFR: Diploid	RAC1: Shallow Deletion	18	0.5988
TCGA-BT-A20P-01	Diploid	-0.9665	EGFR: Diploid		0.5604	RAC1: Diploid		-0.227	17.8847	-		17.8847	1:DECEASED	TCGA-BT-A20P-01		Diploid		17.8847	0:CENSORED			TCGA-FI-A2F8-01	Shallow Deletion	EGFR: Shallow Deletion	RAC1: Shallow Deletion	13	0.5552
TCGA-BT-A20Q-01	Diploid	-0.2525	EGFR: Diploid		-0.5931	RAC1: Diploid		-0.8671	19.4957	1:DEAD WITH TUMOR		19.4957	1:DECEASED	TCGA-BT-A20Q-01		Diploid		19.4957	1:PROGRESSION			TCGA-FI-A2F9-01	Shallow Deletion	EGFR: Diploid	RAC1: Shallow Deletion	6	0.6129
TCGA-BT-A20R-01	Diploid	0.0092	EGFR: Diploid		-0.34	RAC1: Diploid		-0.0951	5.06296	-		5.06296	1:DECEASED	TCGA-BT-A20R-01		Diploid		5.06296	0:CENSORED			TCGA-FI-A3PV-01	Shallow Deletion	EGFR: Shallow Deletion	RAC1: Shallow Deletion	15	0.053
TCGA-BT-A20T-01	Diploid	0.0638	EGFR: Diploid		1.8945	RAC1: Diploid		0.5167	14.893	1:DEAD WITH TUMOR		14.893	1:DECEASED	TCGA-BT-A20T-01		Diploid		10.3232	1:PROGRESSION			TCGA-KP-A3VZ-01	Shallow Deletion	EGFR: Gain	RAC1: Shallow Deletion	18	0.3002
TCGA-BT-A20U-01	Diploid	0.0882	EGFR: Diploid		-0.078	RAC1: Diploid		0.2264	14.9587	0:ALIVE OR DEAD TUMOR FREE		14.9587	1:DECEASED	TCGA-BT-A20U-01		Diploid		14.9587	0:CENSORED			TCGA-PG-A5BC-01	Shallow Deletion	EGFR: Shallow Deletion	RAC1: Shallow Deletion	9	0.384
TCGA-BT-A3PH-01	Diploid	0.2319	EGFR: Diploid		2.2465	RAC1: Diploid		-0.6828	4.66844	1:DEAD WITH TUMOR		4.66844	1:DECEASED	TCGA-BT-A3PH-01		Diploid		4.66844	1:PROGRESSION			TCGA-PG-A7D5-01	Shallow Deletion	EGFR: Shallow Deletion	RAC1: Shallow Deletion	5	0.471
TCGA-C4-A0EZ-01	Diploid	-3.0238	EGFR: Diploid		-1.232	RAC1: Diploid		2.9927	8.97524	1:DEAD WITH TUMOR		8.97524	1:DECEASED	TCGA-C4-A0EZ-01		Diploid		8.97524	1:PROGRESSION			TCGA-PG-A915-01	Shallow Deletion	EGFR: Shallow Deletion	RAC1: Shallow Deletion	19	0.4278
TCGA-C4-A0F0-01	Diploid	0.6764	EGFR: Diploid		0.2591	RAC1: Diploid		0.8068	1.9397	0:ALIVE OR DEAD TUMOR FREE		1.9397	0:LIVING	TCGA-C4-A0F0-01		Diploid		1.9397	0:CENSORED			TCGA-N6-A4VC-01	Shallow Deletion	EGFR: Shallow Deletion	RAC1: Diploid	22	0.3713
TCGA-CF-A1HS-01	Diploid	1.3258	EGFR: Gain		0.2333	RAC1: Diploid		0.128	12.5588	0:ALIVE OR DEAD TUMOR FREE		12.5588	0:LIVING	TCGA-CF-A1HS-01		Diploid		4.37255	1:PROGRESSION			TCGA-N6-A4VE-01	Shallow Deletion	EGFR: Shallow Deletion	RAC1: Shallow Deletion	17	0.5549
TCGA-CF-A27C-01	Diploid	-0.3039	EGFR: Diploid		0.6693	RAC1: Diploid		-0.0172	13.9724	0:ALIVE OR DEAD TUMOR FREE		13.9724	0:LIVING	TCGA-CF-A27C-01		Diploid		13.9724	0:CENSORED			TCGA-N6-A4VF-01	Shallow Deletion	EGFR: Shallow Deletion	RAC1: Shallow Deletion	10	0.3156
TCGA-CF-A3MF-01	Diploid	-0.7504	EGFR: Diploid		0.7123	RAC1: Diploid		-1.1855	12.5916	0:ALIVE OR DEAD TUMOR FREE		12.5916	0:LIVING	TCGA-CF-A3MF-01		Diploid		12.5916	0:CENSORED			TCGA-N7-A4Y5-01	Shallow Deletion	EGFR: Shallow Deletion	RAC1: Gain	21	0.3709
TCGA-CF-A3MH-01	Diploid	-0.3678	EGFR: Diploid		1.6877	RAC1: Diploid		-0.7048	13.0848	0:ALIVE OR DEAD TUMOR FREE		13.0848	0:LIVING	TCGA-CF-A3MH-01		Diploid		13.0848	0:CENSORED			TCGA-N8-A4PM-01	Shallow Deletion	EGFR: Shallow Deletion	RAC1: Shallow Deletion	12	0.4828
TCGA-CF-A47S-01	Diploid	-0.5638	EGFR: Diploid		1.1045	RAC1: Diploid		-0.853	10.9478	0:ALIVE OR DEAD TUMOR FREE		10.9478	0:LIVING	TCGA-CF-A47S-01		Diploid		10.9478	0:CENSORED			TCGA-NF-A4WU-01	Shallow Deletion	EGFR: Shallow Deletion	RAC1: Shallow Deletion	20	0.7216
TCGA-CF-A47T-01	Diploid	-1.2934	EGFR: Diploid		1.9575	RAC1: Diploid		0.6375	12.6574	1:DEAD WITH TUMOR		12.6574	1:DECEASED	TCGA-CF-A47T-01		Diploid		4.56981	1:PROGRESSION			TCGA-NA-A4QW-01	Shallow Deletion	EGFR: Shallow Deletion	RAC1: Shallow Deletion	19	0.42
TCGA-CF-A47V-01	Diploid	-0.053	EGFR: Diploid		0.4096	RAC1: Diploid		-1.4144	12.4601	0:ALIVE OR DEAD TUMOR FREE		12.4601	0:LIVING	TCGA-CF-A47V-01		Diploid		12.4601	0:CENSORED			TCGA-N9-A4Q1-01	Shallow Deletion	EGFR: Shallow Deletion	RAC1: Shallow Deletion	21	0.4382
TCGA-CF-A47W-01	Diploid	-2.0023	EGFR: Diploid		0.3298	RAC1: Diploid		0.2568	12.0985	0:ALIVE OR DEAD TUMOR FREE		12.0985	0:LIVING	TCGA-CF-A47W-01		Diploid		12.0985	0:CENSORED			TCGA-N9-A4Q3-01	Shallow Deletion	EGFR: Shallow Deletion	RAC1: Shallow Deletion	17	0.4091
TCGA-CF-A47Y-01	Diploid	-1.011	EGFR: Diploid		0.706	RAC1: Diploid		-0.9328	12.2629	0:ALIVE OR DEAD TUMOR FREE		12.2629	0:LIVING	TCGA-CF-A47Y-01		Diploid		12.2629	0:CENSORED			TCGA-N9-A4Q8-01	Shallow Deletion	EGFR: Shallow Deletion	RAC1: Shallow Deletion	18	0.6232
TCGA-CF-A5UA-01	Diploid	-1.525	EGFR: Diploid		1.8313	RAC1: Diploid		0.0155	11.9999	0:ALIVE OR DEAD TUMOR FREE		11.9999	0:LIVING	TCGA-CF-A5UA-01		Diploid		11.9999	0:CENSORED			TCGA-N9-A4Q4-01	Shallow Deletion	EGFR: Shallow Deletion	RAC1: Shallow Deletion	22	0.4601
TCGA-CF-A7I0-01	Diploid	-0.7325	EGFR: Diploid		0.1448	RAC1: Diploid		-0.854	12.0985	0:ALIVE OR DEAD TUMOR FREE		12.0985	0:LIVING	TCGA-CF-A7I0-01		Diploid		12.0985	0:CENSORED			TCGA-OR-A5J1-01	Diploid	EGFR: Shallow Deletion	RAC1: Shallow Deletion	2	0.2822
TCGA-CF-A8HX-01	Diploid	-0.6538	EGFR: Diploid		1.3123	RAC1: Diploid		-1.3266	11.3423	0:ALIVE OR DEAD TUMOR FREE		11.3423	0:LIVING	TCGA-CF-A8HX-01		Diploid		11.3423	0:CENSORED			TCGA-OR-A5J4-01	Diploid	EGFR: Gain	RAC1: Shallow Deletion	17	0.757
TCGA-CF-A8HY-01	Diploid	-1.0183	EGFR: Diploid		1.4206	RAC1: Diploid		-0.6613	11.3423	0:ALIVE OR DEAD TUMOR FREE		11.3423	0:LIVING	TCGA-CF-A8HY-01		Diploid		11.3423	0:CENSORED			TCGA-OR-A5J9-01	Diploid	EGFR: Shallow Deletion	RAC1: Shallow Deletion	27	0.2993
TCGA-CF-A9FF-01	Diploid	-0.4685	EGFR: Diploid		1.1433	RAC1: Diploid		-0.499	11.8684	0:ALIVE OR DEAD TUMOR FREE		11.8684	0:LIVING	TCGA-CF-A9FF-01		Diploid		11.8684	0:CENSORED			TCGA-OR-A5JB-01	Diploid	EGFR: Shallow Deletion	RAC1: Shallow Deletion	13	0.3491
TCGA-CF-A9FH-01	Diploid	-0.9372	EGFR: Diploid		0.3529	RAC1: Diploid		-1.1401	0	0:ALIVE OR DEAD TUMOR FREE		0	0:LIVING	TCGA-CF-A9FH-01		Diploid		0	0:CENSORED			TCGA-OR-A5JD-01	Diploid	EGFR: Shallow Deletion	RAC1: Shallow Deletion	39	0.7089
TCGA-CF-A9FL-01	Diploid	-0.1044	EGFR: Diploid		0.4635	RAC1: Diploid		-0.3237	18.5751	1:DEAD WITH TUMOR		18.5751	1:DECEASED	TCGA-CF-A9FL-01		Diploid		10.5862	1:PROGRESSION			TCGA-OR-A5JE-01	Diploid	EGFR: Shallow Deletion	RAC1: Shallow Deletion	21	0.8273
TCGA-CF-A9FM-01	Diploid	-0.4622	EGFR: Diploid		0.3072	RAC1: Diploid		-1.3446	13.0848	0:ALIVE OR DEAD TUMOR FREE		13.0848	0:LIVING	TCGA-CF-A9FM-01		Diploid		13.0848	0:CENSORED			TCGA-OR-A5JI-01	Diploid	EGFR: Diploid	RAC1: Shallow Deletion	22	0.5997
TCGA-CU-A0YR-01	Diploid	-0.3059	EGFR: Diploid		-0.2636	RAC1: Diploid		-0.3226	15.1231	1:DEAD WITH TUMOR		15.1231	1:DECEASED	TCGA-CU-A0YR-01		Diploid		7.19992	1:PROGRESSION			TCGA-OR-A5JM-01	Diploid	EGFR: Shallow Deletion	RAC1: Shallow Deletion	15	0.6204
TCGA-CU-A3QU-01	Diploid	0.6178	EGFR: Diploid		-0.1651	RAC1: Gain		0.613	5.19446	0:ALIVE OR DEAD TUMOR FREE		5.19446	0:LIVING	TCGA-CU-A3QU-01		Diploid		5.19446	0:CENSORED			TCGA-OR-A5JO-01	Diploid	EGFR: Gain	RAC1: Shallow Deletion	0	0.6771
TCGA-CU-A3YL-01	Diploid	-2.5115	EGFR: Diploid		0.1262	RAC1: Diploid		-2.2721	29.786	0:ALIVE OR DEAD TUMOR FREE		29.786	0:LIVING	TCGA-CU-A3YL-01		Diploid		12.1643	1:PROGRESSION			TCGA-OR-A5JS-01	Diploid	EGFR: Diploid	RAC1: Diploid	31	0.0585
TCGA-CU-A5W6-01	Diploid	-0.5578	EGFR: Diploid		-0.2919	RAC1: Diploid		-0.2507	1.84108	0:ALIVE OR DEAD TUMOR FREE		1.84108	1:DECEASED	TCGA-CU-A5W6-01		Diploid		1.84108	0:CENSORED			TCGA-OR-A5JU-01	Diploid	EGFR: Diploid	RAC1: Diploid	2	0.9259
TCGA-DK-A1A6-01	Diploid	-1.5416	EGFR: Diploid		0.7614	RAC1: Diploid		1.928	66.4102	0:ALIVE OR DEAD TUMOR FREE		66.4102	0:LIVING	TCGA-DK-A1A6-01		Diploid		66.4102	0:CENSORED			TCGA-OR-A5JW-01	Diploid	EGFR: Diploid	RAC1: Diploid	17	0.9466
TCGA-DK-A1A7-01	Diploid	-0.9828	EGFR: Gain		-0.2547	RAC1: Gain		-0.5653	18.4108	0:ALIVE OR DEAD TUMOR FREE		18.4108	0:LIVING	TCGA-DK-A1A7-01		Diploid		3.68215	1:PROGRESSION			TCGA-OR-A5JZ-01	Diploid	EGFR: Diploid	RAC1: Diploid	9	0.3372
TCGA-DK-A1AA-01	Diploid	-0.0148	EGFR: Diploid		-0.0274	RAC1: Diploid		-0.1428	19.0025	0:ALIVE OR DEAD TUMOR FREE		19.0025	0:LIVING	TCGA-DK-A1AA-01		Diploid		19.0025	0:CENSORED			TCGA-OR-A5K0-01	Diploid	EGFR: Diploid	RAC1: Diploid	4	0.9477
TCGA-DK-A1AB-01	Diploid	1.3521	EGFR: Diploid		1.8825	RAC1: Diploid		-0.2622	16.7012	-		16.7012	1:DECEASED	TCGA-DK-A1AB-01		Diploid		11.967	1:PROGRESSION			TCGA-OR-A5K2-01	Diploid	EGFR: Diploid	RAC1: Diploid	16	0.491
TCGA-DK-A1AD-01	Diploid	-0.1205	EGFR: Gain		0.3082	RAC1: Gain		-0.0863	112.437	0:ALIVE OR DEAD TUMOR FREE		112.437	0:LIVING	TCGA-DK-A1AD-01		Diploid		112.437	0:CENSORED			TCGA-OR-A5K4-01	Diploid	EGFR: Diploid	RAC1: Diploid	12	0.4828
TCGA-DK-A1AE-01	Diploid	0.3188	EGFR: Diploid		-0.6514	RAC1: Diploid		0.7187	16.1423	0:ALIVE OR DEAD TUMOR FREE		16.1423	0:LIVING	TCGA-DK-A1AE-01		Diploid		6.93691	1:PROGRESSION			TCGA-OR-A5K9-01	Diploid	EGFR: Diploid	RAC1: Diploid	17	0.4659
TCGA-DK-A1AF-01	Diploid	0.4897	EGFR: Diploid		-0.5359	RAC1: Diploid		-0.5916	17.6217	0:ALIVE OR DEAD TUMOR FREE		17.6217	0:LIVING	TCGA-DK-A1AF-01		Diploid		9.30401	1:PROGRESSION			TCGA-OR-A5KP-01	Diploid	EGFR: Diploid	RAC1: Diploid	21	0
TCGA-DK-A1AG-01	Diploid	0.0763	EGFR: Diploid		0.5091	RAC1: Diploid		-0.1297	15.6163	0:ALIVE OR DEAD TUMOR FREE		15.6163	0:LIVING	TCGA-DK-A1AG-01		Diploid		15.6163	0:CENSORED			TCGA-OR-A5KQ-01	Diploid	EGFR: Diploid	RAC1: Diploid	1	0.5758
TCGA-DK-A2HX-01	Diploid	0.4106	EGFR: Gain		2.3324	RAC1: Diploid		-1.1114	46.6844	0:ALIVE OR DEAD TUMOR FREE		46.6844	1:DECEASED	TCGA-DK-A2HX-01		Diploid		46.6844	0:CENSORED			TCGA-OR-A5KT-01	Diploid	EGFR: Diploid	RAC1: Diploid	1	0.0002
TCGA-DK-A3IQ-01	Diploid	0.0595	EGFR: Diploid		-0.3613	RAC1: Diploid		-1.5248	17.7204	1:DEAD WITH TUMOR		17.7204	1:DECEASED	TCGA-DK-A3IQ-01		Diploid		8.21909	1:PROGRESSION			TCGA-OR-A5KV-01	Diploid	EGFR: Diploid	RAC1: Diploid	0	0.9476
TCGA-DK-A3IT-01	Diploid	1.125	EGFR: Diploid		0.4631	RAC1: Diploid		-0.7956	21.3039	0:ALIVE OR DEAD TUMOR FREE		21.3039	0:LIVING	TCGA-DK-A3IT-01		Diploid		21.3039	0:CENSORED			TCGA-OR-A5KX-01	Diploid	EGFR: Diploid	RAC1: Diploid	11	0.2367
TCGA-DK-A3IV-01	Diploid	0.6507	EGFR: Diploid		-0.1719	RAC1: Diploid		-1.0841	9.66565	1:DEAD WITH TUMOR		9.66565	1:DECEASED	TCGA-DK-A3IV-01		Diploid		6.96979	1:PROGRESSION			TCGA-OR-A5L3-01	Diploid	EGFR: Diploid	RAC1: Diploid	1	0.282
TCGA-DK-A3WW-01	Diploid	0.8672	EGFR: Diploid		0.5552	RAC1: Diploid		1.3997	20.8107	0:ALIVE OR DEAD TUMOR FREE		20.8107	0:LIVING	TCGA-DK-A3WW-01		Diploid		20.8107	0:CENSORED			TCGA-OR-A5L5-01	Diploid	EGFR: Diploid	RAC1: Diploid	9	0.3327
TCGA-DK-A3WX-01	Diploid	0.864	EGFR: Diploid		-1.1049	RAC1: Diploid		-0.4766	10.5533	1:DEAD WITH TUMOR		10.5533	1:DECEASED	TCGA-DK-A3WX-01		Diploid		5.49035	1:PROGRESSION			TCGA-OR-A5L6-01	Diploid	EGFR: Diploid	RAC1: Diploid	21	0.8904
TCGA-DK-A3WY-01	Diploid	-0.2356	EGFR: Diploid		-2.1192	RAC1: Diploid		0.343	163.297	0:ALIVE OR DEAD TUMOR FREE		163.297	0:LIVING	TCGA-DK-A3WY-01		Diploid		163.297	0:CENSORED			TCGA-OR-A5L9-01	Diploid	EGFR: Diploid	RAC1: Diploid	10	0.4184
TCGA-DK-A6AW-01	Diploid	-0.9342	EGFR: Diploid		-0.051	RAC1: Diploid		-0.9991	53.2926	0:ALIVE OR DEAD TUMOR FREE		53.2926	0:LIVING	TCGA-DK-A6AW-01		Diploid		53.2926	0:CENSORED			TCGA-OR-A5LE-01	Diploid	EGFR: Diploid	RAC1: Diploid	7	0.4946
TCGA-DK-A6B0-01	Diploid	-1.4109	EGFR: Diploid		1.4527	RAC1: Diploid		-0.458	76.6019	0:ALIVE OR DEAD TUMOR FREE		76.6019	0:LIVING	TCGA-DK-A6B0-01		Diploid		76.6019	0:CENSORED			TCGA-OR-A5LG-01	Diploid	EGFR: Diploid	RAC1: Diploid	4	0.011
TCGA-DK-A6B2-01	Diploid	0.5067	EGFR: Diploid		0.097	RAC1: Gain		-0.1601	15.682	0:ALIVE OR DEAD TUMOR FREE		15.682	0:LIVING	TCGA-DK-A6B2-01		Diploid		8.81086	1:PROGRESSION			TCGA-OR-A5LL-01	Diploid	EGFR: Diploid	RAC1: Diploid	10	0.0818
TCGA-DK-AA6M-01	Diploid	-0.3932	EGFR: Diploid		-0.1266	RAC1: Diploid		-0.0354	52.0104	0:ALIVE OR DEAD TUMOR FREE		52.0104	0:LIVING	TCGA-DK-AA6M-01		Diploid		52.0104	0:CENSORED			TCGA-OR-A5LR-01	Diploid	EGFR: Diploid	RAC1: Diploid	10	0.0053
TCGA-DK-AA6Q-01	Diploid	0.1255	EGFR: Diploid		-0.7188	RAC1: Diploid		0.5808	13.5779	1:DEAD WITH TUMOR		13.5779	1:DECEASED	TCGA-DK-AA6Q-01		Diploid		9.36976	1:PROGRESSION			TCGA-P6-A5OH-01	Diploid	EGFR: Diploid	RAC1: Diploid	12	0.2884
TCGA-DK-AA6T-01	Diploid	-2.1642	EGFR: Gain		-2.9753	RAC1: Diploid		0.0467	18.8053	0:ALIVE OR DEAD TUMOR FREE		18.8053	0:LIVING	TCGA-DK-AA6T-01		Diploid		18.8053	0:CENSORED			TCGA-PK-A5H9-01	Diploid	EGFR: Diploid	RAC1: Diploid	0	0.0364
TCGA-DK-AA6X-01	Diploid	0.041	EGFR: Diploid		-0.9342	RAC1: Diploid		0.0067	15.3533	0:ALIVE OR DEAD TUMOR FREE		15.3533	0:LIVING	TCGA-DK-AA6X-01		Diploid		15.3533	0:CENSORED			TCGA-PK-A5HA-01	Diploid	EGFR: Diploid	RAC1: Diploid	11	0.1875
TCGA-DK-AA71-01	Diploid	-1.2759	EGFR: Diploid		-0.4425	RAC1: Diploid		0.6502	13.6437	0:ALIVE OR DEAD TUMOR FREE		13.6437	0:LIVING	TCGA-DK-AA71-01		Diploid		13.6437	0:CENSORED			TCGA-PK-A5HB-01	Diploid	EGFR: Diploid	RAC1: Diploid	13	0.38
TCGA-DK-AA74-01	Diploid	-0.6751	EGFR: Diploid		0.9516	RAC1: Gain		-0.3746	56.1528	0:ALIVE OR DEAD TUMOR FREE		56.1528	0:LIVING	TCGA-DK-AA74-01		Diploid		56.1528	0:CENSORED			TCGA-2F-A9KO-01	Diploid	EGFR: Diploid	RAC1: Diploid	19	0.2282
TCGA-E5-A4U1-01	Diploid	-1.9144	EGFR: Diploid		-0.1879	RAC1: Diploid		0.5474	38.827	0:ALIVE OR DEAD TUMOR FREE		38.827	0:LIVING	TCGA-E5-A4U1-01		Diploid		23.1778	1:PROGRESSION			TCGA-2F-A9KP-01	Diploid	EGFR: Diploid	RAC1: Amplification	10	0.1961
TCGA-E7-A3X6-01	Diploid	0.8196	EGFR: Diploid		0.3911	RAC1: Diploid		-0.6636	29.7202	1:DEAD WITH TUMOR		29.7202	1:DECEASED	TCGA-E7-A3X6-01		Diploid		12.1314	1:PROGRESSION			TCGA-2F-A9KQ-01	Diploid	EGFR: Diploid	RAC1: Diploid	6	0.2283
TCGA-E7-A3Y1-01	Diploid	-0.5524	EGFR: Diploid		0.5508	RAC1: Diploid		-0.4247	5.35885	0:ALIVE OR DEAD TUMOR FREE		5.35885	0:LIVING	TCGA-E7-A3Y1-01		Diploid		5.35885	0:CENSORED			TCGA-2F-A9KR-01	Diploid	EGFR: Diploid	RAC1: Gain	11	0.3624
TCGA-E7-A4XJ-01	Diploid	-0.3861	EGFR: Diploid		-0.5838	RAC1: Diploid		-0.8058	2.23559	0:ALIVE OR DEAD TUMOR FREE		2.23559	1:DECEASED	TCGA-E7-A4XJ-01		Diploid		2.23559	0:CENSORED			TCGA-2F-A9KT-01	Diploid	EGFR: Diploid	RAC1: Diploid	11	0.227
TCGA-E7-A519-01	Diploid	-1.7504	EGFR: Diploid		1.9039	RAC1: Diploid		-1.6924	16.7012	0:ALIVE OR DEAD TUMOR FREE		16.7012	0:LIVING	TCGA-E7-A519-01		Diploid		16.7012	0:CENSORED			TCGA-2F-A9KW-01	Diploid	EGFR: Diploid	RAC1: Diploid	9	0.4477
TCGA-E7-A5KE-01	Diploid	-0.088	EGFR: Diploid		-0.5123	RAC1: Diploid		-0.6756	0.558898	0:ALIVE OR DEAD TUMOR FREE		0.558898	0:LIVING	TCGA-E7-A5KE-01		Diploid		0.558898	0:CENSORED			TCGA-4Z-AA7O-01	Diploid	EGFR: Diploid	RAC1: Diploid	4	0.0107
TCGA-E7-A5KF-01	Diploid	0.2612	EGFR: Diploid		-1.3322	RAC1: Diploid		-0.4202	0.657527	0:ALIVE OR DEAD TUMOR FREE		0.657527	0:LIVING	TCGA-E7-A5KF-01		Diploid		0.657527	0:CENSORED			TCGA-4Z-AA7Y-01	Diploid	EGFR: Diploid	RAC1: Diploid	2	0.9093
TCGA-E7-A677-01	Diploid	0.8	EGFR: Diploid		-0.6214	RAC1: Diploid		-1.1315	26.9586	0:ALIVE OR DEAD TUMOR FREE		26.9586	0:LIVING	TCGA-E7-A677-01		Diploid		26.9586	0:CENSORED			TCGA-4Z-AA82-01	Diploid	EGFR: Diploid	RAC1: Diploid	19	0.9279
TCGA-E7-A678-01	Diploid	-1.4074	EGFR: Diploid		0.3989	RAC1: Diploid		-0.6765	26.2353	0:ALIVE OR DEAD TUMOR FREE		26.2353	0:LIVING	TCGA-E7-A678-01		Diploid		26.2353	0:CENSORED			TCGA-4Z-AA83-01	Diploid	EGFR: Diploid	RAC1: Diploid	5	0.2384
TCGA-E7-A6MD-01	Diploid	-0.1419	EGFR: Diploid		0.0375	RAC1: Diploid		0.4369	4.24105	0:ALIVE OR DEAD TUMOR FREE		4.24105	0:LIVING	TCGA-E7-A6MD-01		Diploid		4.24105	0:CENSORED			TCGA-5N-A9KI-01	Diploid	EGFR: Diploid	RAC1: Diploid	19	0.3409
TCGA-E7-A6MF-01	Diploid	1.0501	EGFR: Diploid		-1.4232	RAC1: Diploid		-2.959	24.6573	0:ALIVE OR DEAD TUMOR FREE		24.6573	0:LIVING	TCGA-E7-A6MF-01		Diploid		24.6573	0:CENSORED			TCGA-BL-A13I-01	Diploid	EGFR: Diploid	RAC1: Diploid	2	0.1833
TCGA-E7-A7XN-01	Diploid	0.4956	EGFR: Diploid		0.8676	RAC1: Diploid		-0.5603	14.0711	0:ALIVE OR DEAD TUMOR FREE		14.0711	0:LIVING	TCGA-E7-A7XN-01		Diploid		6.24651	1:PROGRESSION			TCGA-BL-A3JM-01	Diploid	EGFR: Diploid	RAC1: Diploid	18	0.6787
TCGA-E7-A85H-01	Diploid	-1.9762	EGFR: Gain		-2.7395	RAC1: Shallow Deletion		0.4389	12.9533	0:ALIVE OR DEAD TUMOR FREE		12.9533	0:LIVING	TCGA-E7-A85H-01		Diploid		12.9533	0:CENSORED			TCGA-BT-A0YX-01	Diploid	EGFR: Diploid	RAC1: Amplification	1	0.1942
TCGA-E7-A8O7-01	Diploid	0.3623	EGFR: Diploid		0.122	RAC1: Diploid		-0.8809	15.3204	0:ALIVE OR DEAD TUMOR FREE		15.3204	0:LIVING	TCGA-E7-A8O7-01		Diploid		15.3204	0:CENSORED			TCGA-BT-A20P-01	Diploid	EGFR: Diploid	RAC1: Diploid	7	0.3194
TCGA-E7-A97P-01	Diploid	-0.1065	EGFR: Shallow Deletion		0.2427	RAC1: Diploid		-0.1784	14.367	0:ALIVE OR DEAD TUMOR FREE		14.367	1:DECEASED	TCGA-E7-A97P-01		Diploid		14.367	0:CENSORED			TCGA-BT-A20Q-01	Diploid	EGFR: Diploid	RAC1: Diploid	6	0.0001
TCGA-FD-A3B4-01	Diploid	0.2923	EGFR: Diploid		0.7674	RAC1: Gain		0.4495	16.7669	1:DEAD WITH TUMOR		16.7669	1:DECEASED	TCGA-FD-A3B4-01		Diploid		11.8026	1:PROGRESSION			TCGA-BT-A20R-01	Diploid	EGFR: Diploid	RAC1: Diploid	15	0.1583
TCGA-FD-A3B8-01	Diploid	0.8392	EGFR: Diploid		-1.0175	RAC1: Diploid		-0.8479	12.6245	0:ALIVE OR DEAD TUMOR FREE		12.6245	0:LIVING	TCGA-FD-A3B8-01		Diploid		12.6245	0:CENSORED			TCGA-BT-A20T-01	Diploid	EGFR: Diploid	RAC1: Diploid	6	0.0649
TCGA-FD-A3N5-01	Diploid	3.2226	EGFR: Amplification		2.6941	RAC1: Amplification		-0.561	22.5203	1:DEAD WITH TUMOR		22.5203	1:DECEASED	TCGA-FD-A3N5-01		Diploid		11.3752	1:PROGRESSION			TCGA-BT-A20U-01	Diploid	EGFR: Diploid	RAC1: Diploid	0	0.3487
TCGA-FD-A3N6-01	Diploid	1.3158	EGFR: Diploid		3.7912	RAC1: Amplification		-0.8056	27.9778	0:ALIVE OR DEAD TUMOR FREE		27.9778	0:LIVING	TCGA-FD-A3N6-01		Diploid		27.9778	0:CENSORED			TCGA-BT-A3PH-01	Diploid	EGFR: Diploid	RAC1: Diploid	14	0.0745
TCGA-FD-A3NA-01	Diploid	0.7515	EGFR: Diploid		-0.6076	RAC1: Diploid		-0.1921	60.6569	0:ALIVE OR DEAD TUMOR FREE		60.6569	0:LIVING	TCGA-FD-A3NA-01		Diploid		43.9886	1:PROGRESSION			TCGA-BT-A42B-01	Diploid	EGFR: Diploid	RAC1: Diploid	9	0.2962
TCGA-FD-A3SM-01	Diploid	-0.0378	EGFR: Diploid		-0.5582	RAC1: Diploid		-2.7828	17.9834	1:DEAD WITH TUMOR		17.9834	1:DECEASED	TCGA-FD-A3SM-01		Diploid		4.73419	1:PROGRESSION			TCGA-C4-A0EZ-01	Diploid	EGFR: Diploid	RAC1: Diploid	17	0.0033
TCGA-FD-A3SN-01	Diploid	0.6248	EGFR: Diploid		0.5663	RAC1: Diploid		-0.5819	29.1613	0:ALIVE OR DEAD TUMOR FREE		29.1613	0:LIVING	TCGA-FD-A3SN-01		Diploid		3.6164	1:PROGRESSION			TCGA-C4-A0F0-01	Diploid	EGFR: Diploid	RAC1: Diploid	26	0.2918
TCGA-FD-A3SO-01	Diploid	1.1089	EGFR: Diploid		-0.4892	RAC1: Diploid		0.661	5.52323	1:DEAD WITH TUMOR		5.52323	1:DECEASED	TCGA-FD-A3SO-01		Diploid		4.70132	1:PROGRESSION			TCGA-CF-A1HS-01	Diploid	EGFR: Diploid	RAC1: Diploid	15	0.101
TCGA-FD-A3SP-01	Diploid	0.6419	EGFR: Diploid		-0.4943	RAC1: Diploid		-0.3676	25.7422	0:ALIVE OR DEAD TUMOR FREE		25.7422	0:LIVING	TCGA-FD-A3SP-01		Diploid		25.7422	0:CENSORED			TCGA-CF-A27C-01	Diploid	EGFR: Diploid	RAC1: Diploid	3	0.2089
TCGA-FD-A43S-01	Diploid	-1.2753	EGFR: Diploid		-0.1216	RAC1: Diploid		-1.7068	14.9587	0:ALIVE OR DEAD TUMOR FREE		14.9587	0:LIVING	TCGA-FD-A43S-01		Diploid		14.9587	0:CENSORED			TCGA-CF-A3MF-01	Diploid	EGFR: Diploid	RAC1: Diploid	18	0.1548
TCGA-FD-A43Y-01	Diploid	0.5991	EGFR: Diploid		0.0187	RAC1: Diploid		-0.7133	15.5834	0:ALIVE OR DEAD TUMOR FREE		15.5834	1:DECEASED	TCGA-FD-A43Y-01		Diploid		15.5834	0:CENSORED			TCGA-CF-A3MH-01	Diploid	EGFR: Diploid	RAC1: Diploid	9	0.2351
TCGA-FD-A5BS-01	Diploid	-1.4525	EGFR: Diploid		-0.6314	RAC1: Diploid		-0.5142	53.8843	0:ALIVE OR DEAD TUMOR FREE		53.8843	0:LIVING	TCGA-FD-A5BS-01		Diploid		53.8843	0:CENSORED			TCGA-CF-A47S-01	Diploid	EGFR: Diploid	RAC1: Diploid	5	0.3214
TCGA-FD-A5BU-01	Diploid	0.5441	EGFR: Diploid		-1.0664	RAC1: Diploid		-0.8234	19.3313	0:ALIVE OR DEAD TUMOR FREE		19.3313	0:LIVING	TCGA-FD-A5BU-01		Diploid		19.3313	0:CENSORED			TCGA-CF-A47T-01	Diploid	EGFR: Diploid	RAC1: Diploid	3	0.0022
TCGA-FD-A5BX-01	Diploid	-2.5927	EGFR: Diploid		-0.4501	RAC1: Diploid		-0.7526	5.68761	1:DEAD WITH TUMOR		5.68761	1:DECEASED	TCGA-FD-A5BX-01		Diploid		3.25476	1:PROGRESSION			TCGA-CF-A47V-01	Diploid	EGFR: Diploid	RAC1: Diploid	3	0.2398
TCGA-FD-A62N-01	Diploid	-0.6263	EGFR: Diploid		-0.7769	RAC1: Diploid		-0.4395	2.69586	0:ALIVE OR DEAD TUMOR FREE		2.69586	0:LIVING	TCGA-FD-A62N-01		Diploid		2.69586	0:CENSORED			TCGA-CF-A47W-01	Diploid	EGFR: Diploid	RAC1: Diploid	0	0.3172
TCGA-FD-A62S-01	Diploid	2.2806	EGFR: Amplification		-0.954	RAC1: Diploid		-0.6315	13.3478	1:DEAD WITH TUMOR		13.3478	1:DECEASED	TCGA-FD-A62S-01		Diploid		10.0602	1:PROGRESSION			TCGA-CF-A47Y-01	Diploid	EGFR: Diploid	RAC1: Diploid	0	0.4557
TCGA-FD-A6TB-01	Diploid	0.2239	EGFR: Diploid		-0.5786	RAC1: Diploid		-0.3684	18.8053	0:ALIVE OR DEAD TUMOR FREE		18.8053	0:LIVING	TCGA-FD-A6TB-01		Diploid		18.8053	0:CENSORED			TCGA-CF-A5UA-01	Diploid	EGFR: Diploid	RAC1: Diploid	8	0.3227
TCGA-FD-A6TH-01	Diploid	0.3325	EGFR: Diploid		-0.4603	RAC1: Diploid		-1.1296	4.3068	1:DEAD WITH TUMOR		4.3068	1:DECEASED	TCGA-FD-A6TH-01		Diploid		4.14242	1:PROGRESSION			TCGA-CF-A7I0-01	Diploid	EGFR: Gain	RAC1: Diploid	3	0.5331
TCGA-FD-A6TK-01	Diploid	-0.1965	EGFR: Diploid		-0.1426	RAC1: Diploid		0.4744	10.8492	0:ALIVE OR DEAD TUMOR FREE		10.8492	0:LIVING	TCGA-FD-A6TK-01		Diploid		10.8492	0:CENSORED			TCGA-CF-A8HX-01	Diploid	EGFR: Diploid	RAC1: Diploid	5	0.1454
TCGA-FJ-A3Z9-01	Diploid	-0.0866	EGFR: Diploid		-0.2919	RAC1: Diploid		0.0494	12.6574	0:ALIVE OR DEAD TUMOR FREE		12.6574	1:DECEASED	TCGA-FJ-A3Z9-01		Diploid		12.6574	0:CENSORED			TCGA-CF-A8HY-01	Diploid	EGFR: Diploid	RAC1: Diploid	25	0.454
TCGA-FJ-A871-01	Diploid	-1.4257	EGFR: Diploid		-0.4052	RAC1: Diploid		-0.208	8.94237	1:DEAD WITH TUMOR		8.94237	1:DECEASED	TCGA-FJ-A871-01		Diploid		3.48489	1:PROGRESSION			TCGA-CF-A9FF-01	Diploid	EGFR: Diploid	RAC1: Diploid	5	0.2252
TCGA-G2-A2EF-01	Diploid	0.5773	EGFR: Diploid		-0.2465	RAC1: Diploid		-0.0687	61.939	0:ALIVE OR DEAD TUMOR FREE		61.939	0:LIVING	TCGA-G2-A2EF-01		Diploid		61.939	0:CENSORED			TCGA-CF-A9FH-01	Diploid	EGFR: Diploid	RAC1: Diploid	5	0.1315
TCGA-G2-A2EJ-01	Diploid	0.8784	EGFR: Diploid		0.8164	RAC1: Diploid		-0.139	47.9995	0:ALIVE OR DEAD TUMOR FREE		47.9995	0:LIVING	TCGA-G2-A2EJ-01		Diploid		29.9175	1:PROGRESSION			TCGA-CF-A9FL-01	Diploid	EGFR: Diploid	RAC1: Diploid	4	0.0508
TCGA-G2-A2EK-01	Diploid	0.6634	EGFR: Diploid		-1.4809	RAC1: Diploid		-1.4881	15.945	0:ALIVE OR DEAD TUMOR FREE		15.945	0:LIVING	TCGA-G2-A2EK-01		Diploid		15.945	1:PROGRESSION			TCGA-CF-A9FM-01	Diploid	EGFR: Diploid	RAC1: Diploid	0	0.1117
TCGA-G2-A2EL-01	Diploid	-0.3763	EGFR: Diploid		-1.1398	RAC1: Diploid		0.7764	26.9257	1:DEAD WITH TUMOR		26.9257	1:DECEASED	TCGA-G2-A2EL-01		Diploid		3.45202	1:PROGRESSION			TCGA-CU-A0YR-01	Diploid	EGFR: Diploid	RAC1: Diploid	12	0.0001
TCGA-G2-A2ES-01	Diploid	0.3805	EGFR: Diploid		1.6648	RAC1: Diploid		-0.3147	33.0079	1:DEAD WITH TUMOR		33.0079	1:DECEASED	TCGA-G2-A2ES-01		Diploid		29.4901	1:PROGRESSION			TCGA-CU-A3QU-01	Diploid	EGFR: Diploid	RAC1: Diploid	14	0.0002
TCGA-G2-A3IB-01	Diploid	0.7887	EGFR: Diploid		-0.0533	RAC1: Diploid		-1.7788	7.2328	1:DEAD WITH TUMOR		7.2328	1:DECEASED	TCGA-G2-A3IB-01		Diploid		7.2328	1:PROGRESSION			TCGA-CU-A3YL-01	Diploid	EGFR: Diploid	RAC1: Diploid	5	0.2443
TCGA-G2-A3IE-01	Diploid	0.0001	EGFR: Diploid		0.7962	RAC1: Diploid		-0.8826	20.1203	1:DEAD WITH TUMOR		20.1203	1:DECEASED	TCGA-G2-A3IE-01		Diploid		20.1203	1:PROGRESSION			TCGA-CU-A5W6-01	Diploid	EGFR: Diploid	RAC1: Diploid	18	0.1514
TCGA-G2-A3VY-01	Diploid	0.06	EGFR: Diploid		-1.2875	RAC1: Gain		0.0445	17.6217	0:ALIVE OR DEAD TUMOR FREE		17.6217	0:LIVING	TCGA-G2-A3VY-01		Diploid		17.6217	0:CENSORED			TCGA-DK-A1A7-01	Diploid	EGFR: Diploid	RAC1: Diploid	13	0.212
TCGA-G2-AA3C-01	Diploid	-0.7417	EGFR: Diploid		-0.3454	RAC1: Diploid		-0.0768	6.93691	1:DEAD WITH TUMOR		6.93691	1:DECEASED	TCGA-G2-AA3C-01		Diploid		6.93691	1:PROGRESSION			TCGA-DK-A1AA-01	Diploid	EGFR: Diploid	RAC1: Diploid	2	0.5576
TCGA-GC-A3OO-01	Diploid	-0.0378	EGFR: Diploid		0.1021	RAC1: Diploid		-0.4881	15.8135	0:ALIVE OR DEAD TUMOR FREE		15.8135	0:LIVING	TCGA-GC-A3OO-01		Diploid		15.8135	0:CENSORED			TCGA-DK-A1AB-01	Diploid	EGFR: Diploid	RAC1: Diploid	11	0.1708
TCGA-GC-A3WC-01	Diploid	1.0858	EGFR: Diploid		-1.4606	RAC1: Diploid		0.0112	17.7532	0:ALIVE OR DEAD TUMOR FREE		17.7532	0:LIVING	TCGA-GC-A3WC-01		Diploid		17.7532	0:CENSORED			TCGA-DK-A1AD-01	Diploid	EGFR: Diploid	RAC1: Diploid	15	0.1132
TCGA-GC-A4ZW-01	Diploid	-1.3913	EGFR: Diploid		-0.2944	RAC1: Diploid		0.7232	0.493145	0:ALIVE OR DEAD TUMOR FREE		0.493145	0:LIVING	TCGA-GC-A4ZW-01		Diploid		0.493145	0:CENSORED			TCGA-DK-A1AE-01	Diploid	EGFR: Diploid	RAC1: Diploid	0	0.1418
TCGA-GC-A6I1-01	Diploid	-0.0794	EGFR: Diploid		-0.4544	RAC1: Diploid		0.0478	8.94237	0:ALIVE OR DEAD TUMOR FREE		8.94237	1:DECEASED	TCGA-GC-A6I1-01		Diploid		8.94237	0:CENSORED			TCGA-DK-A1AF-01	Diploid	EGFR: Diploid	RAC1: Diploid	4	0.0198
TCGA-GD-A3OP-01	Diploid	0.3435	EGFR: Diploid		-0.9633	RAC1: Diploid		-1.4692	2.10409	0:ALIVE OR DEAD TUMOR FREE		2.10409	0:LIVING	TCGA-GD-A3OP-01		Diploid		2.10409	0:CENSORED			TCGA-DK-A1AG-01	Diploid	EGFR: Diploid	RAC1: Diploid	2	0.3139
TCGA-GD-A3OQ-01	Diploid	0.3673	EGFR: Diploid		-0.0428	RAC1: Diploid		-0.5887	3.12325	0:ALIVE OR DEAD TUMOR FREE		3.12325	0:LIVING	TCGA-GD-A3OQ-01		Diploid		3.12325	0:CENSORED			TCGA-DK-A2HX-01	Diploid	EGFR: Diploid	RAC1: Gain	19	0.6419
TCGA-GD-A76B-01	Diploid	-1.682	EGFR: Diploid		-1.8673	RAC1: Diploid		-0.5079	7.3643	0:ALIVE OR DEAD TUMOR FREE		7.3643	0:LIVING	TCGA-GD-A76B-01		Diploid		7.3643	0:CENSORED			TCGA-DK-A3IQ-01	Diploid	EGFR: Diploid	RAC1: Diploid	10	0.1775
TCGA-GU-A42R-01	Diploid	-0.4355	EGFR: Diploid		0.9048	RAC1: Diploid		0.1306	18.9697	1:DEAD WITH TUMOR		18.9697	1:DECEASED	TCGA-GU-A42R-01		Diploid		2.99175	1:PROGRESSION			TCGA-DK-A3IT-01	Diploid	EGFR: Diploid	RAC1: Diploid	18	0.1666
TCGA-GU-A762-01	Diploid	0.4714	EGFR: Diploid		0.2233	RAC1: Diploid		-0.4623	7.62731	1:DEAD WITH TUMOR		7.62731	1:DECEASED	TCGA-GU-A762-01		Diploid		7.62731	1:PROGRESSION			TCGA-DK-A3IV-01	Diploid	EGFR: Diploid	RAC1: Diploid	9	0.3997
TCGA-GU-A763-01	Diploid	-1.002	EGFR: Diploid		-0.1098	RAC1: Diploid		0.8331	32.7777	0:ALIVE OR DEAD TUMOR FREE		32.7777	0:LIVING	TCGA-GU-A763-01		Diploid		9.96153	1:PROGRESSION			TCGA-DK-A3WW-01	Diploid	EGFR: Gain	RAC1: Gain	0	0.5886
TCGA-GU-A764-01	Diploid	0.093	EGFR: Gain		-0.4275	RAC1: Diploid		-0.0763	20.0546	0:ALIVE OR DEAD TUMOR FREE		20.0546	0:LIVING	TCGA-GU-A764-01		Diploid		20.0546	0:CENSORED			TCGA-DK-A3WX-01	Diploid	EGFR: Diploid	RAC1: Diploid	12	0.0549
TCGA-GV-A3JV-01	Diploid	0.417	EGFR: Diploid		-1.2045	RAC1: Diploid		-0.2943	14.2683	1:DEAD WITH TUMOR		14.2683	1:DECEASED	TCGA-GV-A3JV-01		Diploid		4.40543	1:PROGRESSION			TCGA-DK-A6AW-01	Diploid	EGFR: Diploid	RAC1: Diploid	0	0.2307
TCGA-GV-A3JX-01	Diploid	0.1007	EGFR: Diploid		-0.5164	RAC1: Diploid		-0.2346	19.1012	0:ALIVE OR DEAD TUMOR FREE		19.1012	0:LIVING	TCGA-GV-A3JX-01		Diploid		19.1012	0:CENSORED			TCGA-DK-A6B0-01	Diploid	EGFR: Gain	RAC1: Gain	0	0.5585
TCGA-GV-A3QH-01	Diploid	-0.6673	EGFR: Gain		-1.3351	RAC1: Diploid		-0.2022	8.4821	0:ALIVE OR DEAD TUMOR FREE		8.4821	1:DECEASED	TCGA-GV-A3QH-01		Diploid		4.10954	1:PROGRESSION			TCGA-DK-A6B2-01	Diploid	EGFR: Diploid	RAC1: Diploid	21	0.096
TCGA-GV-A3QI-01	Diploid	0.6766	EGFR: Diploid		-1.3238	RAC1: Amplification		-0.904	36.4928	0:ALIVE OR DEAD TUMOR FREE		36.4928	0:LIVING	TCGA-GV-A3QI-01		Diploid		25.249	1:PROGRESSION			TCGA-DK-AA6M-01	Diploid	EGFR: Diploid	RAC1: Diploid	8	0.0008
TCGA-GV-A40G-01	Diploid	-0.8155	EGFR: Gain		-0.8429	RAC1: Diploid		0.2249	19.0683	0:ALIVE OR DEAD TUMOR FREE		19.0683	0:LIVING	TCGA-GV-A40G-01		Diploid		19.0683	0:CENSORED			TCGA-DK-AA6Q-01	Diploid	EGFR: Diploid	RAC1: Diploid	9	0.0617
TCGA-GV-A6ZA-01	Diploid	-0.9173	EGFR: Diploid		-0.2481	RAC1: Diploid		0.7776	22.7176	0:ALIVE OR DEAD TUMOR FREE		22.7176	0:LIVING	TCGA-GV-A6ZA-01		Diploid		22.7176	0:CENSORED			TCGA-DK-AA6T-01	Diploid	EGFR: Gain	RAC1: Diploid	4	0.3535
TCGA-H4-A2HO-01	Diploid	-0.2882	EGFR: Diploid		-0.2233	RAC1: Diploid		-0.6175	1.51231	0:ALIVE OR DEAD TUMOR FREE		1.51231	0:LIVING	TCGA-H4-A2HO-01		Diploid		1.51231	0:CENSORED			TCGA-DK-AA6X-01	Diploid	EGFR: Diploid	RAC1: Diploid	8	0.2382
TCGA-HQ-A2OE-01	Diploid	0.8716	EGFR: Gain		-2.2651	RAC1: Diploid		-0.4758	38.5968	0:ALIVE OR DEAD TUMOR FREE		38.5968	0:LIVING	TCGA-HQ-A2OE-01		Diploid		38.5968	0:CENSORED			TCGA-DK-AA71-01	Diploid	EGFR: Diploid	RAC1: Diploid	12	0.2813
TCGA-HQ-A2OF-01	Diploid	0.5241	EGFR: Diploid		-1.7593	RAC1: Diploid		0.3199	64.0103	0:ALIVE OR DEAD TUMOR FREE		64.0103	0:LIVING	TCGA-HQ-A2OF-01		Diploid		29.8189	1:PROGRESSION			TCGA-DK-AA74-01	Diploid	EGFR: Diploid	RAC1: Diploid	10	0.2851
TCGA-K4-A3WU-01	Diploid	0.1585	EGFR: Diploid		-0.0069	RAC1: Diploid		-0.4046	3.45202	0:ALIVE OR DEAD TUMOR FREE		3.45202	0:LIVING	TCGA-K4-A3WU-01		Diploid		3.45202	0:CENSORED			TCGA-E5-A4U1-01	Diploid	EGFR: Diploid	RAC1: Diploid	16	0.0047
TCGA-K4-A3WV-01	Diploid	0.6423	EGFR: Amplification		-1.5788	RAC1: Diploid		-1.3216	21.2381	0:ALIVE OR DEAD TUMOR FREE		21.2381	0:LIVING	TCGA-K4-A3WV-01		Diploid		21.2381	0:CENSORED			TCGA-E7-A3X6-01	Diploid	EGFR: Diploid	RAC1: Diploid	10	0.0376
TCGA-K4-A4AB-01	Diploid	0.6624	EGFR: Diploid		0.1965	RAC1: Diploid		-1.59	2.76161	0:ALIVE OR DEAD TUMOR FREE		2.76161	0:LIVING	TCGA-K4-A4AB-01		Diploid		2.76161	0:CENSORED			TCGA-E7-A3Y1-01	Diploid	EGFR: Diploid	RAC1: Diploid	1	0
TCGA-K4-A4AC-01	Diploid	0.5556	EGFR: Diploid		-0.917	RAC1: Diploid		1.5848	9.13963	1:DEAD WITH TUMOR		9.13963	1:DECEASED	TCGA-K4-A4AC-01		Diploid		5.58898	1:PROGRESSION			TCGA-E7-A4XJ-01	Diploid	EGFR: Diploid	RAC1: Diploid	0	0.0216
TCGA-K4-A54R-01	Diploid	-0.2324	EGFR: Diploid		-0.0071	RAC1: Diploid		0.7135	27.6819	0:ALIVE OR DEAD TUMOR FREE		27.6819	0:LIVING	TCGA-K4-A54R-01		Diploid		27.6819	0:CENSORED			TCGA-E7-A519-01	Diploid	EGFR: Diploid	RAC1: Diploid	0	0.0003
TCGA-K4-A5RJ-01	Diploid	-1.7532	EGFR: Diploid		-0.9605	RAC1: Diploid		1.7847	17.7204	0:ALIVE OR DEAD TUMOR FREE		17.7204	0:LIVING	TCGA-K4-A5RJ-01		Diploid		17.7204	0:CENSORED			TCGA-E7-A5KE-01	Diploid	EGFR: Diploid	RAC1: Gain	15	0.3748
TCGA-K4-AAQO-01	Diploid	-0.0664	EGFR: Diploid		-0.1958	RAC1: Gain		-1.0741	11.8026	0:ALIVE OR DEAD TUMOR FREE		11.8026	0:LIVING	TCGA-K4-AAQO-01		Diploid		11.8026	0:CENSORED			TCGA-E7-A5KF-01	Diploid	EGFR: Diploid	RAC1: Diploid	3	0.1917
TCGA-KQ-A41N-01	Diploid	-1.0252	EGFR: Diploid		0.1828	RAC1: Diploid		0.0992	52.7337	0:ALIVE OR DEAD TUMOR FREE		52.7337	0:LIVING	TCGA-KQ-A41N-01		Diploid		52.7337	0:CENSORED			TCGA-E7-A677-01	Diploid	EGFR: Diploid	RAC1: Diploid	3	0.3947
TCGA-KQ-A41O-01	Diploid	-1.0313	EGFR: Diploid		0.0189	RAC1: Diploid		1.3216	50.5638	0:ALIVE OR DEAD TUMOR FREE		50.5638	0:LIVING	TCGA-KQ-A41O-01		Diploid		50.5638	0:CENSORED			TCGA-E7-A678-01	Diploid	EGFR: Gain	RAC1: Diploid	0	0.2141
TCGA-KQ-A41Q-01	Diploid	-0.55	EGFR: Diploid		-0.6384	RAC1: Diploid		0.7195	46.9803	0:ALIVE OR DEAD TUMOR FREE		46.9803	0:LIVING	TCGA-KQ-A41Q-01		Diploid		43.1995	1:PROGRESSION			TCGA-E7-A6MD-01	Diploid	EGFR: Diploid	RAC1: Diploid	20	0.1976
TCGA-KQ-A41R-01	Diploid	-0.7583	EGFR: Diploid		-1.2481	RAC1: Diploid		0.6064	44.3831	0:ALIVE OR DEAD TUMOR FREE		44.3831	0:LIVING	TCGA-KQ-A41R-01		Diploid		44.3831	0:CENSORED			TCGA-E7-A6MF-01	Diploid	EGFR: Diploid	RAC1: Diploid	0	0.3807
TCGA-LT-A5Z6-01	Diploid	-0.9664	EGFR: Diploid		-0.4438	RAC1: Diploid		-0.3206	15.5834	0:ALIVE OR DEAD TUMOR FREE		15.5834	0:LIVING	TCGA-LT-A5Z6-01		Diploid		15.5834	0:CENSORED			TCGA-E7-A7XN-01	Diploid	EGFR: Diploid	RAC1: Gain	0	0.0559
TCGA-LT-A8JT-01	Diploid	-0.3328	EGFR: Diploid		0.2323	RAC1: Diploid		-0.7585	21.0737	0:ALIVE OR DEAD TUMOR FREE		21.0737	0:LIVING	TCGA-LT-A8JT-01		Diploid		21.0737	0:CENSORED			TCGA-E7-A85H-01	Diploid	EGFR: Diploid	RAC1: Diploid	10	0.4421
TCGA-PQ-A6FI-01	Diploid	0.6746	EGFR: Diploid		-0.2212	RAC1: Diploid		0.4736	12.23	0:ALIVE OR DEAD TUMOR FREE		12.23	0:LIVING	TCGA-PQ-A6FI-01		Diploid		12.23	0:CENSORED			TCGA-E7-A8O7-01	Diploid	EGFR: Diploid	RAC1: Diploid	0	0.2866
TCGA-PQ-A6FN-01	Diploid	0.1617	EGFR: Diploid		0.8209	RAC1: Diploid		0.0228	16.6683	0:ALIVE OR DEAD TUMOR FREE		16.6683	0:LIVING	TCGA-PQ-A6FN-01		Diploid		16.6683	0:CENSORED			TCGA-E7-A97P-01	Diploid	EGFR: Diploid	RAC1: Diploid	2	0.0342
TCGA-R3-A69X-01	Diploid	0.6865	EGFR: Diploid		0.6242	RAC1: Amplification		-0.745	14.2355	0:ALIVE OR DEAD TUMOR FREE		14.2355	0:LIVING	TCGA-R3-A69X-01		Diploid		14.2355	0:CENSORED			TCGA-FD-A3B4-01	Diploid	EGFR: Diploid	RAC1: Diploid	7	0.0164
TCGA-S5-AA26-01	Diploid	-0.2782	EGFR: Diploid		-0.231	RAC1: Diploid		-0.552	16.5368	0:ALIVE OR DEAD TUMOR FREE		16.5368	0:LIVING	TCGA-S5-AA26-01		Diploid		16.5368	0:CENSORED			TCGA-FD-A3N5-01	Diploid	EGFR: Diploid	RAC1: Diploid	9	0.0164
TCGA-UY-A78L-01	Diploid	0.2951	EGFR: Diploid		0.8438	RAC1: Gain		0.4546	37.0516	0:ALIVE OR DEAD TUMOR FREE		37.0516	0:LIVING	TCGA-UY-A78L-01		Diploid		11.6711	1:PROGRESSION			TCGA-FD-A3N6-01	Diploid	EGFR: Diploid	RAC1: Diploid	1	0.4822
TCGA-UY-A78P-01	Diploid	-0.8549	EGFR: Diploid		0.7066	RAC1: Diploid		0.0647	78.2457	0:ALIVE OR DEAD TUMOR FREE		78.2457	0:LIVING	TCGA-UY-A78P-01		Diploid		78.2457	0:CENSORED			TCGA-FD-A3NA-01	Diploid	EGFR: Diploid	RAC1: Diploid	18	0.096
TCGA-UY-A8OD-01	Diploid	-0.6226	EGFR: Diploid		-0.8786	RAC1: Diploid		-0.4853	112.832	0:ALIVE OR DEAD TUMOR FREE		112.832	0:LIVING	TCGA-UY-A8OD-01		Diploid		112.832	0:CENSORED			TCGA-FD-A3SM-01	Diploid	EGFR: Diploid	RAC1: Diploid	7	0.1035
TCGA-UY-A9PD-01	Diploid	-0.2673	EGFR: Diploid		-1.4028	RAC1: Diploid		0.3287	17.819	0:ALIVE OR DEAD TUMOR FREE		17.819	0:LIVING	TCGA-UY-A9PD-01		Diploid		17.819	0:CENSORED			TCGA-FD-A3SN-01	Diploid	EGFR: Diploid	RAC1: Diploid	10	0.0003
TCGA-UY-A9PF-01	Diploid	0.4913	EGFR: Diploid		-1.2244	RAC1: Diploid		-0.9997	3.84653	0:ALIVE OR DEAD TUMOR FREE		3.84653	0:LIVING	TCGA-UY-A9PF-01		Diploid		3.84653	0:CENSORED			TCGA-FD-A3SO-01	Diploid	EGFR: Diploid	RAC1: Diploid	12	0.5025
TCGA-XF-A8HB-01	Diploid	-0.0532	EGFR: Diploid		-1.3303	RAC1: Diploid		-0.7392	45.0406	0:ALIVE OR DEAD TUMOR FREE		45.0406	0:LIVING	TCGA-XF-A8HB-01		Diploid		45.0406	0:CENSORED			TCGA-FD-A3SP-01	Diploid	EGFR: Diploid	RAC1: Diploid	9	0.0001
TCGA-XF-A8HC-01	Diploid	-0.7347	EGFR: Diploid		-0.8313	RAC1: Diploid		-0.4786	6.57527	-		6.57527	1:DECEASED	TCGA-XF-A8HC-01		Diploid		6.57527	0:CENSORED			TCGA-FD-A43S-01	Diploid	EGFR: Diploid	RAC1: Diploid	0	0.0006
TCGA-XF-A8HE-01	Diploid	1.0445	EGFR: Diploid		-0.0043	RAC1: Diploid		-0.5055	125.489	0:ALIVE OR DEAD TUMOR FREE		125.489	0:LIVING	TCGA-XF-A8HE-01		Diploid		125.489	0:CENSORED			TCGA-FD-A43Y-01	Diploid	EGFR: Gain	RAC1: Shallow Deletion	8	0.6306
TCGA-XF-A8HH-01	Diploid	0.0704	EGFR: Diploid		-0.78	RAC1: Diploid		-0.7952	1.87395	1:DEAD WITH TUMOR		1.87395	1:DECEASED	TCGA-XF-A8HH-01		Diploid		1.87395	1:PROGRESSION			TCGA-FD-A5BS-01	Diploid	EGFR: Diploid	RAC1: Diploid	0	0.0342
TCGA-XF-A8HI-01	Diploid	-0.0964	EGFR: Diploid		-0.3211	RAC1: Diploid		-0.366	17.8847	1:DEAD WITH TUMOR		17.8847	1:DECEASED	TCGA-XF-A8HI-01		Diploid		15.3861	1:PROGRESSION			TCGA-FD-A5BU-01	Diploid	EGFR: Shallow Deletion	RAC1: Diploid	5	0.0773
TCGA-XF-A9SH-01	Diploid	0.0698	EGFR: Diploid		-0.4063	RAC1: Diploid		-1.0799	64.7993	1:DEAD WITH TUMOR		64.7993	1:DECEASED	TCGA-XF-A9SH-01		Diploid		17.9834	1:PROGRESSION			TCGA-FD-A5BX-01	Diploid	EGFR: Diploid	RAC1: Gain	3	0.2395
TCGA-XF-A9SL-01	Diploid	-1.0758	EGFR: Diploid		-0.5567	RAC1: Diploid		-1.1633	66.4102	0:ALIVE OR DEAD TUMOR FREE		66.4102	1:DECEASED	TCGA-XF-A9SL-01		Diploid		66.4102	0:CENSORED			TCGA-FD-A62N-01	Diploid	EGFR: Diploid	RAC1: Diploid	13	0.0015
TCGA-XF-A9SM-01	Diploid	0.4412	EGFR: Gain		-0.3788	RAC1: Diploid		0.4285	34.4544	0:ALIVE OR DEAD TUMOR FREE		34.4544	0:LIVING	TCGA-XF-A9SM-01		Diploid		34.4544	0:CENSORED			TCGA-FD-A62S-01	Diploid	EGFR: Amplification	RAC1: Amplification	21	0.3789
TCGA-XF-A9SV-01	Diploid	-1.1455	EGFR: Diploid		-0.0383	RAC1: Diploid		-0.1493	12.756	1:DEAD WITH TUMOR		12.756	1:DECEASED	TCGA-XF-A9SV-01		Diploid		7.7917	1:PROGRESSION			TCGA-FD-A6TB-01	Diploid	EGFR: Diploid	RAC1: Amplification	9	0.0753
TCGA-XF-A9SW-01	Diploid	-0.4763	EGFR: Diploid		0.1494	RAC1: Diploid		-0.4748	11.9012	1:DEAD WITH TUMOR		11.9012	1:DECEASED	TCGA-XF-A9SW-01		Diploid		11.9012	1:PROGRESSION			TCGA-FD-A6TH-01	Diploid	EGFR: Diploid	RAC1: Diploid	17	0.1987
TCGA-XF-A9SX-01	Diploid	-0.9599	EGFR: Diploid		1.913	RAC1: Amplification		-0.5569	23.6381	1:DEAD WITH TUMOR		23.6381	1:DECEASED	TCGA-XF-A9SX-01		Diploid		15.6163	1:PROGRESSION			TCGA-FD-A6TK-01	Diploid	EGFR: Diploid	RAC1: Diploid	16	0.201
TCGA-XF-A9SZ-01	Diploid	-0.0414	EGFR: Diploid		0.5027	RAC1: Diploid		-0.5952	28.2408	1:DEAD WITH TUMOR		28.2408	1:DECEASED	TCGA-XF-A9SZ-01		Diploid		28.0764	1:PROGRESSION			TCGA-FJ-A3Z9-01	Diploid	EGFR: Diploid	RAC1: Diploid	1	0.3756
TCGA-XF-A9T0-01	Diploid	-0.2215	EGFR: Diploid		0.2815	RAC1: Diploid		-0.3581	26.2682	0:ALIVE OR DEAD TUMOR FREE		26.2682	0:LIVING	TCGA-XF-A9T0-01		Diploid		26.2682	0:CENSORED			TCGA-FJ-A871-01	Diploid	EGFR: Diploid	RAC1: Diploid	0	0.2555
TCGA-XF-A9T2-01	Diploid	-2.2762	EGFR: Diploid		-1.8681	RAC1: Diploid		0.5018	18.9039	-		18.9039	1:DECEASED	TCGA-XF-A9T2-01		Diploid		18.9039	0:CENSORED			TCGA-G2-A2EF-01	Diploid	EGFR: Diploid	RAC1: Diploid	14	0.0586
TCGA-XF-A9T4-01	Diploid	0.3857	EGFR: Diploid		-0.4777	RAC1: Diploid		-0.9819	16.2738	1:DEAD WITH TUMOR		16.2738	1:DECEASED	TCGA-XF-A9T4-01		Diploid		5.9835	1:PROGRESSION			TCGA-G2-A2EJ-01	Diploid	EGFR: Diploid	RAC1: Diploid	8	0
TCGA-XF-A9T6-01	Diploid	0.0262	EGFR: Diploid		1.8841	RAC1: Gain		0.3135	2.10409	0:ALIVE OR DEAD TUMOR FREE		2.10409	0:LIVING	TCGA-XF-A9T6-01		Diploid		2.10409	0:CENSORED			TCGA-G2-A2EK-01	Diploid	EGFR: Diploid	RAC1: Diploid	6	0.2944
TCGA-XF-A9T8-01	Diploid	0.4082	EGFR: Diploid		0.3218	RAC1: Diploid		-0.0807	13.7423	-		13.7423	1:DECEASED	TCGA-XF-A9T8-01		Diploid		13.7423	0:CENSORED			TCGA-G2-A2EL-01	Diploid	EGFR: Diploid	RAC1: Diploid	6	0.0034
TCGA-XF-AAME-01	Diploid	0.0571	EGFR: Diploid		-0.8084	RAC1: Diploid		-0.4568	92.9743	1:DEAD WITH TUMOR		92.9743	1:DECEASED	TCGA-XF-AAME-01		Diploid		54.2789	1:PROGRESSION			TCGA-G2-A2ES-01	Diploid	EGFR: Diploid	RAC1: Diploid	6	0.2276
TCGA-XF-AAMH-01	Diploid	-2.1337	EGFR: Diploid		-1.26	RAC1: Diploid		-0.454	11.3095	1:DEAD WITH TUMOR		11.3095	1:DECEASED	TCGA-XF-AAMH-01		Diploid		10.2903	1:PROGRESSION			TCGA-G2-A3IB-01	Diploid	EGFR: Diploid	RAC1: Diploid	6	0.105
TCGA-XF-AAMJ-01	Diploid	0.2979	EGFR: Diploid		-0.8074	RAC1: Diploid		0.2211	54.9035	0:ALIVE OR DEAD TUMOR FREE		54.9035	1:DECEASED	TCGA-XF-AAMJ-01		Diploid		54.9035	0:CENSORED			TCGA-G2-A3IE-01	Diploid	EGFR: Diploid	RAC1: Diploid	4	0.0903
TCGA-XF-AAMR-01	Diploid	0.2746	EGFR: Diploid		-0.7012	RAC1: Diploid		-1.7141	91.725	0:ALIVE OR DEAD TUMOR FREE		91.725	0:LIVING	TCGA-XF-AAMR-01		Diploid		91.725	0:CENSORED			TCGA-G2-A3VY-01	Diploid	EGFR: Amplification	RAC1: Diploid	18	0.164
TCGA-XF-AAMW-01	Diploid	0.8116	EGFR: Diploid		-0.6286	RAC1: Diploid		-0.6054	8.31772	1:DEAD WITH TUMOR		8.31772	1:DECEASED	TCGA-XF-AAMW-01		Diploid		8.31772	1:PROGRESSION			TCGA-G2-AA3C-01	Diploid	EGFR: Diploid	RAC1: Diploid	2	0.0351
TCGA-XF-AAN1-01	Diploid	-0.8588	EGFR: Diploid		-0.7182	RAC1: Diploid		0.0709	30.9366	1:DEAD WITH TUMOR		30.9366	1:DECEASED	TCGA-XF-AAN1-01		Diploid		21.3696	1:PROGRESSION			TCGA-GC-A3OO-01	Diploid	EGFR: Diploid	RAC1: Diploid	13	0.4735
TCGA-XF-AAN3-01	Diploid	0.1301	EGFR: Diploid		0.3045	RAC1: Diploid		-0.4449	86.3004	0:ALIVE OR DEAD TUMOR FREE		86.3004	0:LIVING	TCGA-XF-AAN3-01		Diploid		86.3004	0:CENSORED			TCGA-GC-A3WC-01	Diploid	EGFR: Diploid	RAC1: Diploid	7	0.0616
TCGA-XF-AAN4-01	Diploid	-0.1342	EGFR: Diploid		-0.91	RAC1: Diploid		-1.4121	27.0572	0:ALIVE OR DEAD TUMOR FREE		27.0572	1:DECEASED	TCGA-XF-AAN4-01		Diploid		27.0572	0:CENSORED			TCGA-GC-A4ZW-01	Diploid	EGFR: Diploid	RAC1: Diploid	17	0.0392
TCGA-XF-AAN8-01	Diploid	-0.7984	EGFR: Diploid		-0.681	RAC1: Diploid		-1.1196	3.87941	-		3.87941	1:DECEASED	TCGA-XF-AAN8-01		Diploid		3.87941	0:CENSORED			TCGA-GC-A6I1-01	Diploid	EGFR: Diploid	RAC1: Diploid	13	0.0094
TCGA-YC-A89H-01	Diploid	0.2146	EGFR: Diploid		-0.2565	RAC1: Diploid		-0.3112	18.8381	0:ALIVE OR DEAD TUMOR FREE		18.8381	0:LIVING	TCGA-YC-A89H-01		Diploid		18.8381	0:CENSORED			TCGA-GD-A3OP-01	Diploid	EGFR: Diploid	RAC1: Diploid	16	0.5048
TCGA-YC-A8S6-01	Diploid	-0.296	EGFR: Diploid		-0.6408	RAC1: Diploid		-1.0384	9.63277	0:ALIVE OR DEAD TUMOR FREE		9.63277	0:LIVING	TCGA-YC-A8S6-01		Diploid		9.63277	0:CENSORED			TCGA-GD-A3OQ-01	Diploid	EGFR: Diploid	RAC1: Diploid	0	0.2011
TCGA-YC-A9TC-01	Diploid	1.2136	EGFR: Gain		-0.7175	RAC1: Diploid		1.7415	0.657527	1:DEAD WITH TUMOR		0.657527	1:DECEASED	TCGA-YC-A9TC-01		Diploid		0.657527	1:PROGRESSION			TCGA-GD-A76B-01	Diploid	EGFR: Diploid	RAC1: Diploid	8	0.1979
TCGA-YF-AA3L-01	Diploid	-1.6475	EGFR: Diploid		2.2364	RAC1: Diploid		-0.6407	11.967	0:ALIVE OR DEAD TUMOR FREE		11.967	0:LIVING	TCGA-YF-AA3L-01		Diploid		11.967	0:CENSORED			TCGA-GU-A42R-01	Diploid	EGFR: Diploid	RAC1: Diploid	6	0.3508
TCGA-ZF-A9R1-01	Diploid	-0.2386	EGFR: Diploid		-0.422	RAC1: Diploid		0.0736	25.4134	0:ALIVE OR DEAD TUMOR FREE		25.4134	0:LIVING	TCGA-ZF-A9R1-01		Diploid		24.9203	1:PROGRESSION			TCGA-GU-A762-01	Diploid	EGFR: Diploid	RAC1: Diploid	18	0.2093
TCGA-ZF-A9R2-01	Diploid	-0.2425	EGFR: Diploid		-0.3585	RAC1: Diploid		0.386	21.1066	0:ALIVE OR DEAD TUMOR FREE		21.1066	0:LIVING	TCGA-ZF-A9R2-01		Diploid		21.1066	0:CENSORED			TCGA-GU-A763-01	Diploid	EGFR: Diploid	RAC1: Diploid	1	0.3121
TCGA-ZF-A9R4-01	Diploid	-0.4461	EGFR: Diploid		-1.3294	RAC1: Diploid		-0.5975	30.2791	0:ALIVE OR DEAD TUMOR FREE		30.2791	0:LIVING	TCGA-ZF-A9R4-01		Diploid		30.2791	0:CENSORED			TCGA-GU-A764-01	Diploid	EGFR: Diploid	RAC1: Diploid	18	0.2561
TCGA-ZF-A9R5-01	Diploid	-0.588	EGFR: Diploid		-1.1828	RAC1: Diploid		-0.93	35.8352	0:ALIVE OR DEAD TUMOR FREE		35.8352	0:LIVING	TCGA-ZF-A9R5-01		Diploid		35.8352	0:CENSORED			TCGA-GV-A3JV-01	Diploid	EGFR: Diploid	RAC1: Gain	17	0.6771
TCGA-ZF-A9R7-01	Diploid	-0.2577	EGFR: Diploid		-0.8339	RAC1: Diploid		-1.5106	21.8628	0:ALIVE OR DEAD TUMOR FREE		21.8628	0:LIVING	TCGA-ZF-A9R7-01		Diploid		21.8628	0:CENSORED			TCGA-GV-A3JX-01	Diploid	EGFR: Diploid	RAC1: Diploid	14	0.0338
TCGA-ZF-A9R9-01	Diploid	-0.3815	EGFR: Diploid		-0.548	RAC1: Diploid		-0.5152	28.4052	1:DEAD WITH TUMOR		28.4052	1:DECEASED	TCGA-ZF-A9R9-01		Diploid		20.6792	1:PROGRESSION			TCGA-GV-A3QH-01	Diploid	EGFR: Diploid	RAC1: Diploid	26	0.1918
TCGA-ZF-A9RC-01	Diploid	-1.3821	EGFR: Diploid		-0.4644	RAC1: Diploid		0.2986	94.2894	0:ALIVE OR DEAD TUMOR FREE		94.2894	0:LIVING	TCGA-ZF-A9RC-01		Diploid		94.2894	0:CENSORED			TCGA-GV-A3QI-01	Diploid	EGFR: Diploid	RAC1: Diploid	15	0.2748
TCGA-ZF-A9RE-01	Diploid	1.2012	EGFR: Diploid		0.0002	RAC1: Diploid		-0.4405	3.48489	1:DEAD WITH TUMOR		3.48489	1:DECEASED	TCGA-ZF-A9RE-01		Diploid		3.48489	1:PROGRESSION			TCGA-GV-A40G-01	Diploid	EGFR: Diploid	RAC1: Diploid	19	0.6295
TCGA-ZF-A9RM-01	Diploid	0.3949	EGFR: Diploid		-1.5605	RAC1: Diploid		0.3987	47.8351	0:ALIVE OR DEAD TUMOR FREE		47.8351	0:LIVING	TCGA-ZF-A9RM-01		Diploid		47.8351	0:CENSORED			TCGA-GV-A6ZA-01	Diploid	EGFR: Diploid	RAC1: Diploid	16	0.0687
TCGA-ZF-A9RN-01	Diploid	-0.1322	EGFR: Diploid		0.0544	RAC1: Diploid		0.8379	20.219	1:DEAD WITH TUMOR		20.219	1:DECEASED	TCGA-ZF-A9RN-01		Diploid		16.9642	1:PROGRESSION			TCGA-H4-A2HO-01	Diploid	EGFR: Diploid	RAC1: Diploid	0	0.1257
TCGA-ZF-AA4U-01	Diploid	-0.1816	EGFR: Diploid		1.1048	RAC1: Diploid		0.5257	8.6136	1:DEAD WITH TUMOR		8.6136	1:DECEASED	TCGA-ZF-AA4U-01		Diploid		6.54239	1:PROGRESSION			TCGA-HQ-A2OE-01	Diploid	EGFR: Diploid	RAC1: Diploid	27	0.027
TCGA-ZF-AA4W-01	Diploid	0.9593	EGFR: Diploid		0.3383	RAC1: Diploid		0.154	60.1637	0:ALIVE OR DEAD TUMOR FREE		60.1637	0:LIVING	TCGA-ZF-AA4W-01		Diploid		55.1994	1:PROGRESSION			TCGA-HQ-A2OF-01	Diploid	EGFR: Diploid	RAC1: Diploid	20	0.2224
TCGA-ZF-AA51-01	Diploid	1.1364	EGFR: Amplification		-1.174	RAC1: Diploid		0.2501	56.3501	0:ALIVE OR DEAD TUMOR FREE		56.3501	0:LIVING	TCGA-ZF-AA51-01		Diploid		56.3501	0:CENSORED			TCGA-K4-A3WU-01	Diploid	EGFR: Diploid	RAC1: Diploid	1	0.1864
TCGA-ZF-AA52-01	Diploid	-1.2373	EGFR: Diploid		-0.4494	RAC1: Diploid		-0.9305	35.4078	-		35.4078	1:DECEASED	TCGA-ZF-AA52-01		Diploid		35.4078	0:CENSORED			TCGA-K4-A3WV-01	Diploid	EGFR: Diploid	RAC1: Diploid	15	0.3749
TCGA-ZF-AA53-01	Diploid	-0.1679	EGFR: Diploid		0.6233	RAC1: Diploid		-0.1187	57.8953	0:ALIVE OR DEAD TUMOR FREE		57.8953	0:LIVING	TCGA-ZF-AA53-01		Diploid		57.8953	0:CENSORED			TCGA-K4-A4AB-01	Diploid	EGFR: Diploid	RAC1: Diploid	12	0.0374
TCGA-ZF-AA5N-01	Diploid	0.5181	EGFR: Diploid		-0.5237	RAC1: Diploid		-1.4703	5.52323	1:DEAD WITH TUMOR		5.52323	1:DECEASED	TCGA-ZF-AA5N-01		Diploid		5.52323	1:PROGRESSION			TCGA-K4-A4AC-01	Diploid	EGFR: Gain	RAC1: Diploid	18	0.0846
TCGA-ZF-AA5P-01	Diploid	-0.3634	EGFR: Diploid		-1.7146	RAC1: Diploid		-0.9919	12.23	0:ALIVE OR DEAD TUMOR FREE		12.23	0:LIVING	TCGA-ZF-AA5P-01		Diploid		12.23	0:CENSORED			TCGA-K4-A54R-01	Diploid	EGFR: Diploid	RAC1: Diploid	5	0.3894
TCGA-3C-AALJ-01	Diploid	-0.8979	EGFR: Diploid		-0.1243	RAC1: Gain		-0.1425	48.4597	0:ALIVE OR DEAD TUMOR FREE		48.4597	0:LIVING	TCGA-3C-AALJ-01		Diploid		48.4597	0:CENSORED			TCGA-K4-A5RJ-01	Diploid	EGFR: Diploid	RAC1: Diploid	16	0.3468
TCGA-3C-AALK-01	Diploid	0.3218	EGFR: Diploid		-0.7945	RAC1: Diploid		-0.6821	47.605	0:ALIVE OR DEAD TUMOR FREE		47.605	0:LIVING	TCGA-3C-AALK-01		Diploid		47.605	0:CENSORED			TCGA-K4-AAQO-01	Diploid	EGFR: Gain	RAC1: Diploid	14	0.4863
TCGA-4H-AAAK-01	Diploid	0.0115	EGFR: Diploid		-0.5804	RAC1: Diploid		-0.63	11.441	0:ALIVE OR DEAD TUMOR FREE		11.441	0:LIVING	TCGA-4H-AAAK-01		Diploid		11.441	0:CENSORED			TCGA-KQ-A41N-01	Diploid	EGFR: Diploid	RAC1: Amplification	4	0.5846
TCGA-5L-AAT0-01	Diploid	-0.3554	EGFR: Diploid		-0.2715	RAC1: Diploid		-0.2181	48.5584	0:ALIVE OR DEAD TUMOR FREE		48.5584	0:LIVING	TCGA-5L-AAT0-01		Diploid		48.5584	0:CENSORED			TCGA-KQ-A41O-01	Diploid	EGFR: Gain	RAC1: Diploid	20	0.5871
TCGA-A1-A0SB-01	Diploid	2.2328	EGFR: Diploid		-1.34	RAC1: Diploid		-1.164	8.51498	0:ALIVE OR DEAD TUMOR FREE		8.51498	0:LIVING	TCGA-A1-A0SB-01		Diploid		8.51498	0:CENSORED			TCGA-KQ-A41Q-01	Diploid	EGFR: Diploid	RAC1: Diploid	16	0.2544
TCGA-A1-A0SD-01	Diploid	0.5754	EGFR: Diploid		-0.2735	RAC1: Diploid		-0.2498	14.367	0:ALIVE OR DEAD TUMOR FREE		14.367	0:LIVING	TCGA-A1-A0SD-01		Diploid		14.367	0:CENSORED			TCGA-KQ-A41R-01	Diploid	EGFR: Diploid	RAC1: Diploid	16	0.0332
TCGA-A1-A0SE-01	Diploid	0.9091	EGFR: Diploid		-0.2573	RAC1: Diploid		-0.0615	43.4297	0:ALIVE OR DEAD TUMOR FREE		43.4297	0:LIVING	TCGA-A1-A0SE-01		Diploid		43.4297	0:CENSORED			TCGA-LT-A5Z6-01	Diploid	EGFR: Gain	RAC1: Diploid	9	0.7354
TCGA-A1-A0SG-01	Diploid	-0.0802	EGFR: Diploid		-0.3973	RAC1: Diploid		-0.6668	14.2683	0:ALIVE OR DEAD TUMOR FREE		14.2683	0:LIVING	TCGA-A1-A0SG-01		Diploid		14.2683	0:CENSORED			TCGA-LT-A8JT-01	Diploid	EGFR: Diploid	RAC1: Diploid	5	0.6234
TCGA-A1-A0SH-01	Diploid	0.7419	EGFR: Diploid		0.3778	RAC1: Diploid		-1.8548	47.2433	0:ALIVE OR DEAD TUMOR FREE		47.2433	0:LIVING	TCGA-A1-A0SH-01		Diploid		47.2433	0:CENSORED			TCGA-PQ-A6FI-01	Diploid	EGFR: Diploid	RAC1: Diploid	17	0.0721
TCGA-A1-A0SM-01	Diploid	0.0825	EGFR: Diploid		-0.2706	RAC1: Diploid		-0.4249	7.95608	0:ALIVE OR DEAD TUMOR FREE		7.95608	0:LIVING	TCGA-A1-A0SM-01		Diploid		7.95608	0:CENSORED			TCGA-PQ-A6FN-01	Diploid	EGFR: Amplification	RAC1: Diploid	20	0.6403
TCGA-A1-A0SP-01	Diploid	1.2188	EGFR: Diploid		-0.2681	RAC1: Diploid		0.4482	19.1998	0:ALIVE OR DEAD TUMOR FREE		19.1998	0:LIVING	TCGA-A1-A0SP-01		Diploid		19.1998	0:CENSORED			TCGA-R3-A69X-01	Diploid	EGFR: Diploid	RAC1: Diploid	32	0.2371
TCGA-A1-A0SQ-01	Diploid	-0.2748	EGFR: Diploid		-0.7716	RAC1: Diploid		-1.245	18.2135	0:ALIVE OR DEAD TUMOR FREE		18.2135	0:LIVING	TCGA-A1-A0SQ-01		Diploid		18.2135	0:CENSORED			TCGA-S5-AA26-01	Diploid	EGFR: Diploid	RAC1: Diploid	6	0.1659
TCGA-A2-A04N-01	Diploid	-0.4219	EGFR: Diploid		-0.1693	RAC1: Diploid		0.3896	143.144	0:ALIVE OR DEAD TUMOR FREE		143.144	0:LIVING	TCGA-A2-A04N-01		Diploid		143.144	0:CENSORED			TCGA-UY-A78L-01	Diploid	EGFR: Diploid	RAC1: Diploid	9	0.2937
TCGA-A2-A04Q-01	Diploid	0.9087	EGFR: Diploid		-0.4293	RAC1: Diploid		0.3089	78.4101	0:ALIVE OR DEAD TUMOR FREE		78.4101	0:LIVING	TCGA-A2-A04Q-01		Diploid		78.4101	0:CENSORED			TCGA-UY-A78P-01	Diploid	EGFR: Diploid	RAC1: Diploid	6	0.2544
TCGA-A2-A04R-01	Diploid	-0.4367	EGFR: Diploid		0.6803	RAC1: Diploid		1.5469	121.938	0:ALIVE OR DEAD TUMOR FREE		121.938	0:LIVING	TCGA-A2-A04R-01		Diploid		121.938	0:CENSORED			TCGA-UY-A8OD-01	Diploid	EGFR: Diploid	RAC1: Gain	19	0.2742
TCGA-A2-A04V-01	Diploid	-0.9252	EGFR: Diploid		1.0735	RAC1: Diploid		1.6953	63.1226	1:DEAD WITH TUMOR		63.1226	1:DECEASED	TCGA-A2-A04V-01		Diploid		48.3282	1:PROGRESSION			TCGA-UY-A9PD-01	Diploid	EGFR: Diploid	RAC1: Diploid	17	0.2399
TCGA-A2-A04X-01	Diploid	-1.7928	EGFR: Diploid		0.0339	RAC1: Diploid		-0.4011	55.4295	0:ALIVE OR DEAD TUMOR FREE		55.4295	0:LIVING	TCGA-A2-A04X-01		Diploid		55.4295	0:CENSORED			TCGA-UY-A9PF-01	Diploid	EGFR: Diploid	RAC1: Diploid	17	0.4574
TCGA-A2-A04Y-01	Diploid	-0.4311	EGFR: Diploid		0.3206	RAC1: Diploid		0.5809	36.1311	0:ALIVE OR DEAD TUMOR FREE		36.1311	0:LIVING	TCGA-A2-A04Y-01		Diploid		36.1311	0:CENSORED			TCGA-XF-A8HB-01	Diploid	EGFR: Diploid	RAC1: Diploid	6	0.5262
TCGA-A2-A0CK-01	Diploid	-0.6443	EGFR: Diploid		0.2786	RAC1: Diploid		-0.271	136.733	0:ALIVE OR DEAD TUMOR FREE		136.733	0:LIVING	TCGA-A2-A0CK-01		Diploid		44.8433	1:PROGRESSION			TCGA-XF-A8HC-01	Diploid	EGFR: Diploid	RAC1: Diploid	15	0.4745
TCGA-A2-A0CL-01	Diploid	0.5023	EGFR: Diploid		-0.3982	RAC1: Diploid		0.3862	99.1222	0:ALIVE OR DEAD TUMOR FREE		99.1222	0:LIVING	TCGA-A2-A0CL-01		Diploid		99.1222	0:CENSORED			TCGA-XF-A8HE-01	Diploid	EGFR: Diploid	RAC1: Diploid	5	0.3784
TCGA-A2-A0CO-01	Diploid	0.5696	EGFR: Diploid		-1.2222	RAC1: Diploid		-2.0514	114.804	0:ALIVE OR DEAD TUMOR FREE		114.804	1:DECEASED	TCGA-A2-A0CO-01		Diploid		114.804	0:CENSORED			TCGA-XF-A8HH-01	Diploid	EGFR: Diploid	RAC1: Diploid	16	0.1095
TCGA-A2-A0CP-01	Diploid	0.4166	EGFR: Diploid		0.7959	RAC1: Diploid		-0.7492	92.4812	0:ALIVE OR DEAD TUMOR FREE		92.4812	0:LIVING	TCGA-A2-A0CP-01		Diploid		92.4812	0:CENSORED			TCGA-XF-A8HI-01	Diploid	EGFR: Diploid	RAC1: Diploid	3	0.5292
TCGA-A2-A0CQ-01	Diploid	-1.7425	EGFR: Diploid		1.07	RAC1: Diploid		0.5271	88.6018	0:ALIVE OR DEAD TUMOR FREE		88.6018	0:LIVING	TCGA-A2-A0CQ-01		Diploid		88.6018	0:CENSORED			TCGA-XF-A9SH-01	Diploid	EGFR: Diploid	RAC1: Diploid	4	0.2987
TCGA-A2-A0CR-01	Diploid	-0.4806	EGFR: Diploid		1.0876	RAC1: Diploid		-0.7359	107.933	0:ALIVE OR DEAD TUMOR FREE		107.933	0:LIVING	TCGA-A2-A0CR-01		Diploid		107.933	0:CENSORED			TCGA-XF-A9SM-01	Diploid	EGFR: Diploid	RAC1: Amplification	15	0.0211
TCGA-A2-A0CS-01	Diploid	-1.3525	EGFR: Diploid		2.2244	RAC1: Diploid		0.0427	77.1937	0:ALIVE OR DEAD TUMOR FREE		77.1937	1:DECEASED	TCGA-A2-A0CS-01		Diploid		77.1937	0:CENSORED			TCGA-XF-A9SV-01	Diploid	EGFR: Diploid	RAC1: Diploid	16	0.208
TCGA-A2-A0CU-01	Diploid	-0.0314	EGFR: Diploid		0.583	RAC1: Diploid		0.4602	5.19446	0:ALIVE OR DEAD TUMOR FREE		5.19446	1:DECEASED	TCGA-A2-A0CU-01		Diploid		5.19446	0:CENSORED			TCGA-XF-A9SW-01	Diploid	EGFR: Diploid	RAC1: Gain	11	0.1953
TCGA-A2-A0CX-01	Diploid	-0.2984	EGFR: Diploid		0.1856	RAC1: Diploid		0.117	56.8103	0:ALIVE OR DEAD TUMOR FREE		56.8103	0:LIVING	TCGA-A2-A0CX-01		Diploid		56.8103	0:CENSORED			TCGA-XF-A9SX-01	Diploid	EGFR: Diploid	RAC1: Diploid	5	0.0415
TCGA-A2-A0D1-01	Diploid	3.6599	EGFR: Amplification		-2.1549	RAC1: Shallow Deletion		0.0997	34.553	0:ALIVE OR DEAD TUMOR FREE		34.553	0:LIVING	TCGA-A2-A0D1-01		Diploid		34.553	0:CENSORED			TCGA-XF-A9SZ-01	Diploid	EGFR: Diploid	RAC1: Diploid	5	0.4035
TCGA-A2-A0D2-01	Diploid	0.1434	EGFR: Gain		-0.7232	RAC1: Diploid		-0.4327	33.764	0:ALIVE OR DEAD TUMOR FREE		33.764	0:LIVING	TCGA-A2-A0D2-01		Diploid		33.764	0:CENSORED			TCGA-XF-A9T0-01	Diploid	EGFR: Diploid	RAC1: Diploid	12	0.2894
TCGA-A2-A0D3-01	Diploid	-1.0382	EGFR: Diploid		-0.3104	RAC1: Diploid		-0.543	61.5774	0:ALIVE OR DEAD TUMOR FREE		61.5774	0:LIVING	TCGA-A2-A0D3-01		Diploid		61.5774	0:CENSORED			TCGA-XF-A9T2-01	Diploid	EGFR: Diploid	RAC1: Diploid	0	0.2164
TCGA-A2-A0EM-01	Diploid	-0.2657	EGFR: Diploid		-0.2848	RAC1: Diploid		-0.3678	101.719	0:ALIVE OR DEAD TUMOR FREE		101.719	0:LIVING	TCGA-A2-A0EM-01		Diploid		101.719	0:CENSORED			TCGA-XF-A9T4-01	Diploid	EGFR: Diploid	RAC1: Diploid	2	0.2259
TCGA-A2-A0EN-01	Diploid	0.416	EGFR: Diploid		0.1132	RAC1: Diploid		-1.0108	134.399	0:ALIVE OR DEAD TUMOR FREE		134.399	0:LIVING	TCGA-A2-A0EN-01		Diploid		134.399	0:CENSORED			TCGA-XF-A9T6-01	Diploid	EGFR: Diploid	RAC1: Diploid	2	0.5789
TCGA-A2-A0EO-01	Diploid	0.8097	EGFR: Diploid		1.254	RAC1: Diploid		-0.4488	80.2841	0:ALIVE OR DEAD TUMOR FREE		80.2841	0:LIVING	TCGA-A2-A0EO-01		Diploid		80.2841	0:CENSORED			TCGA-XF-A9T8-01	Diploid	EGFR: Diploid	RAC1: Diploid	3	0.0844
TCGA-A2-A0EP-01	Diploid	0.046	EGFR: Diploid		-0.1573	RAC1: Diploid		-1.0234	118.453	0:ALIVE OR DEAD TUMOR FREE		118.453	0:LIVING	TCGA-A2-A0EP-01		Diploid		118.453	0:CENSORED			TCGA-XF-AAME-01	Diploid	EGFR: Diploid	RAC1: Diploid	6	0.231
TCGA-A2-A0ER-01	Diploid	-0.382	EGFR: Diploid		-0.447	RAC1: Diploid		-0.1253	74.3992	0:ALIVE OR DEAD TUMOR FREE		74.3992	0:LIVING	TCGA-A2-A0ER-01		Diploid		74.3992	0:CENSORED			TCGA-XF-AAMF-01	Diploid	EGFR: Diploid	RAC1: Diploid	10	0.1163
TCGA-A2-A0ES-01	Diploid	1.5263	EGFR: Diploid		-0.1964	RAC1: Diploid		-1.1539	71.9992	0:ALIVE OR DEAD TUMOR FREE		71.9992	0:LIVING	TCGA-A2-A0ES-01		Diploid		71.9992	0:CENSORED			TCGA-XF-AAMH-01	Diploid	EGFR: Diploid	RAC1: Diploid	6	0.1369
TCGA-A2-A0EU-01	Diploid	-0.4105	EGFR: Diploid		0.0755	RAC1: Diploid		1.2673	34.29	0:ALIVE OR DEAD TUMOR FREE		34.29	0:LIVING	TCGA-A2-A0EU-01		Diploid		34.29	0:CENSORED			TCGA-XF-AAMJ-01	Diploid	EGFR: Diploid	RAC1: Diploid	17	0.0003
TCGA-A2-A0EW-01	Diploid	1.1916	EGFR: Diploid		-0.6063	RAC1: Diploid		-0.7563	61.939	1:DEAD WITH TUMOR		61.939	1:DECEASED	TCGA-A2-A0EW-01		Diploid		44.4817	1:PROGRESSION			TCGA-XF-AAMR-01	Diploid	EGFR: Gain	RAC1: Diploid	15	0.0659
TCGA-A2-A0EX-01	Diploid	0.1927	EGFR: Diploid		-0.1006	RAC1: Diploid		-0.2822	24.723	0:ALIVE OR DEAD TUMOR FREE		24.723	0:LIVING	TCGA-A2-A0EX-01		Diploid		24.723	0:CENSORED			TCGA-XF-AAMW-01	Diploid	EGFR: Diploid	RAC1: Diploid	16	0.4846
TCGA-A2-A0ST-01	Diploid	0.9803	EGFR: Diploid		0.2702	RAC1: Diploid		0.0031	99.188	0:ALIVE OR DEAD TUMOR FREE		99.188	0:LIVING	TCGA-A2-A0ST-01		Diploid		99.188	0:CENSORED			TCGA-XF-AAN1-01	Diploid	EGFR: Diploid	RAC1: Diploid	5	0.063
TCGA-A2-A0SU-01	Diploid	0.0325	EGFR: Diploid		1.3275	RAC1: Diploid		0.4395	54.6405	0:ALIVE OR DEAD TUMOR FREE		54.6405	0:LIVING	TCGA-A2-A0SU-01		Diploid		54.6405	0:CENSORED			TCGA-XF-AAN3-01	Diploid	EGFR: Diploid	RAC1: Amplification	18	0.1517
TCGA-A2-A0SV-01	Diploid	-0.7899	EGFR: Diploid		1.1422	RAC1: Diploid		0.4197	27.123	1:DEAD WITH TUMOR		27.123	1:DECEASED	TCGA-A2-A0SV-01		Diploid		27.123	1:PROGRESSION			TCGA-XF-AAN4-01	Diploid	EGFR: Diploid	RAC1: Diploid	1	0.2545
TCGA-A2-A0SY-01	Diploid	0.2999	EGFR: Diploid		-0.2953	RAC1: Diploid		-0.1179	44.2844	0:ALIVE OR DEAD TUMOR FREE		44.2844	0:LIVING	TCGA-A2-A0SY-01		Diploid		44.2844	0:CENSORED			TCGA-XF-AAN8-01	Diploid	EGFR: Diploid	RAC1: Diploid	0	0.3376
TCGA-A2-A0T0-01	Diploid	0.5652	EGFR: Diploid		0.578	RAC1: Diploid		0.3038	17.5231	0:ALIVE OR DEAD TUMOR FREE		17.5231	0:LIVING	TCGA-A2-A0T0-01		Diploid		17.5231	0:CENSORED			TCGA-YC-A89H-01	Diploid	EGFR: Diploid	RAC1: Diploid	4	0
TCGA-A2-A0T4-01	Diploid	0.0187	EGFR: Diploid		0.8	RAC1: Diploid		-0.0458	20.5148	0:ALIVE OR DEAD TUMOR FREE		20.5148	0:LIVING	TCGA-A2-A0T4-01		Diploid		20.5148	0:CENSORED			TCGA-YC-A8S6-01	Diploid	EGFR: Diploid	RAC1: Diploid	2	0.0339
TCGA-A2-A0T5-01	Diploid	0.7629	EGFR: Diploid		-0.0407	RAC1: Diploid		-0.3183	17.4573	0:ALIVE OR DEAD TUMOR FREE		17.4573	0:LIVING	TCGA-A2-A0T5-01		Diploid		17.4573	0:CENSORED			TCGA-YC-A9TC-01	Diploid	EGFR: Diploid	RAC1: Gain	1	0.2264
TCGA-A2-A0T6-01	Diploid	0.4386	EGFR: Diploid		-0.3335	RAC1: Diploid		-1.6428	18.9039	0:ALIVE OR DEAD TUMOR FREE		18.9039	0:LIVING	TCGA-A2-A0T6-01		Diploid		18.9039	0:CENSORED			TCGA-YF-AA3L-01	Diploid	EGFR: Diploid	RAC1: Diploid	19	0.1253
TCGA-A2-A0T7-01	Diploid	0.9416	EGFR: Gain		0.7646	RAC1: Diploid		-0.6122	20.745	0:ALIVE OR DEAD TUMOR FREE		20.745	0:LIVING	TCGA-A2-A0T7-01		Diploid		20.745	0:CENSORED			TCGA-ZF-A9R1-01	Diploid	EGFR: Diploid	RAC1: Diploid	11	0.0003
TCGA-A2-A0YC-01	Diploid	-0.5641	EGFR: Diploid		-0.7887	RAC1: Diploid		-0.3574	32.5476	0:ALIVE OR DEAD TUMOR FREE		32.5476	0:LIVING	TCGA-A2-A0YC-01		Diploid		24.8545	1:PROGRESSION			TCGA-ZF-A9R2-01	Diploid	EGFR: Diploid	RAC1: Diploid	21	0.3957
TCGA-A2-A0YD-01	Diploid	0.6274	EGFR: Diploid		-0.584	RAC1: Diploid		-1.0632	25.2819	0:ALIVE OR DEAD TUMOR FREE		25.2819	0:LIVING	TCGA-A2-A0YD-01		Diploid		25.2819	0:CENSORED			TCGA-ZF-A9R4-01	Diploid	EGFR: Diploid	RAC1: Diploid	21	0.1474
TCGA-A2-A0YF-01	Diploid	-0.5676	EGFR: Diploid		1.2663	RAC1: Diploid		-0.5157	50.4652	0:ALIVE OR DEAD TUMOR FREE		50.4652	0:LIVING	TCGA-A2-A0YF-01		Diploid		50.4652	0:CENSORED			TCGA-ZF-A9R5-01	Diploid	EGFR: Diploid	RAC1: Diploid	0	0.2207
TCGA-A2-A0YI-01	Diploid	0.3986	EGFR: Diploid		-0.5117	RAC1: Diploid		-0.1284	49.4789	0:ALIVE OR DEAD TUMOR FREE		49.4789	0:LIVING	TCGA-A2-A0YI-01		Diploid		49.4789	0:CENSORED			TCGA-ZF-A9R7-01	Diploid	EGFR: Diploid	RAC1: Diploid	13	0.2986
TCGA-A2-A0YK-01	Diploid	1.3031	EGFR: Diploid		-0.8937	RAC1: Diploid		-1.3531	19.3313	0:ALIVE OR DEAD TUMOR FREE		19.3313	0:LIVING	TCGA-A2-A0YK-01		Diploid		19.3313	0:CENSORED			TCGA-ZF-A9R9-01	Diploid	EGFR: Diploid	RAC1: Diploid	17	0.14
TCGA-A2-A0YL-01	Diploid	1.1733	EGFR: Diploid		-0.5466	RAC1: Diploid		-0.4983	48.4597	0:ALIVE OR DEAD TUMOR FREE		48.4597	0:LIVING	TCGA-A2-A0YL-01		Diploid		48.4597	0:CENSORED			TCGA-ZF-A9RC-01	Diploid	EGFR: Diploid	RAC1: Diploid	25	0.1278
TCGA-A2-A0YM-01	Diploid	1.1974	EGFR: Diploid		-0.0362	RAC1: Diploid		0.3361	31.7257	0:ALIVE OR DEAD TUMOR FREE		31.7257	0:LIVING	TCGA-A2-A0YM-01		Diploid		31.7257	0:CENSORED			TCGA-ZF-A9RE-01	Diploid	EGFR: Diploid	RAC1: Diploid	10	0.288
TCGA-A2-A1FX-01	Diploid	-0.2116	EGFR: Diploid		-0.6608	RAC1: Diploid		0.7669	60.7226	0:ALIVE OR DEAD TUMOR FREE		60.7226	0:LIVING	TCGA-A2-A1FX-01		Diploid		60.7226	0:CENSORED			TCGA-ZF-A9RM-01	Diploid	EGFR: Diploid	RAC1: Diploid	14	0.0112
TCGA-A2-A1FZ-01	Diploid	0.7375	EGFR: Diploid		-0.3032	RAC1: Diploid		-0.6077	22.4545	0:ALIVE OR DEAD TUMOR FREE		22.4545	0:LIVING	TCGA-A2-A1FZ-01		Diploid		22.4545	0:CENSORED			TCGA-ZF-A9RN-01	Diploid	EGFR: Diploid	RAC1: Diploid	20	0.001
TCGA-A2-A1G6-01	Diploid	1.2621	EGFR: Diploid		0.6515	RAC1: Diploid		-1.0847	16.4711	0:ALIVE OR DEAD TUMOR FREE		16.4711	0:LIVING	TCGA-A2-A1G6-01		Diploid		16.4711	0:CENSORED			TCGA-ZF-AA4U-01	Diploid	EGFR: Diploid	RAC1: Diploid	16	0.078
TCGA-A2-A259-01	Diploid	0.706	EGFR: Diploid		-1.3039	RAC1: Diploid		-0.5426	52.4707	0:ALIVE OR DEAD TUMOR FREE		52.4707	0:LIVING	TCGA-A2-A259-01		Diploid		52.4707	0:CENSORED			TCGA-ZF-AA4W-01	Diploid	EGFR: Diploid	RAC1: Diploid	12	0
TCGA-A2-A25A-01	Diploid	1.1005	EGFR: Diploid		-0.009	RAC1: Diploid		-0.2505	107.703	0:ALIVE OR DEAD TUMOR FREE		107.703	0:LIVING	TCGA-A2-A25A-01		Diploid		107.703	0:CENSORED			TCGA-ZF-AA51-01	Diploid	EGFR: Gain	RAC1: Diploid	23	0.0369
TCGA-A2-A25C-01	Diploid	0.0695	EGFR: Diploid		-0.4838	RAC1: Diploid		0.5218	17.1943	0:ALIVE OR DEAD TUMOR FREE		17.1943	0:LIVING	TCGA-A2-A25C-01		Diploid		17.1943	0:CENSORED			TCGA-ZF-AA52-01	Diploid	EGFR: Diploid	RAC1: Diploid	24	0.4102
TCGA-A2-A25D-01	Diploid	-0.7082	EGFR: Diploid		-0.1866	RAC1: Diploid		1.1673	18.1477	0:ALIVE OR DEAD TUMOR FREE		18.1477	0:LIVING	TCGA-A2-A25D-01		Diploid		18.1477	0:CENSORED			TCGA-ZF-AA53-01	Diploid	EGFR: Diploid	RAC1: Diploid	20	0.3387
TCGA-A2-A25F-01	Diploid	1.9403	EGFR: Diploid		-0.707	RAC1: Diploid		-0.5948	10.5862	0:ALIVE OR DEAD TUMOR FREE		10.5862	0:LIVING	TCGA-A2-A25F-01		Diploid		10.5862	0:CENSORED			TCGA-ZF-AA5N-01	Diploid	EGFR: Diploid	RAC1: Diploid	3	0.5274
TCGA-A2-A3KC-01	Diploid	1.0518	EGFR: Diploid		-0.5192	RAC1: Diploid		-0.8406	36.2297	0:ALIVE OR DEAD TUMOR FREE		36.2297	0:LIVING	TCGA-A2-A3KC-01		Diploid		36.2297	0:CENSORED			TCGA-3C-AALJ-01	Diploid	EGFR: Diploid	RAC1: Diploid	13	0.4974
TCGA-A2-A3KD-01	Diploid	0.7513	EGFR: Diploid		-1.446	RAC1: Diploid		-1.2924	39.6489	0:ALIVE OR DEAD TUMOR FREE		39.6489	0:LIVING	TCGA-A2-A3KD-01		Diploid		39.6489	0:CENSORED			TCGA-3C-AALK-01	Diploid	EGFR: Diploid	RAC1: Diploid	4	0.0002
TCGA-A2-A3XU-01	Diploid	-0.2866	EGFR: Diploid		0.2261	RAC1: Diploid		0.8916	29.9832	1:DEAD WITH TUMOR		29.9832	1:DECEASED	TCGA-A2-A3XU-01		Diploid		18.871	1:PROGRESSION			TCGA-4H-AAAK-01	Diploid	EGFR: Diploid	RAC1: Diploid	7	0.316
TCGA-A2-A3XV-01	Diploid	-0.8808	EGFR: Diploid		0.9296	RAC1: Diploid		-0.5192	32.7448	0:ALIVE OR DEAD TUMOR FREE		32.7448	0:LIVING	TCGA-A2-A3XV-01		Diploid		32.7448	0:CENSORED			TCGA-5L-AAT0-01	Diploid	EGFR: Diploid	RAC1: Diploid	3	0.5018
TCGA-A2-A3XX-01	Diploid	0.4827	EGFR: Diploid		-0.5875	RAC1: Diploid		0.1667	47.3091	0:ALIVE OR DEAD TUMOR FREE		47.3091	1:DECEASED	TCGA-A2-A3XX-01		Diploid		47.3091	0:CENSORED			TCGA-A1-A0SB-01	Diploid	EGFR: Diploid	RAC1: Diploid	0	0.2899
TCGA-A2-A3XY-01	Diploid	0.7974	EGFR: Diploid		-1.2187	RAC1: Diploid		-0.7338	35.9339	1:DEAD WITH TUMOR		35.9339	1:DECEASED	TCGA-A2-A3XY-01		Diploid		26.3668	1:PROGRESSION			TCGA-A1-A0SD-01	Diploid	EGFR: Diploid	RAC1: Diploid	11	0.3108
TCGA-A2-A3Y0-01	Diploid	0.6966	EGFR: Diploid		-0.5918	RAC1: Diploid		0.9893	50.8268	0:ALIVE OR DEAD TUMOR FREE		50.8268	0:LIVING	TCGA-A2-A3Y0-01		Diploid		50.8268	0:CENSORED			TCGA-A1-A0SE-01	Diploid	EGFR: Diploid	RAC1: Diploid	10	0.4133
TCGA-A2-A4RW-01	Diploid	0.4055	EGFR: Diploid		0.0624	RAC1: Gain		-0.9748	7.29855	0:ALIVE OR DEAD TUMOR FREE		7.29855	0:LIVING	TCGA-A2-A4RW-01		Diploid		7.29855	0:CENSORED			TCGA-A1-A0SG-01	Diploid	EGFR: Diploid	RAC1: Diploid	4	0.6869
TCGA-A2-A4RY-01	Diploid	1.2026	EGFR: Diploid		-0.9561	RAC1: Diploid		-1.6164	21.3039	0:ALIVE OR DEAD TUMOR FREE		21.3039	0:LIVING	TCGA-A2-A4RY-01		Diploid		21.3039	0:CENSORED			TCGA-A1-A0SH-01	Diploid	EGFR: Diploid	RAC1: Diploid	2	0.4187
TCGA-A2-A4S0-01	Diploid	-2.1272	EGFR: Diploid		-1.2768	RAC1: Diploid		-1.3326	23.2107	0:ALIVE OR DEAD TUMOR FREE		23.2107	0:LIVING	TCGA-A2-A4S0-01		Diploid		23.2107	0:CENSORED			TCGA-A1-A0SM-01	Diploid	EGFR: Diploid	RAC1: Diploid	3	0.2518
TCGA-A2-A4S2-01	Diploid	-0.2464	EGFR: Diploid		-1.617	RAC1: Diploid		-1.1873	21.1395	0:ALIVE OR DEAD TUMOR FREE		21.1395	0:LIVING	TCGA-A2-A4S2-01		Diploid		21.1395	0:CENSORED			TCGA-A1-A0SP-01	Diploid	EGFR: Amplification	RAC1: Diploid	13	0.5642
TCGA-A7-A0CG-01	Diploid	0.8423	EGFR: Diploid		-0.4315	RAC1: Diploid		-1.0977	34.29	0:ALIVE OR DEAD TUMOR FREE		34.29	0:LIVING	TCGA-A7-A0CG-01		Diploid		34.29	0:CENSORED			TCGA-A1-A0SQ-01	Diploid	EGFR: Diploid	RAC1: Diploid	3	0.4065
TCGA-A7-A0CH-01	Diploid	-0.5948	EGFR: Diploid		-0.5455	RAC1: Diploid		-0.4951	35.4736	0:ALIVE OR DEAD TUMOR FREE		35.4736	0:LIVING	TCGA-A7-A0CH-01		Diploid		35.4736	0:CENSORED			TCGA-A2-A04N-01	Diploid	EGFR: Diploid	RAC1: Diploid	3	0.1803
TCGA-A7-A13H-01	Diploid	0.2807	EGFR: Diploid		-0.9837	RAC1: Diploid		-1.3319	29.5558	0:ALIVE OR DEAD TUMOR FREE		29.5558	0:LIVING	TCGA-A7-A13H-01		Diploid		26.1367	1:PROGRESSION			TCGA-A2-A04Q-01	Diploid	EGFR: Diploid	RAC1: Diploid	11	0.0566
TCGA-A7-A26E-01	Diploid	0.4236	EGFR: Diploid		0.024	RAC1: Diploid		0.438	31.364	0:ALIVE OR DEAD TUMOR FREE		31.364	0:LIVING	TCGA-A7-A26E-01		Diploid		31.364	0:CENSORED			TCGA-A2-A04R-01	Diploid	EGFR: Diploid	RAC1: Diploid	5	0.0342
TCGA-A7-A26G-01	Diploid	1.3642	EGFR: Diploid		0.6695	RAC1: Diploid		0.731	23.7367	0:ALIVE OR DEAD TUMOR FREE		23.7367	0:LIVING	TCGA-A7-A26G-01		Diploid		23.7367	0:CENSORED			TCGA-A2-A04V-01	Diploid	EGFR: Diploid	RAC1: Gain	6	0.534
TCGA-A7-A26J-01	Diploid	0.3292	EGFR: Diploid		-0.8076	RAC1: Diploid		0.2754	20.6135	0:ALIVE OR DEAD TUMOR FREE		20.6135	0:LIVING	TCGA-A7-A26J-01		Diploid		20.6135	0:CENSORED			TCGA-A2-A04X-01	Diploid	EGFR: Diploid	RAC1: Diploid	8	0.0764
TCGA-A7-A3IY-01	Diploid	-0.9585	EGFR: Diploid		0.5269	RAC1: Diploid		0.3164	11.3423	0:ALIVE OR DEAD TUMOR FREE		11.3423	0:LIVING	TCGA-A7-A3IY-01		Diploid		11.3423	0:CENSORED			TCGA-A2-A04Y-01	Diploid	EGFR: Diploid	RAC1: Diploid	4	0.2364
TCGA-A7-A3IZ-01	Diploid	-1.1982	EGFR: Diploid		-1.5149	RAC1: Diploid		0.0266	10.5862	0:ALIVE OR DEAD TUMOR FREE		10.5862	0:LIVING	TCGA-A7-A3IZ-01		Diploid		10.5862	0:CENSORED			TCGA-A2-A0CK-01	Diploid	EGFR: Diploid	RAC1: Diploid	4	0.0702
TCGA-A7-A3J0-01	Diploid	1.2457	EGFR: Diploid		-1.1807	RAC1: Diploid		-1.2521	10.2903	0:ALIVE OR DEAD TUMOR FREE		10.2903	0:LIVING	TCGA-A7-A3J0-01		Diploid		10.2903	0:CENSORED			TCGA-A2-A0CL-01	Diploid	EGFR: Diploid	RAC1: Diploid	25	0.0008
TCGA-A7-A3J1-01	Diploid	0.628	EGFR: Diploid		-0.5102	RAC1: Diploid		-0.7776	11.2766	0:ALIVE OR DEAD TUMOR FREE		11.2766	0:LIVING	TCGA-A7-A3J1-01		Diploid		11.2766	0:CENSORED			TCGA-A2-A0CO-01	Diploid	EGFR: Diploid	RAC1: Diploid	8	0.2474
TCGA-A7-A3RF-01	Diploid	-1.9129	EGFR: Diploid		-0.9619	RAC1: Diploid		-1.5698	13.4136	0:ALIVE OR DEAD TUMOR FREE		13.4136	0:LIVING	TCGA-A7-A3RF-01		Diploid		5.72049	1:PROGRESSION			TCGA-A2-A0CP-01	Diploid	EGFR: Diploid	RAC1: Diploid	5	0.2134
TCGA-A7-A426-01	Diploid	0.2584	EGFR: Diploid		-0.6886	RAC1: Diploid		-0.8407	11.967	0:ALIVE OR DEAD TUMOR FREE		11.967	0:LIVING	TCGA-A7-A426-01		Diploid		11.967	0:CENSORED			TCGA-A2-A0CQ-01	Diploid	EGFR: Diploid	RAC1: Diploid	5	0.0969
TCGA-A7-A4SA-01	Diploid	0.3747	EGFR: Diploid		-0.9577	RAC1: Diploid		0.8916	14.9259	0:ALIVE OR DEAD TUMOR FREE		14.9259	0:LIVING	TCGA-A7-A4SA-01		Diploid		14.9259	0:CENSORED			TCGA-A2-A0CR-01	Diploid	EGFR: Diploid	RAC1: Diploid	6	0.1789
TCGA-A7-A56D-01	Diploid	-0.9961	EGFR: Diploid		1.7686	RAC1: Gain		-1.0098	14.7286	0:ALIVE OR DEAD TUMOR FREE		14.7286	0:LIVING	TCGA-A7-A56D-01		Diploid		14.7286	0:CENSORED			TCGA-A2-A0CS-01	Diploid	EGFR: Diploid	RAC1: Diploid	17	0.1807
TCGA-A7-A5ZV-01	Diploid	1.5905	EGFR: Gain		0.15	RAC1: Gain		-1.9845	12.0985	0:ALIVE OR DEAD TUMOR FREE		12.0985	0:LIVING	TCGA-A7-A5ZV-01		Diploid		12.0985	0:CENSORED			TCGA-A2-A0CU-01	Diploid	EGFR: Diploid	RAC1: Diploid	20	0.3918
TCGA-A7-A5ZW-01	Diploid	-0.3215	EGFR: Diploid		0.4331	RAC1: Diploid		0.0074	10.7177	0:ALIVE OR DEAD TUMOR FREE		10.7177	0:LIVING	TCGA-A7-A5ZW-01		Diploid		10.7177	0:CENSORED			TCGA-A2-A0CX-01	Diploid	EGFR: Diploid	RAC1: Diploid	19	0.1094
TCGA-A7-A5ZX-01	Diploid	0.3058	EGFR: Diploid		0.053	RAC1: Diploid		-1.1449	11.0465	0:ALIVE OR DEAD TUMOR FREE		11.0465	0:LIVING	TCGA-A7-A5ZX-01		Diploid		11.0465	0:CENSORED			TCGA-A2-A0D1-01	Diploid	EGFR: Diploid	RAC1: Diploid	10	0.0862
TCGA-A8-A06P-01	Diploid	0.2023	EGFR: Diploid		-0.1514	RAC1: Diploid		-0.7536	13.019	0:ALIVE OR DEAD TUMOR FREE		13.019	0:LIVING	TCGA-A8-A06P-01		Diploid		13.019	0:CENSORED			TCGA-A2-A0D2-01	Diploid	EGFR: Diploid	RAC1: Diploid	13	0.0853
TCGA-A8-A06T-01	Diploid	-0.7421	EGFR: Diploid		-0.478	RAC1: Diploid		0.7436	53.0624	0:ALIVE OR DEAD TUMOR FREE		53.0624	0:LIVING	TCGA-A8-A06T-01		Diploid		53.0624	0:CENSORED			TCGA-A2-A0D3-01	Diploid	EGFR: Diploid	RAC1: Diploid	5	0.2643
TCGA-A8-A07E-01	Diploid	1.0793	EGFR: Diploid		0.6058	RAC1: Diploid		-0.6126	19.9888	0:ALIVE OR DEAD TUMOR FREE		19.9888	0:LIVING	TCGA-A8-A07E-01		Diploid		19.9888	0:CENSORED			TCGA-A2-A0EM-01	Diploid	EGFR: Diploid	RAC1: Diploid	5	0.1132
TCGA-A8-A07I-01	Diploid	0.0883	EGFR: Diploid		-0.8608	RAC1: Diploid		-1.0407	14.0053	0:ALIVE OR DEAD TUMOR FREE		14.0053	0:LIVING	TCGA-A8-A07I-01		Diploid		14.0053	0:CENSORED			TCGA-A2-A0EN-01	Diploid	EGFR: Diploid	RAC1: Diploid	9	0.2434
TCGA-A8-A07J-01	Diploid	0.0193	EGFR: Diploid		0.0023	RAC1: Diploid		-1.6178	11.9999	0:ALIVE OR DEAD TUMOR FREE		11.9999	0:LIVING	TCGA-A8-A07J-01		Diploid		11.9999	0:CENSORED			TCGA-A2-A0EO-01	Diploid	EGFR: Diploid	RAC1: Diploid	22	0.147
TCGA-A8-A07L-01	Diploid	-0.1223	EGFR: Diploid		-0.9954	RAC1: Diploid		1.1022	32.0544	0:ALIVE OR DEAD TUMOR FREE		32.0544	0:LIVING	TCGA-A8-A07L-01		Diploid		32.0544	0:CENSORED			TCGA-A2-A0ER-01	Diploid	EGFR: Diploid	RAC1: Diploid	4	0.1005
TCGA-A8-A07O-01	Diploid	0.8396	EGFR: Diploid		0.4251	RAC1: Diploid		0.8902	9.99441	0:ALIVE OR DEAD TUMOR FREE		9.99441	0:LIVING	TCGA-A8-A07O-01		Diploid		9.99441	0:CENSORED			TCGA-A2-A0ES-01	Diploid	EGFR: Diploid	RAC1: Diploid	0	0.0591
TCGA-A8-A07P-01	Diploid	-0.7456	EGFR: Diploid		-0.1994	RAC1: Diploid		-0.2437	10.9807	0:ALIVE OR DEAD TUMOR FREE		10.9807	0:LIVING	TCGA-A8-A07P-01		Diploid		10.9807	0:CENSORED			TCGA-A2-A0EU-01	Diploid	EGFR: Diploid	RAC1: Diploid	26	0.1329
TCGA-A8-A07S-01	Diploid	-0.8848	EGFR: Diploid		-1.2151	RAC1: Diploid		0.2999	7.98895	0:ALIVE OR DEAD TUMOR FREE		7.98895	0:LIVING	TCGA-A8-A07S-01		Diploid		7.98895	0:CENSORED			TCGA-A2-A0EW-01	Diploid	EGFR: Diploid	RAC1: Diploid	2	0.087
TCGA-A8-A07W-01	Diploid	-0.7506	EGFR: Gain		-1.0192	RAC1: Diploid		-0.9271	9.99441	0:ALIVE OR DEAD TUMOR FREE		9.99441	0:LIVING	TCGA-A8-A07W-01		Diploid		9.99441	0:CENSORED			TCGA-A2-A0EX-01	Diploid	EGFR: Diploid	RAC1: Diploid	5	0.1198
TCGA-A8-A07Z-01	Diploid	-1.5858	EGFR: Diploid		-0.9512	RAC1: Diploid		-1.2488	45.0735	0:ALIVE OR DEAD TUMOR FREE		45.0735	0:LIVING	TCGA-A8-A07Z-01		Diploid		45.0735	0:CENSORED			TCGA-A2-A0SU-01	Diploid	EGFR: Diploid	RAC1: Diploid	4	0
TCGA-A8-A081-01	Diploid	-0.3109	EGFR: Diploid		-0.7784	RAC1: Diploid		0.2029	0	0:ALIVE OR DEAD TUMOR FREE		0	0:LIVING	TCGA-A8-A081-01		Diploid		0	0:CENSORED			TCGA-A2-A0SV-01	Diploid	EGFR: Diploid	RAC1: Diploid	13	0.1967
TCGA-A8-A082-01	Diploid	-0.6214	EGFR: Diploid		-0.536	RAC1: Diploid		-1.3418	18.0491	0:ALIVE OR DEAD TUMOR FREE		18.0491	0:LIVING	TCGA-A8-A082-01		Diploid		18.0491	0:CENSORED			TCGA-A2-A0SY-01	Diploid	EGFR: Diploid	RAC1: Diploid	2	0.4388
TCGA-A8-A083-01	Diploid	-2.5852	EGFR: Diploid		-0.761	RAC1: Diploid		-1.5043	0	0:ALIVE OR DEAD TUMOR FREE		0	0:LIVING	TCGA-A8-A083-01		Diploid		0	0:CENSORED			TCGA-A2-A0T0-01	Diploid	EGFR: Diploid	RAC1: Diploid	4	0.3591
TCGA-A8-A085-01	Diploid	-0.6765	EGFR: Diploid		-0.0579	RAC1: Diploid		0.1401	36.953	0:ALIVE OR DEAD TUMOR FREE		36.953	0:LIVING	TCGA-A8-A085-01		Diploid		36.953	0:CENSORED			TCGA-A2-A0T4-01	Diploid	EGFR: Amplification	RAC1: Shallow Deletion	7	0.2609
TCGA-A8-A086-01	Diploid	-0.0099	EGFR: Diploid		-0.3519	RAC1: Diploid		-0.2734	13.019	0:ALIVE OR DEAD TUMOR FREE		13.019	0:LIVING	TCGA-A8-A086-01		Diploid		13.019	0:CENSORED			TCGA-A2-A0T5-01	Diploid	EGFR: Gain	RAC1: Diploid	5	0.5025
TCGA-A8-A08A-01	Diploid	-0.6435	EGFR: Diploid		-0.6549	RAC1: Diploid		-0.8931	0.986291	0:ALIVE OR DEAD TUMOR FREE		0.986291	0:LIVING	TCGA-A8-A08A-01		Diploid		0.986291	0:CENSORED			TCGA-A2-A0T6-01	Diploid	EGFR: Diploid	RAC1: Diploid	6	0.1108
TCGA-A8-A08H-01	Diploid	0.9122	EGFR: Diploid		0.2238	RAC1: Diploid		-0.8373	0	0:ALIVE OR DEAD TUMOR FREE		0	0:LIVING	TCGA-A8-A08H-01		Diploid		0	0:CENSORED			TCGA-A2-A0T7-01	Diploid	EGFR: Diploid	RAC1: Diploid	12	0.1025
TCGA-A8-A08I-01	Diploid	-0.1526	EGFR: Shallow Deletion		-2.2949	RAC1: Shallow Deletion		-0.4078	11.9999	0:ALIVE OR DEAD TUMOR FREE		11.9999	0:LIVING	TCGA-A8-A08I-01		Diploid		11.9999	0:CENSORED			TCGA-A2-A0YC-01	Diploid	EGFR: Diploid	RAC1: Diploid	4	0.2206
TCGA-A8-A08J-01	Diploid	-0.5647	EGFR: Diploid		-0.1294	RAC1: Diploid		-0.283	37.0516	1:DEAD WITH TUMOR		37.0516	1:DECEASED	TCGA-A8-A08J-01		Diploid		37.0516	1:PROGRESSION			TCGA-A2-A0YD-01	Diploid	EGFR: Diploid	RAC1: Diploid	6	0.2512
TCGA-A8-A08O-01	Diploid	0.4596	EGFR: Diploid		-0.2511	RAC1: Diploid		0.6383	31.0024	0:ALIVE OR DEAD TUMOR FREE		31.0024	0:LIVING	TCGA-A8-A08O-01		Diploid		25.0518	1:PROGRESSION			TCGA-A2-A0YF-01	Diploid	EGFR: Diploid	RAC1: Diploid	4	0
TCGA-A8-A08T-01	Diploid	-0.2721	EGFR: Diploid		-0.2713	RAC1: Diploid		-0.3404	112.075	1:DEAD WITH TUMOR		112.075	1:DECEASED	TCGA-A8-A08T-01		Diploid		84.0648	1:PROGRESSION			TCGA-A2-A0YI-01	Diploid	EGFR: Diploid	RAC1: Diploid	4	0.0756
TCGA-A8-A08Z-01	Diploid	0.0963	EGFR: Diploid		0.2155	RAC1: Diploid		-0.5059	40.0105	0:ALIVE OR DEAD TUMOR FREE		40.0105	0:LIVING	TCGA-A8-A08Z-01		Diploid		40.0105	0:CENSORED			TCGA-A2-A0YK-01	Diploid	EGFR: Diploid	RAC1: Diploid	6	0.0056
TCGA-A8-A090-01	Diploid	-0.2906	EGFR: Diploid		-0.8044	RAC1: Diploid		0.1838	0	0:ALIVE OR DEAD TUMOR FREE		0	0:LIVING	TCGA-A8-A090-01		Diploid		0	0:CENSORED			TCGA-A2-A0YL-01	Diploid	EGFR: Diploid	RAC1: Diploid	4	0.5175
TCGA-A8-A096-01	Diploid	-0.3984	EGFR: Diploid		-0.5706	RAC1: Diploid		-1.3481	0	0:ALIVE OR DEAD TUMOR FREE		0	0:LIVING	TCGA-A8-A096-01		Diploid		0	0:CENSORED			TCGA-A2-A0YM-01	Diploid	EGFR: Diploid	RAC1: Diploid	27	0.0724
TCGA-A8-A099-01	Diploid	-1.1304	EGFR: Diploid		-1.388	RAC1: Diploid		-1.2289	9.99441	0:ALIVE OR DEAD TUMOR FREE		9.99441	0:LIVING	TCGA-A8-A099-01		Diploid		9.99441	0:CENSORED			TCGA-A2-A1FX-01	Diploid	EGFR: Diploid	RAC1: Diploid	14	0.1003
TCGA-A8-A09C-01	Diploid	-0.6455	EGFR: Diploid		-0.5137	RAC1: Diploid		0.2747	1.01917	0:ALIVE OR DEAD TUMOR FREE		1.01917	0:LIVING	TCGA-A8-A09C-01		Diploid		1.01917	0:CENSORED			TCGA-A2-A1FZ-01	Diploid	EGFR: Diploid	RAC1: Diploid	2	0.0109
TCGA-A8-A09D-01	Diploid	0.5116	EGFR: Diploid		-0.0097	RAC1: Diploid		-1.7392	50.0378	0:ALIVE OR DEAD TUMOR FREE		50.0378	0:LIVING	TCGA-A8-A09D-01		Diploid		50.0378	0:CENSORED			TCGA-A2-A259-01	Diploid	EGFR: Diploid	RAC1: Diploid	4	0.1178
TCGA-A8-A09G-01	Diploid	-0.4201	EGFR: Diploid		-0.7904	RAC1: Diploid		-0.3351	0	0:ALIVE OR DEAD TUMOR FREE		0	0:LIVING	TCGA-A8-A09G-01		Diploid		0	0:CENSORED			TCGA-A2-A25A-01	Diploid	EGFR: Diploid	RAC1: Diploid	5	0.3799
TCGA-A8-A09I-01	Diploid	-0.8228	EGFR: Diploid		0.1092	RAC1: Diploid		0.7911	45.0735	0:ALIVE OR DEAD TUMOR FREE		45.0735	0:LIVING	TCGA-A8-A09I-01		Diploid		45.0735	0:CENSORED			TCGA-A2-A25C-01	Diploid	EGFR: Diploid	RAC1: Diploid	10	0.1043
TCGA-A8-A09N-01	Diploid	-0.7245	EGFR: Diploid		0.4295	RAC1: Gain		0.7794	1.01917	0:ALIVE OR DEAD TUMOR FREE		1.01917	0:LIVING	TCGA-A8-A09N-01		Diploid		1.01917	0:CENSORED			TCGA-A2-A25D-01	Diploid	EGFR: Diploid	RAC1: Diploid	7	0.4533
TCGA-A8-A09R-01	Diploid	-0.2586	EGFR: Diploid		-1.0691	RAC1: Diploid		-0.7674	8.97524	0:ALIVE OR DEAD TUMOR FREE		8.97524	0:LIVING	TCGA-A8-A09R-01		Diploid		8.97524	0:CENSORED			TCGA-A2-A3KC-01	Diploid	EGFR: Diploid	RAC1: Diploid	6	0.2209
TCGA-A8-A09T-01	Diploid	-0.9975	EGFR: Diploid		-0.1656	RAC1: Diploid		0.5757	19.0354	0:ALIVE OR DEAD TUMOR FREE		19.0354	0:LIVING	TCGA-A8-A09T-01		Diploid		19.0354	0:CENSORED			TCGA-A2-A3KD-01	Diploid	EGFR: Diploid	RAC1: Diploid	5	0.1153
TCGA-A8-A09V-01	Diploid	-0.2073	EGFR: Diploid		-0.6704	RAC1: Diploid		-0.2062	15.0245	0:ALIVE OR DEAD TUMOR FREE		15.0245	0:LIVING	TCGA-A8-A09V-01		Diploid		15.0245	0:CENSORED			TCGA-A2-A3XU-01	Diploid	EGFR: Diploid	RAC1: Diploid	10	0.1161
TCGA-A8-A09Z-01	Diploid	-0.2805	EGFR: Diploid		-0.4051	RAC1: Diploid		-1.4621	0	0:ALIVE OR DEAD TUMOR FREE		0	0:LIVING	TCGA-A8-A09Z-01		Diploid		0	0:CENSORED			TCGA-A2-A3XV-01	Diploid	EGFR: Gain	RAC1: Diploid	6	0.3425
TCGA-A8-A0A4-01	Diploid	1.4217	EGFR: Diploid		-0.417	RAC1: Diploid		-0.8254	13.019	0:ALIVE OR DEAD TUMOR FREE		13.019	0:LIVING	TCGA-A8-A0A4-01		Diploid		13.019	0:CENSORED			TCGA-A2-A3XX-01	Diploid	EGFR: Diploid	RAC1: Diploid	23	0.111
TCGA-A8-A0A6-01	Diploid	0.5249	EGFR: Diploid		0.1796	RAC1: Diploid		-0.0758	21.0409	0:ALIVE OR DEAD TUMOR FREE		21.0409	0:LIVING	TCGA-A8-A0A6-01		Diploid		21.0409	0:CENSORED			TCGA-A2-A3XY-01	Diploid	EGFR: Diploid	RAC1: Diploid	8	0.0935
TCGA-A8-A0A7-01	Diploid	0.5601	EGFR: Diploid		0.9223	RAC1: Diploid		-1.2662	0.986291	0:ALIVE OR DEAD TUMOR FREE		0.986291	0:LIVING	TCGA-A8-A0A7-01		Diploid		0.986291	0:CENSORED			TCGA-A2-A3Y0-01	Diploid	EGFR: Diploid	RAC1: Diploid	6	0.1229
TCGA-A8-A0AB-01	Diploid	-0.1579	EGFR: Diploid		-0.172	RAC1: Diploid		0.7176	17.03	0:ALIVE OR DEAD TUMOR FREE		17.03	0:LIVING	TCGA-A8-A0AB-01		Diploid		17.03	0:CENSORED			TCGA-A2-A4RW-01	Diploid	EGFR: Diploid	RAC1: Diploid	5	0.1891
TCGA-A8-A0AD-01	Diploid	-0.7256	EGFR: Diploid		-0.1472	RAC1: Diploid		-0.5957	38.0379	0:ALIVE OR DEAD TUMOR FREE		38.0379	0:LIVING	TCGA-A8-A0AD-01		Diploid		38.0379	0:CENSORED			TCGA-A2-A4RY-01	Diploid	EGFR: Diploid	RAC1: Diploid	0	0.1055
TCGA-AC-A23C-01	Diploid	-0.1103	EGFR: Diploid		1.3073	RAC1: Gain		-0.4249	19.2327	0:ALIVE OR DEAD TUMOR FREE		19.2327	0:LIVING	TCGA-AC-A23C-01		Diploid		19.2327	0:CENSORED			TCGA-A2-A4S0-01	Diploid	EGFR: Diploid	RAC1: Diploid	0	0.1036
TCGA-AC-A23H-01	Diploid	-0.5526	EGFR: Shallow Deletion		-0.5413	RAC1: Diploid		-1.0188	5.72049	1:DEAD WITH TUMOR		5.72049	1:DECEASED	TCGA-AC-A23H-01		Diploid		5.72049	1:PROGRESSION			TCGA-A2-A4S2-01	Diploid	EGFR: Diploid	RAC1: Diploid	13	0.434
TCGA-AC-A2B8-01	Diploid	0.3998	EGFR: Diploid		-0.7931	RAC1: Diploid		-0.8309	22.2573	0:ALIVE OR DEAD TUMOR FREE		22.2573	0:LIVING	TCGA-AC-A2B8-01		Diploid		21.5011	1:PROGRESSION			TCGA-A7-A0CG-01	Diploid	EGFR: Diploid	RAC1: Diploid	7	0.4239
TCGA-AC-A2BK-01	Diploid	1.4715	EGFR: Diploid		-1.1469	RAC1: Diploid		1.2505	73.0513	0:ALIVE OR DEAD TUMOR FREE		73.0513	0:LIVING	TCGA-AC-A2BK-01		Diploid		73.0513	0:CENSORED			TCGA-A7-A0CH-01	Diploid	EGFR: Diploid	RAC1: Diploid	3	0.1009
TCGA-AC-A2BM-01	Diploid	-0.8947	EGFR: Diploid		0.0984	RAC1: Diploid		1.0062	99.3523	0:ALIVE OR DEAD TUMOR FREE		99.3523	0:LIVING	TCGA-AC-A2BM-01		Diploid		99.3523	0:CENSORED			TCGA-A7-A13H-01	Diploid	EGFR: Diploid	RAC1: Diploid	5	0.0001
TCGA-AC-A2FB-01	Diploid	0.8441	EGFR: Diploid		-0.5595	RAC1: Diploid		-0.8851	40.5694	0:ALIVE OR DEAD TUMOR FREE		40.5694	0:LIVING	TCGA-AC-A2FB-01		Diploid		40.5694	0:CENSORED			TCGA-A7-A26E-01	Diploid	EGFR: Diploid	RAC1: Diploid	5	0.1071
TCGA-AC-A2FE-01	Diploid	-0.1515	EGFR: Diploid		-0.7231	RAC1: Diploid		-0.2559	86.6621	1:DEAD WITH TUMOR		86.6621	1:DECEASED	TCGA-AC-A2FE-01		Diploid		25.1833	1:PROGRESSION			TCGA-A7-A26G-01	Diploid	EGFR: Diploid	RAC1: Diploid	10	0.1189
TCGA-AC-A2FF-01	Diploid	1.1799	EGFR: Diploid		-0.2078	RAC1: Diploid		-0.2187	90.7059	0:ALIVE OR DEAD TUMOR FREE		90.7059	0:LIVING	TCGA-AC-A2FF-01		Diploid		90.7059	0:CENSORED			TCGA-A7-A26J-01	Diploid	EGFR: Diploid	RAC1: Diploid	18	0.3264
TCGA-AC-A2FG-01	Diploid	0.8475	EGFR: Diploid		-1.2456	RAC1: Diploid		-1.2401	60.9199	0:ALIVE OR DEAD TUMOR FREE		60.9199	0:LIVING	TCGA-AC-A2FG-01		Diploid		60.9199	0:CENSORED			TCGA-A7-A3IY-01	Diploid	EGFR: Diploid	RAC1: Diploid	1	0.2363
TCGA-AC-A2FK-01	Diploid	1.6024	EGFR: Diploid		-0.5655	RAC1: Diploid		-1.7173	87.1223	0:ALIVE OR DEAD TUMOR FREE		87.1223	0:LIVING	TCGA-AC-A2FK-01		Diploid		87.1223	0:CENSORED			TCGA-A7-A3IZ-01	Diploid	EGFR: Diploid	RAC1: Diploid	5	0.0021
TCGA-AC-A2FO-01	Diploid	0.2896	EGFR: Diploid		-0.629	RAC1: Diploid		-1.4907	74.1362	0:ALIVE OR DEAD TUMOR FREE		74.1362	0:LIVING	TCGA-AC-A2FO-01		Diploid		74.1362	0:CENSORED			TCGA-A7-A3J0-01	Diploid	EGFR: Diploid	RAC1: Diploid	11	0.1404
TCGA-AC-A2QI-01	Diploid	-0.0413	EGFR: Diploid		-0.299	RAC1: Diploid		-1.0565	19.3313	0:ALIVE OR DEAD TUMOR FREE		19.3313	0:LIVING	TCGA-AC-A2QI-01		Diploid		19.3313	0:CENSORED			TCGA-A7-A3J1-01	Diploid	EGFR: Diploid	RAC1: Diploid	6	0.2021
TCGA-AC-A3BB-01	Diploid	-0.2846	EGFR: Diploid		-0.3774	RAC1: Diploid		-0.8286	32.449	0:ALIVE OR DEAD TUMOR FREE		32.449	0:LIVING	TCGA-AC-A3BB-01		Diploid		32.449	0:CENSORED			TCGA-A7-A3RF-01	Diploid	EGFR: Diploid	RAC1: Diploid	0	0.3244
TCGA-AC-A3EH-01	Diploid	-0.6917	EGFR: Diploid		0.11	RAC1: Diploid		-0.4865	6.47664	0:ALIVE OR DEAD TUMOR FREE		6.47664	1:DECEASED	TCGA-AC-A3EH-01		Diploid		6.47664	0:CENSORED			TCGA-A7-A426-01	Diploid	EGFR: Diploid	RAC1: Diploid	7	0.1244
TCGA-AC-A3HN-01	Diploid	0.7228	EGFR: Diploid		-0.9276	RAC1: Diploid		-1.3269	16.3067	0:ALIVE OR DEAD TUMOR FREE		16.3067	0:LIVING	TCGA-AC-A3HN-01		Diploid		16.3067	0:CENSORED			TCGA-A7-A4SA-01	Diploid	EGFR: Diploid	RAC1: Diploid	10	0.555
TCGA-AC-A3OD-01	Diploid	1.2509	EGFR: Diploid		-0.6345	RAC1: Diploid		0.0572	14.8272	0:ALIVE OR DEAD TUMOR FREE		14.8272	0:LIVING	TCGA-AC-A3OD-01		Diploid		14.8272	0:CENSORED			TCGA-A7-A56D-01	Diploid	EGFR: Diploid	RAC1: Diploid	14	0.1367
TCGA-AC-A3QP-01	Diploid	-0.6578	EGFR: Diploid		0.425	RAC1: Diploid		-0.6765	22.1915	0:ALIVE OR DEAD TUMOR FREE		22.1915	0:LIVING	TCGA-AC-A3QP-01		Diploid		22.1915	0:CENSORED			TCGA-A7-A5ZV-01	Diploid	EGFR: Diploid	RAC1: Diploid	19	0.4308
TCGA-AC-A3QQ-01	Diploid	-1.5757	EGFR: Diploid		-0.1425	RAC1: Diploid		-0.6718	24.1312	0:ALIVE OR DEAD TUMOR FREE		24.1312	0:LIVING	TCGA-AC-A3QQ-01		Diploid		24.1312	0:CENSORED			TCGA-A7-A5ZW-01	Diploid	EGFR: Diploid	RAC1: Gain	2	0.3425
TCGA-AC-A3TM-01	Diploid	-1.3637	EGFR: Diploid		0.1797	RAC1: Diploid		-0.1329	25.0518	0:ALIVE OR DEAD TUMOR FREE		25.0518	0:LIVING	TCGA-AC-A3TM-01		Diploid		25.0518	0:CENSORED			TCGA-A7-A5ZX-01	Diploid	EGFR: Diploid	RAC1: Diploid	3	0.004
TCGA-AC-A3TN-01	Diploid	-1.8715	EGFR: Diploid		-0.7509	RAC1: Diploid		-0.4463	14.9916	0:ALIVE OR DEAD TUMOR FREE		14.9916	0:LIVING	TCGA-AC-A3TN-01		Diploid		14.9916	0:CENSORED			TCGA-A8-A06P-01	Diploid	EGFR: Diploid	RAC1: Diploid	5	0.0001
TCGA-AC-A3W6-01	Diploid	-0.2409	EGFR: Diploid		-0.3352	RAC1: Diploid		-0.4956	19.7916	0:ALIVE OR DEAD TUMOR FREE		19.7916	0:LIVING	TCGA-AC-A3W6-01		Diploid		19.7916	0:CENSORED			TCGA-A8-A06T-01	Diploid	EGFR: Diploid	RAC1: Diploid	27	0.328
TCGA-AC-A3W7-01	Diploid	0.4606	EGFR: Diploid		-1.3428	RAC1: Diploid		-1.4138	15.4848	0:ALIVE OR DEAD TUMOR FREE		15.4848	0:LIVING	TCGA-AC-A3W7-01		Diploid		15.4848	0:CENSORED			TCGA-A8-A07E-01	Diploid	EGFR: Diploid	RAC1: Diploid	6	0.1221
TCGA-AC-A3YI-01	Diploid	0.8029	EGFR: Diploid		-0.4475	RAC1: Diploid		-1.3068	23.2436	0:ALIVE OR DEAD TUMOR FREE		23.2436	0:LIVING	TCGA-AC-A3YI-01		Diploid		23.2436	0:CENSORED			TCGA-A8-A07I-01	Diploid	EGFR: Diploid	RAC1: Diploid	5	0.0627
TCGA-AC-A3YJ-01	Diploid	-2.8745	EGFR: Diploid		-0.4683	RAC1: Diploid		-0.4424	24.7888	0:ALIVE OR DEAD TUMOR FREE		24.7888	0:LIVING	TCGA-AC-A3YJ-01		Diploid		24.7888	0:CENSORED			TCGA-A8-A07J-01	Diploid	EGFR: Diploid	RAC1: Diploid	6	0.1215
TCGA-AC-A4ZE-01	Diploid	-0.4384	EGFR: Diploid		-1.6231	RAC1: Diploid		-0.8735	29.26	0:ALIVE OR DEAD TUMOR FREE		29.26	0:LIVING	TCGA-AC-A4ZE-01		Diploid		29.26	0:CENSORED			TCGA-A8-A07L-01	Diploid	EGFR: Diploid	RAC1: Diploid	5	0.249
TCGA-AC-A5EH-01	Diploid	-1.0072	EGFR: Shallow Deletion		-0.4187	RAC1: Diploid		-0.4435	16.7998	0:ALIVE OR DEAD TUMOR FREE		16.7998	0:LIVING	TCGA-AC-A5EH-01		Diploid		16.7998	0:CENSORED			TCGA-A8-A07O-01	Diploid	EGFR: Diploid	RAC1: Diploid	11	0.0079
TCGA-AC-A5XS-01	Diploid	-1.5137	EGFR: Diploid		0.3335	RAC1: Diploid		-0.2065	19.3313	0:ALIVE OR DEAD TUMOR FREE		19.3313	0:LIVING	TCGA-AC-A5XS-01		Diploid		19.3313	0:CENSORED			TCGA-A8-A07P-01	Diploid	EGFR: Diploid	RAC1: Diploid	5	0.1728
TCGA-AC-A6IV-01	Diploid	0.4225	EGFR: Diploid		-0.2436	RAC1: Diploid		-1.0004	18.6738	0:ALIVE OR DEAD TUMOR FREE		18.6738	0:LIVING	TCGA-AC-A6IV-01		Diploid		18.6738	0:CENSORED			TCGA-A8-A07S-01	Diploid	EGFR: Diploid	RAC1: Diploid	5	0.224
TCGA-AC-A6IX-01	Diploid	0.2236	EGFR: Diploid		-0.6735	RAC1: Diploid		-0.8265	12.2629	0:ALIVE OR DEAD TUMOR FREE		12.2629	0:LIVING	TCGA-AC-A6IX-01		Diploid		12.2629	0:CENSORED			TCGA-A8-A07W-01	Diploid	EGFR: Diploid	RAC1: Diploid	26	0.2148
TCGA-AC-A7VB-01	Diploid	-1.4772	EGFR: Diploid		-0.9643	RAC1: Diploid		-0.3209	8.21909	0:ALIVE OR DEAD TUMOR FREE		8.21909	0:LIVING	TCGA-AC-A7VB-01		Diploid		8.21909	0:CENSORED			TCGA-A8-A07Z-01	Diploid	EGFR: Diploid	RAC1: Diploid	11	0.0023
TCGA-AC-A8OQ-01	Diploid	0.2333	EGFR: Diploid		-0.844	RAC1: Diploid		-0.6157	1.1178	0:ALIVE OR DEAD TUMOR FREE		1.1178	0:LIVING	TCGA-AC-A8OQ-01		Diploid		1.1178	0:CENSORED			TCGA-A8-A081-01	Diploid	EGFR: Diploid	RAC1: Diploid	22	0.1708
TCGA-AC-A8OR-01	Diploid	-0.7836	EGFR: Diploid		-0.7004	RAC1: Diploid		-0.9896	1.31505	0:ALIVE OR DEAD TUMOR FREE		1.31505	0:LIVING	TCGA-AC-A8OR-01		Diploid		1.31505	0:CENSORED			TCGA-A8-A082-01	Diploid	EGFR: Diploid	RAC1: Diploid	5	0.3754
TCGA-AN-A03X-01	Diploid	0.1836	EGFR: Diploid		-0.3393	RAC1: Diploid		-0.0379	0.328764	0:ALIVE OR DEAD TUMOR FREE		0.328764	0:LIVING	TCGA-AN-A03X-01		Diploid		0.328764	0:CENSORED			TCGA-A8-A083-01	Diploid	EGFR: Diploid	RAC1: Gain	8	0.4656
TCGA-AN-A03Y-01	Diploid	-1.4635	EGFR: Diploid		-0.9847	RAC1: Diploid		0.3417	0.328764	0:ALIVE OR DEAD TUMOR FREE		0.328764	0:LIVING	TCGA-AN-A03Y-01		Diploid		0.328764	0:CENSORED			TCGA-A8-A085-01	Diploid	EGFR: Gain	RAC1: Gain	4	0.5955
TCGA-AN-A041-01	Diploid	0.4562	EGFR: Diploid		0.4719	RAC1: Diploid		0.5657	0.230134	0:ALIVE OR DEAD TUMOR FREE		0.230134	0:LIVING	TCGA-AN-A041-01		Diploid		0.230134	0:CENSORED			TCGA-A8-A086-01	Diploid	EGFR: Diploid	RAC1: Diploid	13	0.0489
TCGA-AN-A046-01	Diploid	-0.143	EGFR: Diploid		-0.0176	RAC1: Diploid		0.5862	0.328764	0:ALIVE OR DEAD TUMOR FREE		0.328764	0:LIVING	TCGA-AN-A046-01		Diploid		0.328764	0:CENSORED			TCGA-A8-A08A-01	Diploid	EGFR: Diploid	RAC1: Diploid	3	0.0684
TCGA-AN-A04A-01	Diploid	0.5161	EGFR: Diploid		0.3545	RAC1: Diploid		0.2757	2.95887	0:ALIVE OR DEAD TUMOR FREE		2.95887	0:LIVING	TCGA-AN-A04A-01		Diploid		2.95887	0:CENSORED			TCGA-A8-A08H-01	Diploid	EGFR: Diploid	RAC1: Diploid	0	0.0945
TCGA-AN-A04D-01	Diploid	-0.0171	EGFR: Diploid		-0.6092	RAC1: Diploid		1.9653	1.70957	0:ALIVE OR DEAD TUMOR FREE		1.70957	0:LIVING	TCGA-AN-A04D-01		Diploid		1.70957	0:CENSORED			TCGA-A8-A08I-01	Diploid	EGFR: Diploid	RAC1: Diploid	19	0.7708
TCGA-AN-A0AK-01	Diploid	-0.1095	EGFR: Diploid		0.2929	RAC1: Diploid		0.0639	7.3643	0:ALIVE OR DEAD TUMOR FREE		7.3643	0:LIVING	TCGA-AN-A0AK-01		Diploid		7.3643	0:CENSORED			TCGA-A8-A08J-01	Diploid	EGFR: Diploid	RAC1: Diploid	16	0.2136
TCGA-AN-A0AR-01	Diploid	-0.1079	EGFR: Diploid		-0.6836	RAC1: Diploid		1.0105	0.328764	0:ALIVE OR DEAD TUMOR FREE		0.328764	0:LIVING	TCGA-AN-A0AR-01		Diploid		0.328764	0:CENSORED			TCGA-A8-A08O-01	Diploid	EGFR: Diploid	RAC1: Diploid	7	0.2446
TCGA-AN-A0AT-01	Diploid	0.6763	EGFR: Diploid		-0.1095	RAC1: Diploid		1.1685	0.328764	0:ALIVE OR DEAD TUMOR FREE		0.328764	0:LIVING	TCGA-AN-A0AT-01		Diploid		0.328764	0:CENSORED			TCGA-A8-A08T-01	Diploid	EGFR: Diploid	RAC1: Diploid	8	0.1612
TCGA-AN-A0FD-01	Diploid	-0.3493	EGFR: Diploid		0.7978	RAC1: Diploid		0.4382	6.44376	0:ALIVE OR DEAD TUMOR FREE		6.44376	0:LIVING	TCGA-AN-A0FD-01		Diploid		6.44376	0:CENSORED			TCGA-A8-A08Z-01	Diploid	EGFR: Diploid	RAC1: Diploid	6	0.4588
TCGA-AN-A0FF-01	Diploid	-0.4051	EGFR: Diploid		-0.5238	RAC1: Diploid		-0.3822	5.65473	0:ALIVE OR DEAD TUMOR FREE		5.65473	0:LIVING	TCGA-AN-A0FF-01		Diploid		5.65473	0:CENSORED			TCGA-A8-A090-01	Diploid	EGFR: Diploid	RAC1: Diploid	17	0.3136
TCGA-AN-A0FK-01	Diploid	-1.3127	EGFR: Diploid		-0.6046	RAC1: Diploid		0.1072	7.00266	0:ALIVE OR DEAD TUMOR FREE		7.00266	0:LIVING	TCGA-AN-A0FK-01		Diploid		7.00266	0:CENSORED			TCGA-A8-A096-01	Diploid	EGFR: Diploid	RAC1: Diploid	2	0.283
TCGA-AN-A0FN-01	Diploid	0.2403	EGFR: Diploid		0.5717	RAC1: Diploid		-0.9868	7.16704	0:ALIVE OR DEAD TUMOR FREE		7.16704	0:LIVING	TCGA-AN-A0FN-01		Diploid		7.16704	0:CENSORED			TCGA-A8-A099-01	Diploid	EGFR: Diploid	RAC1: Diploid	5	0.1065
TCGA-AN-A0FS-01	Diploid	0.6062	EGFR: Diploid		-0.4166	RAC1: Diploid		-0.9525	6.90403	0:ALIVE OR DEAD TUMOR FREE		6.90403	0:LIVING	TCGA-AN-A0FS-01		Diploid		6.90403	0:CENSORED			TCGA-A8-A09C-01	Diploid	EGFR: Gain	RAC1: Diploid	19	0.4787
TCGA-AN-A0FV-01	Diploid	0.5047	EGFR: Gain		0.3476	RAC1: Diploid		-0.0052	0.328764	0:ALIVE OR DEAD TUMOR FREE		0.328764	0:LIVING	TCGA-AN-A0FV-01		Diploid		0.328764	0:CENSORED			TCGA-A8-A09D-01	Diploid	EGFR: Diploid	RAC1: Diploid	4	0.8203
TCGA-AN-A0FX-01	Diploid	0.9017	EGFR: Diploid		-0.5704	RAC1: Diploid		-1.0882	0.328764	0:ALIVE OR DEAD TUMOR FREE		0.328764	0:LIVING	TCGA-AN-A0FX-01		Diploid		0.328764	0:CENSORED			TCGA-A8-A09G-01	Diploid	EGFR: Diploid	RAC1: Diploid	9	0.645
TCGA-AN-A0XN-01	Diploid	0.4914	EGFR: Gain		0.5479	RAC1: Diploid		-0.6452	0.328764	0:ALIVE OR DEAD TUMOR FREE		0.328764	0:LIVING	TCGA-AN-A0XN-01		Diploid		0.328764	0:CENSORED			TCGA-A8-A09I-01	Diploid	EGFR: Diploid	RAC1: Diploid	16	0.1231
TCGA-AN-A0XO-01	Diploid	0.2605	EGFR: Diploid		-0.1255	RAC1: Diploid		0.3512	12.3286	0:ALIVE OR DEAD TUMOR FREE		12.3286	0:LIVING	TCGA-AN-A0XO-01		Diploid		12.3286	0:CENSORED			TCGA-A8-A09N-01	Diploid	EGFR: Diploid	RAC1: Diploid	14	0.1819
TCGA-AN-A0XP-01	Diploid	-1.0401	EGFR: Diploid		-0.5097	RAC1: Diploid		-0.8103	0.295887	0:ALIVE OR DEAD TUMOR FREE		0.295887	0:LIVING	TCGA-AN-A0XP-01		Diploid		0.295887	0:CENSORED			TCGA-A8-A09R-01	Diploid	EGFR: Diploid	RAC1: Diploid	20	0.2398
TCGA-AN-A0XR-01	Diploid	-0.8769	EGFR: Diploid		-0.9906	RAC1: Diploid		-0.9387	0.328764	0:ALIVE OR DEAD TUMOR FREE		0.328764	0:LIVING	TCGA-AN-A0XR-01		Diploid		0.328764	0:CENSORED			TCGA-A8-A09T-01	Diploid	EGFR: Diploid	RAC1: Diploid	13	0.2758
TCGA-AN-A0XU-01	Diploid	1.4569	EGFR: Shallow Deletion		-0.767	RAC1: Diploid		1.4463	0.328764	0:ALIVE OR DEAD TUMOR FREE		0.328764	0:LIVING	TCGA-AN-A0XU-01		Diploid		0.328764	0:CENSORED			TCGA-A8-A09V-01	Diploid	EGFR: Diploid	RAC1: Diploid	3	0.0864
TCGA-AN-A0XV-01	Diploid	0.152	EGFR: Diploid		-0.1364	RAC1: Diploid		-0.0722	5.32597	0:ALIVE OR DEAD TUMOR FREE		5.32597	0:LIVING	TCGA-AN-A0XV-01		Diploid		5.32597	0:CENSORED			TCGA-A8-A09Z-01	Diploid	EGFR: Diploid	RAC1: Diploid	4	0
TCGA-AN-A0XW-01	Diploid	0.2374	EGFR: Diploid		0.8041	RAC1: Diploid		-0.242	5.58898	0:ALIVE OR DEAD TUMOR FREE		5.58898	0:LIVING	TCGA-AN-A0XW-01		Diploid		5.58898	0:CENSORED			TCGA-A8-A0A4-01	Diploid	EGFR: Shallow Deletion	RAC1: Shallow Deletion	7	0.6372
TCGA-AO-A03M-01	Diploid	0.2278	EGFR: Diploid		0.5899	RAC1: Diploid		0.2644	61.3473	0:ALIVE OR DEAD TUMOR FREE		61.3473	0:LIVING	TCGA-AO-A03M-01		Diploid		61.3473	0:CENSORED			TCGA-A8-A0A6-01	Diploid	EGFR: Diploid	RAC1: Diploid	17	0.4491
TCGA-AO-A03O-01	Diploid	-1.0212	EGFR: Diploid		-0.6022	RAC1: Diploid		0.7003	81.632	0:ALIVE OR DEAD TUMOR FREE		81.632	1:DECEASED	TCGA-AO-A03O-01		Diploid		81.632	0:CENSORED			TCGA-A8-A0A7-01	Diploid	EGFR: Diploid	RAC1: Diploid	15	0.6432
TCGA-AO-A03P-01	Diploid	-1.6423	EGFR: Diploid		0.6416	RAC1: Diploid		1.2377	95.7031	1:DEAD WITH TUMOR		95.7031	1:DECEASED	TCGA-AO-A03P-01		Diploid		63.1883	1:PROGRESSION			TCGA-A8-A0AB-01	Diploid	EGFR: Diploid	RAC1: Diploid	17	0.2105
TCGA-AO-A03R-01	Diploid	0.0803	EGFR: Diploid		0.7425	RAC1: Diploid		1.1838	68.7445	0:ALIVE OR DEAD TUMOR FREE		68.7445	0:LIVING	TCGA-AO-A03R-01		Diploid		68.7445	0:CENSORED			TCGA-A8-A0AD-01	Diploid	EGFR: Diploid	RAC1: Diploid	8	0.1054
TCGA-AO-A03U-01	Diploid	1.5381	EGFR: Diploid		-0.1036	RAC1: Diploid		-1.9326	58.9473	0:ALIVE OR DEAD TUMOR FREE		58.9473	1:DECEASED	TCGA-AO-A03U-01		Diploid		53.0624	1:PROGRESSION			TCGA-AC-A23C-01	Diploid	EGFR: Diploid	RAC1: Diploid	4	0.2863
TCGA-AO-A03V-01	Diploid	-0.1346	EGFR: Diploid		-0.1352	RAC1: Diploid		-0.3739	44.416	0:ALIVE OR DEAD TUMOR FREE		44.416	0:LIVING	TCGA-AO-A03V-01		Diploid		44.416	0:CENSORED			TCGA-AC-A23H-01	Diploid	EGFR: Diploid	RAC1: Diploid	16	0.0683
TCGA-AO-A0J2-01	Diploid	0.9201	EGFR: Gain		0.3208	RAC1: Diploid		0.5082	32.7777	0:ALIVE OR DEAD TUMOR FREE		32.7777	0:LIVING	TCGA-AO-A0J2-01		Diploid		32.7777	0:CENSORED			TCGA-AC-A2B8-01	Diploid	EGFR: Diploid	RAC1: Diploid	3	0.1923
TCGA-AO-A0J4-01	Diploid	1.3908	EGFR: Diploid		-2.4952	RAC1: Shallow Deletion		0.0884	52.1748	0:ALIVE OR DEAD TUMOR FREE		52.1748	0:LIVING	TCGA-AO-A0J4-01		Diploid		52.1748	0:CENSORED			TCGA-AC-A2BK-01	Diploid	EGFR: Diploid	RAC1: Diploid	14	0.4981
TCGA-AO-A0J5-01	Diploid	0.4683	EGFR: Diploid		0.2585	RAC1: Diploid		-1.9556	26.0381	1:DEAD WITH TUMOR		26.0381	1:DECEASED	TCGA-AO-A0J5-01		Diploid		26.0381	1:PROGRESSION			TCGA-AC-A2BM-01	Diploid	EGFR: Diploid	RAC1: Diploid	18	0.2338
TCGA-AO-A0J6-01	Diploid	0.7032	EGFR: Diploid		1.758	RAC1: Gain		-0.0317	37.479	0:ALIVE OR DEAD TUMOR FREE		37.479	0:LIVING	TCGA-AO-A0J6-01		Diploid		37.479	0:CENSORED			TCGA-AC-A2FB-01	Diploid	EGFR: Diploid	RAC1: Diploid	4	0.2213
TCGA-AO-A0J8-01	Diploid	-0.63	EGFR: Diploid		-0.3254	RAC1: Diploid		-0.817	22.3559	0:ALIVE OR DEAD TUMOR FREE		22.3559	0:LIVING	TCGA-AO-A0J8-01		Diploid		22.3559	0:CENSORED			TCGA-AC-A2FE-01	Diploid	EGFR: Diploid	RAC1: Diploid	5	0.3571
TCGA-AO-A0J9-01	Diploid	0.1653	EGFR: Diploid		1.8817	RAC1: Diploid		-0.3761	53.0296	0:ALIVE OR DEAD TUMOR FREE		53.0296	0:LIVING	TCGA-AO-A0J9-01		Diploid		35.0462	1:PROGRESSION			TCGA-AC-A2FF-01	Diploid	EGFR: Diploid	RAC1: Gain	0	0.6977
TCGA-AO-A0JA-01	Diploid	0.5712	EGFR: Diploid		0.1775	RAC1: Diploid		-0.7906	21.534	0:ALIVE OR DEAD TUMOR FREE		21.534	0:LIVING	TCGA-AO-A0JA-01		Diploid		4.70132	1:PROGRESSION			TCGA-AC-A2FG-01	Diploid	EGFR: Diploid	RAC1: Diploid	3	0.4749
TCGA-AO-A0JC-01	Diploid	-0.1714	EGFR: Diploid		-1.526	RAC1: Diploid		-0.3686	50.8597	0:ALIVE OR DEAD TUMOR FREE		50.8597	0:LIVING	TCGA-AO-A0JC-01		Diploid		50.8597	0:CENSORED			TCGA-AC-A2FK-01	Diploid	EGFR: Diploid	RAC1: Diploid	0	0.093
TCGA-AO-A0JE-01	Diploid	0.051	EGFR: Diploid		-0.5578	RAC1: Diploid		-1.1134	76.7663	0:ALIVE OR DEAD TUMOR FREE		76.7663	0:LIVING	TCGA-AO-A0JE-01		Diploid		76.7663	0:CENSORED			TCGA-AC-A2FO-01	Diploid	EGFR: Diploid	RAC1: Diploid	2	0.0703
TCGA-AO-A0JF-01	Diploid	0.6678	EGFR: Diploid		-0.4019	RAC1: Diploid		-1.1993	65.0952	0:ALIVE OR DEAD TUMOR FREE		65.0952	0:LIVING	TCGA-AO-A0JF-01		Diploid		65.0952	0:CENSORED			TCGA-AC-A2QI-01	Diploid	EGFR: Diploid	RAC1: Diploid	5	0.1205
TCGA-AO-A0JG-01	Diploid	0.4558	EGFR: Diploid		-0.5433	RAC1: Diploid		-0.1663	26.2353	0:ALIVE OR DEAD TUMOR FREE		26.2353	0:LIVING	TCGA-AO-A0JG-01		Diploid		26.2353	0:CENSORED			TCGA-AC-A3BB-01	Diploid	EGFR: Diploid	RAC1: Diploid	13	0.2609
TCGA-AO-A0JI-01	Diploid	-0.0533	EGFR: Diploid		-1.1389	RAC1: Diploid		-0.1724	50.2351	0:ALIVE OR DEAD TUMOR FREE		50.2351	0:LIVING	TCGA-AO-A0JI-01		Diploid		50.2351	0:CENSORED			TCGA-AC-A3EH-01	Diploid	EGFR: Diploid	RAC1: Diploid	13	0.1429
TCGA-AO-A0JJ-01	Diploid	0.8936	EGFR: Diploid		-0.0413	RAC1: Diploid		-0.6648	62.0377	0:ALIVE OR DEAD TUMOR FREE		62.0377	0:LIVING	TCGA-AO-A0JJ-01		Diploid		62.0377	0:CENSORED			TCGA-AC-A3HN-01	Diploid	EGFR: Diploid	RAC1: Diploid	5	0.0491
TCGA-AO-A0JL-01	Diploid	0.6115	EGFR: Gain		0.2124	RAC1: Diploid		0.7362	55.3309	0:ALIVE OR DEAD TUMOR FREE		55.3309	0:LIVING	TCGA-AO-A0JL-01		Diploid		55.3309	0:CENSORED			TCGA-AC-A3OD-01	Diploid	EGFR: Diploid	RAC1: Diploid	6	0.2947
TCGA-AO-A0JM-01	Diploid	-0.7692	EGFR: Diploid		-0.8618	RAC1: Diploid		-1.1683	71.802	0:ALIVE OR DEAD TUMOR FREE		71.802	0:LIVING	TCGA-AO-A0JM-01		Diploid		71.802	0:CENSORED			TCGA-AC-A3QP-01	Diploid	EGFR: Diploid	RAC1: Diploid	2	0.1633
TCGA-AO-A126-01	Diploid	-1.2323	EGFR: Diploid		2.9836	RAC1: Diploid		0.4763	108.722	0:ALIVE OR DEAD TUMOR FREE		108.722	0:LIVING	TCGA-AO-A126-01		Diploid		8.77799	1:PROGRESSION			TCGA-AC-A3QQ-01	Diploid	EGFR: Diploid	RAC1: Gain	6	0.1676
TCGA-AO-A12A-01	Diploid	0.9474	EGFR: Diploid		0.4396	RAC1: Diploid		-0.4274	102.311	0:ALIVE OR DEAD TUMOR FREE		102.311	0:LIVING	TCGA-AO-A12A-01		Diploid		102.311	0:CENSORED			TCGA-AC-A3TM-01	Diploid	EGFR: Shallow Deletion	RAC1: Diploid	5	0.2724
TCGA-AO-A12H-01	Diploid	-1.8529	EGFR: Diploid		0.2207	RAC1: Diploid		-1.2774	40.5694	0:ALIVE OR DEAD TUMOR FREE		40.5694	0:LIVING	TCGA-AO-A12H-01		Diploid		40.5694	0:CENSORED			TCGA-AC-A3TN-01	Diploid	EGFR: Diploid	RAC1: Diploid	4	0.1088
TCGA-AO-A1KO-01	Diploid	1.9094	EGFR: Diploid		-0.1566	RAC1: Diploid		-1.2537	20.4491	0:ALIVE OR DEAD TUMOR FREE		20.4491	0:LIVING	TCGA-AO-A1KO-01		Diploid		20.4491	0:CENSORED			TCGA-AC-A3W6-01	Diploid	EGFR: Diploid	RAC1: Diploid	6	0.5065
TCGA-AO-A1KP-01	Diploid	-1.2366	EGFR: Diploid		1.7933	RAC1: Diploid		2.3477	97.0839	0:ALIVE OR DEAD TUMOR FREE		97.0839	0:LIVING	TCGA-AO-A1KP-01		Diploid		97.0839	0:CENSORED			TCGA-AC-A3W7-01	Diploid	EGFR: Diploid	RAC1: Diploid	8	0.3919
TCGA-AO-A1KR-01	Diploid	-0.3289	EGFR: Diploid		-0.9302	RAC1: Diploid		0.8568	82.6183	0:ALIVE OR DEAD TUMOR FREE		82.6183	0:LIVING	TCGA-AO-A1KR-01		Diploid		82.6183	0:CENSORED			TCGA-AC-A3YI-01	Diploid	EGFR: Diploid	RAC1: Diploid	0	0.0024
TCGA-AO-A1KT-01	Diploid	-0.9961	EGFR: Diploid		1.1829	RAC1: Diploid		0.5577	17.7861	0:ALIVE OR DEAD TUMOR FREE		17.7861	0:LIVING	TCGA-AO-A1KT-01		Diploid		17.7861	0:CENSORED			TCGA-AC-A3YJ-01	Diploid	EGFR: Diploid	RAC1: Diploid	1	0.1862
TCGA-AQ-A04H-01	Diploid	-0.499	EGFR: Diploid		-0.1046	RAC1: Diploid		0.4579	24.7888	0:ALIVE OR DEAD TUMOR FREE		24.7888	0:LIVING	TCGA-AQ-A04H-01		Diploid		24.7888	0:CENSORED			TCGA-AC-A4ZE-01	Diploid	EGFR: Diploid	RAC1: Diploid	7	0.0011
TCGA-AQ-A04J-01	Diploid	1.1953	EGFR: Diploid		-0.0164	RAC1: Diploid		0.0134	26.9257	0:ALIVE OR DEAD TUMOR FREE		26.9257	0:LIVING	TCGA-AQ-A04J-01		Diploid		26.9257	0:CENSORED			TCGA-AC-A5EH-01	Diploid	EGFR: Diploid	RAC1: Diploid	25	0.0788
TCGA-AQ-A0Y5-01	Diploid	0.4413	EGFR: Diploid		-0.1191	RAC1: Diploid		0.0387	5.65473	0:ALIVE OR DEAD TUMOR FREE		5.65473	1:DECEASED	TCGA-AQ-A0Y5-01		Diploid		5.65473	0:CENSORED			TCGA-AC-A5XS-01	Diploid	EGFR: Diploid	RAC1: Diploid	9	0
TCGA-AQ-A7U7-01	Diploid	0.2496	EGFR: Diploid		-1.4981	RAC1: Diploid		-1.6137	19.1998	0:ALIVE OR DEAD TUMOR FREE		19.1998	1:DECEASED	TCGA-AQ-A7U7-01		Diploid		19.1998	0:CENSORED			TCGA-AC-A6IV-01	Diploid	EGFR: Diploid	RAC1: Diploid	6	0.1185
TCGA-AR-A0TP-01	Diploid	1.3093	EGFR: Diploid		-0.152	RAC1: Diploid		0.3284	140.546	0:ALIVE OR DEAD TUMOR FREE		140.546	0:LIVING	TCGA-AR-A0TP-01		Diploid		140.546	0:CENSORED			TCGA-AC-A6IX-01	Diploid	EGFR: Diploid	RAC1: Diploid	5	0.0938
TCGA-AR-A0TQ-01	Diploid	-0.0055	EGFR: Diploid		-0.6766	RAC1: Diploid		-0.8504	98.3332	0:ALIVE OR DEAD TUMOR FREE		98.3332	0:LIVING	TCGA-AR-A0TQ-01		Diploid		98.3332	0:CENSORED			TCGA-AC-A7VB-01	Diploid	EGFR: Diploid	RAC1: Diploid	8	0.1171
TCGA-AR-A0TS-01	Diploid	1.3038	EGFR: Diploid		-0.2564	RAC1: Diploid		-0.1278	84.0977	0:ALIVE OR DEAD TUMOR FREE		84.0977	0:LIVING	TCGA-AR-A0TS-01		Diploid		84.0977	0:CENSORED			TCGA-AC-A8OQ-01	Diploid	EGFR: Diploid	RAC1: Diploid	23	0.3579
TCGA-AR-A0TT-01	Diploid	-0.2048	EGFR: Diploid		-0.6818	RAC1: Diploid		-0.0344	109.018	0:ALIVE OR DEAD TUMOR FREE		109.018	0:LIVING	TCGA-AR-A0TT-01		Diploid		109.018	0:CENSORED			TCGA-AC-A8OR-01	Diploid	EGFR: Diploid	RAC1: Diploid	1	0.1499
TCGA-AR-A0TV-01	Diploid	-2.0125	EGFR: Diploid		-2.844	RAC1: Shallow Deletion		0.1943	75.2211	0:ALIVE OR DEAD TUMOR FREE		75.2211	0:LIVING	TCGA-AR-A0TV-01		Diploid		75.2211	0:CENSORED			TCGA-AN-A03X-01	Diploid	EGFR: Diploid	RAC1: Diploid	14	0.267
TCGA-AR-A0TW-01	Diploid	-1.2189	EGFR: Gain		1.5855	RAC1: Gain		-1.5477	98.9249	0:ALIVE OR DEAD TUMOR FREE		98.9249	0:LIVING	TCGA-AR-A0TW-01		Diploid		24.2956	1:PROGRESSION			TCGA-AN-A03Y-01	Diploid	EGFR: Diploid	RAC1: Diploid	24	0.0716
TCGA-AR-A0TX-01	Diploid	0.4612	EGFR: Diploid		-0.006	RAC1: Diploid		-0.9826	64.8322	0:ALIVE OR DEAD TUMOR FREE		64.8322	0:LIVING	TCGA-AR-A0TX-01		Diploid		64.8322	0:CENSORED			TCGA-AN-A041-01	Diploid	EGFR: Diploid	RAC1: Diploid	14	0.1273
TCGA-AR-A0TY-01	Diploid	-0.3905	EGFR: Diploid		0.1508	RAC1: Diploid		0.3816	55.8569	1:DEAD WITH TUMOR		55.8569	1:DECEASED	TCGA-AR-A0TY-01		Diploid		17.8847	1:PROGRESSION			TCGA-AN-A046-01	Diploid	EGFR: Diploid	RAC1: Diploid	7	0.1223
TCGA-AR-A0TZ-01	Diploid	-0.2589	EGFR: Diploid		0.1912	RAC1: Diploid		0.8055	107.243	-		107.243	1:DECEASED	TCGA-AR-A0TZ-01		Diploid		43.1667	1:PROGRESSION			TCGA-AN-A04A-01	Diploid	EGFR: Diploid	RAC1: Diploid	14	0.071
TCGA-AR-A0U1-01	Diploid	0.5655	EGFR: Shallow Deletion		1.6045	RAC1: Diploid		0.6101	133.215	0:ALIVE OR DEAD TUMOR FREE		133.215	0:LIVING	TCGA-AR-A0U1-01		Diploid		133.215	0:CENSORED			TCGA-AN-A04D-01	Diploid	EGFR: Diploid	RAC1: Diploid	4	0.1051
TCGA-AR-A1AH-01	Diploid	0.8696	EGFR: Diploid		0.2303	RAC1: Diploid		1.5413	125.16	0:ALIVE OR DEAD TUMOR FREE		125.16	0:LIVING	TCGA-AR-A1AH-01		Diploid		37.3475	1:PROGRESSION			TCGA-AN-A0AK-01	Diploid	EGFR: Diploid	RAC1: Diploid	12	0.1454
TCGA-AR-A1AJ-01	Diploid	1.1383	EGFR: Diploid		0.0706	RAC1: Diploid		0.5849	100.996	0:ALIVE OR DEAD TUMOR FREE		100.996	0:LIVING	TCGA-AR-A1AJ-01		Diploid		100.996	0:CENSORED			TCGA-AN-A0AR-01	Diploid	EGFR: Diploid	RAC1: Diploid	10	0.0325
TCGA-AR-A1AK-01	Diploid	0.8839	EGFR: Diploid		-1.1302	RAC1: Diploid		-1.1895	103.856	0:ALIVE OR DEAD TUMOR FREE		103.856	0:LIVING	TCGA-AR-A1AK-01		Diploid		103.856	0:CENSORED			TCGA-AN-A0AT-01	Diploid	EGFR: Diploid	RAC1: Diploid	8	0.0443
TCGA-AR-A1AL-01	Diploid	1.0751	EGFR: Diploid		-0.7817	RAC1: Diploid		-0.0849	97.6756	0:ALIVE OR DEAD TUMOR FREE		97.6756	0:LIVING	TCGA-AR-A1AL-01		Diploid		97.6756	0:CENSORED			TCGA-AN-A0FD-01	Diploid	EGFR: Diploid	RAC1: Diploid	6	0.182
TCGA-AR-A1AM-01	Diploid	0.3549	EGFR: Diploid		-0.4446	RAC1: Diploid		-0.8916	98.3332	0:ALIVE OR DEAD TUMOR FREE		98.3332	0:LIVING	TCGA-AR-A1AM-01		Diploid		98.3332	0:CENSORED			TCGA-AN-A0FF-01	Diploid	EGFR: Shallow Deletion	RAC1: Diploid	4	0.2183
TCGA-AR-A1AN-01	Diploid	0.4642	EGFR: Diploid		0.9682	RAC1: Diploid		-0.2872	95.9989	0:ALIVE OR DEAD TUMOR FREE		95.9989	0:LIVING	TCGA-AR-A1AN-01		Diploid		95.9989	0:CENSORED			TCGA-AN-A0FK-01	Diploid	EGFR: Diploid	RAC1: Diploid	23	0.2478
TCGA-AR-A1AO-01	Diploid	0.9753	EGFR: Diploid		-0.6779	RAC1: Diploid		-0.5303	86.0703	0:ALIVE OR DEAD TUMOR FREE		86.0703	0:LIVING	TCGA-AR-A1AO-01		Diploid		86.0703	0:CENSORED			TCGA-AN-A0FN-01	Diploid	EGFR: Diploid	RAC1: Diploid	3	0.0215
TCGA-AR-A1AP-01	Diploid	-0.0823	EGFR: Diploid		-0.1576	RAC1: Diploid		-0.5578	93.8949	0:ALIVE OR DEAD TUMOR FREE		93.8949	0:LIVING	TCGA-AR-A1AP-01		Diploid		93.8949	0:CENSORED			TCGA-AN-A0FS-01	Diploid	EGFR: Diploid	RAC1: Diploid	3	0.1912
TCGA-AR-A1AS-01	Diploid	-0.4892	EGFR: Diploid		-0.144	RAC1: Diploid		0.8464	37.8078	0:ALIVE OR DEAD TUMOR FREE		37.8078	0:LIVING	TCGA-AR-A1AS-01		Diploid		37.8078	0:CENSORED			TCGA-AN-A0FV-01	Diploid	EGFR: Diploid	RAC1: Diploid	19	0.2511
TCGA-AR-A1AU-01	Diploid	1.13	EGFR: Diploid		-0.0579	RAC1: Diploid		0.3079	94.2894	0:ALIVE OR DEAD TUMOR FREE		94.2894	0:LIVING	TCGA-AR-A1AU-01		Diploid		94.2894	0:CENSORED			TCGA-AN-A0FX-01	Diploid	EGFR: Diploid	RAC1: Diploid	14	0.2666
TCGA-AR-A1AW-01	Diploid	0.0859	EGFR: Diploid		-0.4539	RAC1: Diploid		-0.2145	86.5306	0:ALIVE OR DEAD TUMOR FREE		86.5306	0:LIVING	TCGA-AR-A1AW-01		Diploid		86.5306	0:CENSORED			TCGA-AN-A0XN-01	Diploid	EGFR: Diploid	RAC1: Diploid	12	0.0328
TCGA-AR-A1AX-01	Diploid	0.6002	EGFR: Diploid		-1.0942	RAC1: Diploid		-0.7269	86.4319	0:ALIVE OR DEAD TUMOR FREE		86.4319	0:LIVING	TCGA-AR-A1AX-01		Diploid		86.4319	0:CENSORED			TCGA-AN-A0XO-01	Diploid	EGFR: Diploid	RAC1: Diploid	4	0.3072
TCGA-AR-A1AY-01	Diploid	1.223	EGFR: Diploid		0.2374	RAC1: Diploid		1.1222	33.7311	0:ALIVE OR DEAD TUMOR FREE		33.7311	0:LIVING	TCGA-AR-A1AY-01		Diploid		33.7311	0:CENSORED			TCGA-AN-A0XP-01	Diploid	EGFR: Diploid	RAC1: Diploid	14	0.3773
TCGA-AR-A24L-01	Diploid	0.2672	EGFR: Diploid		0.3835	RAC1: Diploid		1.0775	94.2236	1:DEAD WITH TUMOR		94.2236	1:DECEASED	TCGA-AR-A24L-01		Diploid		46.4872	1:PROGRESSION			TCGA-AN-A0XR-01	Diploid	EGFR: Diploid	RAC1: Diploid	6	0.3265
TCGA-AR-A24M-01	Diploid	0.5446	EGFR: Diploid		-0.1926	RAC1: Diploid		-0.1115	120.327	0:ALIVE OR DEAD TUMOR FREE		120.327	0:LIVING	TCGA-AR-A24M-01		Diploid		120.327	0:CENSORED			TCGA-AN-A0XU-01	Diploid	EGFR: Diploid	RAC1: Diploid	10	0.0264
TCGA-AR-A24N-01	Diploid	-0.3338	EGFR: Diploid		-0.6835	RAC1: Diploid		0.2332	99.7797	0:ALIVE OR DEAD TUMOR FREE		99.7797	0:LIVING	TCGA-AR-A24N-01		Diploid		99.7797	0:CENSORED			TCGA-AN-A0XV-01	Diploid	EGFR: Diploid	RAC1: Diploid	2	0.5374
TCGA-AR-A24O-01	Diploid	1.1277	EGFR: Diploid		-0.0854	RAC1: Diploid		-0.1386	118.585	0:ALIVE OR DEAD TUMOR FREE		118.585	0:LIVING	TCGA-AR-A24O-01		Diploid		84.1963	1:PROGRESSION			TCGA-AN-A0XW-01	Diploid	EGFR: Diploid	RAC1: Diploid	6	0.3686
TCGA-AR-A24P-01	Diploid	0.3741	EGFR: Diploid		-0.0561	RAC1: Diploid		0.1859	2.76161	0:ALIVE OR DEAD TUMOR FREE		2.76161	0:LIVING	TCGA-AR-A24P-01		Diploid		2.76161	0:CENSORED			TCGA-AO-A03M-01	Diploid	EGFR: Diploid	RAC1: Diploid	14	0.2818
TCGA-AR-A24R-01	Diploid	-0.1705	EGFR: Diploid		-0.5599	RAC1: Diploid		0.1254	112.766	0:ALIVE OR DEAD TUMOR FREE		112.766	0:LIVING	TCGA-AR-A24R-01		Diploid		112.766	0:CENSORED			TCGA-AO-A03O-01	Diploid	EGFR: Diploid	RAC1: Diploid	24	0.5378
TCGA-AR-A24S-01	Diploid	0.1605	EGFR: Diploid		-0.1416	RAC1: Diploid		1.4785	97.84	0:ALIVE OR DEAD TUMOR FREE		97.84	0:LIVING	TCGA-AR-A24S-01		Diploid		97.84	0:CENSORED			TCGA-AO-A03P-01	Diploid	EGFR: Diploid	RAC1: Diploid	11	0.4552
TCGA-AR-A24T-01	Diploid	0.7355	EGFR: Diploid		0.0093	RAC1: Diploid		0.1062	105.27	0:ALIVE OR DEAD TUMOR FREE		105.27	0:LIVING	TCGA-AR-A24T-01		Diploid		105.27	0:CENSORED			TCGA-AO-A03R-01	Diploid	EGFR: Diploid	RAC1: Diploid	8	0.171
TCGA-AR-A24U-01	Diploid	0.851	EGFR: Diploid		0.6017	RAC1: Diploid		0.3094	102.837	0:ALIVE OR DEAD TUMOR FREE		102.837	0:LIVING	TCGA-AR-A24U-01		Diploid		102.837	0:CENSORED			TCGA-AO-A03U-01	Diploid	EGFR: Diploid	RAC1: Diploid	1	0.1509
TCGA-AR-A24X-01	Diploid	-0.0971	EGFR: Diploid		-0.3004	RAC1: Diploid		0.2398	98.7606	0:ALIVE OR DEAD TUMOR FREE		98.7606	0:LIVING	TCGA-AR-A24X-01		Diploid		98.7606	0:CENSORED			TCGA-AO-A03V-01	Diploid	EGFR: Diploid	RAC1: Diploid	7	0.5521
TCGA-AR-A24Z-01	Diploid	-0.8274	EGFR: Diploid		-1.1105	RAC1: Diploid		-0.0181	98.6619	0:ALIVE OR DEAD TUMOR FREE		98.6619	0:LIVING	TCGA-AR-A24Z-01		Diploid		98.6619	0:CENSORED			TCGA-AO-A0J2-01	Diploid	EGFR: Diploid	RAC1: Diploid	9	0.0004
TCGA-AR-A251-01	Diploid	2.0478	EGFR: Gain		-1.2962	RAC1: Shallow Deletion		0.0334	99.6153	0:ALIVE OR DEAD TUMOR FREE		99.6153	0:LIVING	TCGA-AR-A251-01		Diploid		99.6153	0:CENSORED			TCGA-AO-A0J4-01	Diploid	EGFR: Diploid	RAC1: Diploid	19	0.1049
TCGA-AR-A252-01	Diploid	0.9001	EGFR: Diploid		-0.3906	RAC1: Diploid		-0.4685	93.3031	0:ALIVE OR DEAD TUMOR FREE		93.3031	0:LIVING	TCGA-AR-A252-01		Diploid		93.3031	0:CENSORED			TCGA-AO-A0J5-01	Diploid	EGFR: Gain	RAC1: Diploid	3	0.5399
TCGA-AR-A254-01	Diploid	0.316	EGFR: Diploid		-0.3548	RAC1: Diploid		0.0925	85.6429	0:ALIVE OR DEAD TUMOR FREE		85.6429	0:LIVING	TCGA-AR-A254-01		Diploid		85.6429	0:CENSORED			TCGA-AO-A0J6-01	Diploid	EGFR: Diploid	RAC1: Diploid	5	0.5402
TCGA-AR-A2LE-01	Diploid	1.2056	EGFR: Diploid		-1.1546	RAC1: Diploid		-0.5816	166.42	0:ALIVE OR DEAD TUMOR FREE		166.42	0:LIVING	TCGA-AR-A2LE-01		Diploid		138.179	1:PROGRESSION			TCGA-AO-A0J8-01	Diploid	EGFR: Gain	RAC1: Diploid	6	0.5133
TCGA-AR-A2LH-01	Diploid	0.3575	EGFR: Diploid		0.7448	RAC1: Diploid		-0.8224	20.2518	-		20.2518	1:DECEASED	TCGA-AR-A2LH-01		Diploid		14.2683	1:PROGRESSION			TCGA-AO-A0J9-01	Diploid	EGFR: Diploid	RAC1: Diploid	17	0.2092
TCGA-AR-A2LJ-01	Diploid	-0.5233	EGFR: Diploid		-0.0057	RAC1: Diploid		-0.7241	86.5306	0:ALIVE OR DEAD TUMOR FREE		86.5306	0:LIVING	TCGA-AR-A2LJ-01		Diploid		86.5306	0:CENSORED			TCGA-AO-A0JA-01	Diploid	EGFR: Diploid	RAC1: Diploid	10	0.1617
TCGA-AR-A2LM-01	Diploid	0.6714	EGFR: Diploid		-0.7619	RAC1: Diploid		-0.3454	63.6157	0:ALIVE OR DEAD TUMOR FREE		63.6157	0:LIVING	TCGA-AR-A2LM-01		Diploid		63.6157	0:CENSORED			TCGA-AO-A0JE-01	Diploid	EGFR: Diploid	RAC1: Diploid	12	0.1201
TCGA-AR-A2LN-01	Diploid	0.9928	EGFR: Diploid		-1.0158	RAC1: Diploid		-2.0961	38.1694	0:ALIVE OR DEAD TUMOR FREE		38.1694	0:LIVING	TCGA-AR-A2LN-01		Diploid		38.1694	0:CENSORED			TCGA-AO-A0JF-01	Diploid	EGFR: Shallow Deletion	RAC1: Diploid	2	0.4834
TCGA-AR-A2LO-01	Diploid	1.0391	EGFR: Gain		-0.8618	RAC1: Diploid		-0.6732	39.3859	0:ALIVE OR DEAD TUMOR FREE		39.3859	0:LIVING	TCGA-AR-A2LO-01		Diploid		39.3859	0:CENSORED			TCGA-AO-A0JG-01	Diploid	EGFR: Diploid	RAC1: Diploid	6	0.0851
TCGA-AR-A2LQ-01	Diploid	1.322	EGFR: Diploid		-0.6809	RAC1: Diploid		-2.0461	40.5365	0:ALIVE OR DEAD TUMOR FREE		40.5365	0:LIVING	TCGA-AR-A2LQ-01		Diploid		40.5365	0:CENSORED			TCGA-AO-A0JI-01	Diploid	EGFR: Diploid	RAC1: Diploid	7	0.2488
TCGA-AR-A5QN-01	Diploid	0.5646	EGFR: Diploid		-1.1197	RAC1: Diploid		-0.6201	33.3037	0:ALIVE OR DEAD TUMOR FREE		33.3037	0:LIVING	TCGA-AR-A5QN-01		Diploid		33.3037	0:CENSORED			TCGA-AO-A0JJ-01	Diploid	EGFR: Diploid	RAC1: Diploid	4	0.163
TCGA-AR-A5QQ-01	Diploid	0.9834	EGFR: Diploid		0.4188	RAC1: Diploid		0.1934	10.5862	1:DEAD WITH TUMOR		10.5862	1:DECEASED	TCGA-AR-A5QQ-01		Diploid		9.89578	1:PROGRESSION			TCGA-AO-A0JL-01	Diploid	EGFR: Diploid	RAC1: Diploid	25	0.3537
TCGA-B6-A0I1-01	Diploid	0.3753	EGFR: Diploid		-1.4914	RAC1: Diploid		1.0925	77.6211	0:ALIVE OR DEAD TUMOR FREE		77.6211	1:DECEASED	TCGA-B6-A0I1-01		Diploid		36.8215	1:PROGRESSION			TCGA-AO-A0JM-01	Diploid	EGFR: Diploid	RAC1: Diploid	15	0.4219
TCGA-B6-A0IA-01	Diploid	-1.1704	EGFR: Diploid		0.6064	RAC1: Diploid		1.4088	275.865	0:ALIVE OR DEAD TUMOR FREE		275.865	0:LIVING	TCGA-B6-A0IA-01		Diploid		275.865	0:CENSORED			TCGA-AO-A126-01	Diploid	EGFR: Diploid	RAC1: Diploid	4	0.2442
TCGA-B6-A0IE-01	Diploid	-0.0464	EGFR: Diploid		-0.1168	RAC1: Diploid		0.1259	65.5226	1:DEAD WITH TUMOR		65.5226	1:DECEASED	TCGA-B6-A0IE-01		Diploid		27.4189	1:PROGRESSION			TCGA-AO-A12A-01	Diploid	EGFR: Diploid	RAC1: Diploid	25	0.001
TCGA-B6-A0IG-01	Diploid	-0.1597	EGFR: Diploid		0.3249	RAC1: Diploid		-0.5049	146.497	1:DEAD WITH TUMOR		146.497	1:DECEASED	TCGA-B6-A0IG-01		Diploid		146.497	1:PROGRESSION			TCGA-AO-A12H-01	Diploid	EGFR: Diploid	RAC1: Diploid	0	0.3132
TCGA-B6-A0IK-01	Diploid	0.7363	EGFR: Diploid		1.9397	RAC1: Diploid		0.2581	18.7724	1:DEAD WITH TUMOR		18.7724	1:DECEASED	TCGA-B6-A0IK-01		Diploid		16.0765	1:PROGRESSION			TCGA-AO-A1KP-01	Diploid	EGFR: Gain	RAC1: Diploid	7	0.7158
TCGA-B6-A0IP-01	Diploid	-0.2619	EGFR: Diploid		-0.0073	RAC1: Diploid		0.2134	129.073	0:ALIVE OR DEAD TUMOR FREE		129.073	1:DECEASED	TCGA-B6-A0IP-01		Diploid		129.073	0:CENSORED			TCGA-AO-A1KR-01	Diploid	EGFR: Diploid	RAC1: Shallow Deletion	13	0.4434
TCGA-B6-A0RH-01	Diploid	-0.2299	EGFR: Diploid		0.7382	RAC1: Diploid		0.3185	212.25	0:ALIVE OR DEAD TUMOR FREE		212.25	1:DECEASED	TCGA-B6-A0RH-01		Diploid		71.1773	1:PROGRESSION			TCGA-AO-A1KT-01	Diploid	EGFR: Diploid	RAC1: Diploid	11	0.1273
TCGA-B6-A0RL-01	Diploid	-3.449	EGFR: Diploid		-0.7345	RAC1: Diploid		0.7328	81.1717	0:ALIVE OR DEAD TUMOR FREE		81.1717	1:DECEASED	TCGA-B6-A0RL-01		Diploid		81.1717	0:CENSORED			TCGA-AQ-A04H-01	Diploid	EGFR: Diploid	RAC1: Gain	15	0.4668
TCGA-B6-A0RM-01	Diploid	-1.1788	EGFR: Diploid		-0.6068	RAC1: Diploid		0.4385	78.0156	0:ALIVE OR DEAD TUMOR FREE		78.0156	1:DECEASED	TCGA-B6-A0RM-01		Diploid		78.0156	0:CENSORED			TCGA-AQ-A04J-01	Diploid	EGFR: Diploid	RAC1: Diploid	5	0.1308
TCGA-B6-A0RN-01	Diploid	-0.9945	EGFR: Diploid		-0.0703	RAC1: Diploid		-0.196	263.274	0:ALIVE OR DEAD TUMOR FREE		263.274	0:LIVING	TCGA-B6-A0RN-01		Diploid		263.274	0:CENSORED			TCGA-AQ-A0Y5-01	Diploid	EGFR: Diploid	RAC1: Diploid	20	0.3623
TCGA-B6-A0RO-01	Diploid	-0.6558	EGFR: Diploid		0.0299	RAC1: Diploid		-0.5269	162.048	0:ALIVE OR DEAD TUMOR FREE		162.048	0:LIVING	TCGA-B6-A0RO-01		Diploid		162.048	0:CENSORED			TCGA-AQ-A7U7-01	Diploid	EGFR: Diploid	RAC1: Diploid	10	0.3029
TCGA-B6-A0RP-01	Diploid	-0.312	EGFR: Diploid		-0.3396	RAC1: Diploid		-0.965	102.771	1:DEAD WITH TUMOR		102.771	1:DECEASED	TCGA-B6-A0RP-01		Diploid		91.6264	1:PROGRESSION			TCGA-AR-A0TP-01	Diploid	EGFR: Diploid	RAC1: Diploid	5	0.0001
TCGA-B6-A0RQ-01	Diploid	1.1082	EGFR: Diploid		-0.3075	RAC1: Diploid		-1.3613	140.283	0:ALIVE OR DEAD TUMOR FREE		140.283	1:DECEASED	TCGA-B6-A0RQ-01		Diploid		140.283	0:CENSORED			TCGA-AR-A0TQ-01	Diploid	EGFR: Diploid	RAC1: Diploid	11	0.3619
TCGA-B6-A0RT-01	Diploid	0.8673	EGFR: Diploid		-0.3248	RAC1: Diploid		0.6763	89.4566	0:ALIVE OR DEAD TUMOR FREE		89.4566	0:LIVING	TCGA-B6-A0RT-01		Diploid		89.4566	0:CENSORED			TCGA-AR-A0TS-01	Diploid	EGFR: Diploid	RAC1: Diploid	14	0.0531
TCGA-B6-A0WS-01	Diploid	0.0197	EGFR: Diploid		0.1247	RAC1: Diploid		-1.076	97.4784	0:ALIVE OR DEAD TUMOR FREE		97.4784	1:DECEASED	TCGA-B6-A0WS-01		Diploid		97.4784	0:CENSORED			TCGA-AR-A0TT-01	Diploid	EGFR: Diploid	RAC1: Diploid	12	0.2284
TCGA-B6-A0WT-01	Diploid	-0.2008	EGFR: Diploid		-0.5221	RAC1: Diploid		-0.0061	188.677	0:ALIVE OR DEAD TUMOR FREE		188.677	0:LIVING	TCGA-B6-A0WT-01		Diploid		126.968	1:PROGRESSION			TCGA-AR-A0TV-01	Diploid	EGFR: Diploid	RAC1: Diploid	15	0.2489
TCGA-B6-A0WW-01	Diploid	-0.9798	EGFR: Diploid		0.754	RAC1: Diploid		-0.2258	18.345	1:DEAD WITH TUMOR		18.345	1:DECEASED	TCGA-B6-A0WW-01		Diploid		14.6957	1:PROGRESSION			TCGA-AR-A0TW-01	Diploid	EGFR: Diploid	RAC1: Diploid	16	0.1567
TCGA-B6-A0WX-01	Diploid	0.8108	EGFR: Diploid		0.7656	RAC1: Diploid		0.4424	21.008	1:DEAD WITH TUMOR		21.008	1:DECEASED	TCGA-B6-A0WX-01		Diploid		18.5094	1:PROGRESSION			TCGA-AR-A0TX-01	Diploid	EGFR: Gain	RAC1: Diploid	7	0.631
TCGA-B6-A0X0-01	Diploid	-0.6759	EGFR: Diploid		-0.7284	RAC1: Diploid		-0.6852	129.697	-		129.697	1:DECEASED	TCGA-B6-A0X0-01		Diploid		129.697	0:CENSORED			TCGA-AR-A0TY-01	Diploid	EGFR: Diploid	RAC1: Diploid	8	0.3307
TCGA-B6-A0X4-01	Diploid	-0.2373	EGFR: Diploid		-0.7403	RAC1: Diploid		-0.802	28.2737	1:DEAD WITH TUMOR		28.2737	1:DECEASED	TCGA-B6-A0X4-01		Diploid		23.5395	1:PROGRESSION			TCGA-AR-A0TZ-01	Diploid	EGFR: Diploid	RAC1: Diploid	9	0.1535
TCGA-B6-A0X5-01	Diploid	-1.879	EGFR: Diploid		-1.0098	RAC1: Diploid		0.1426	68.9417	1:DEAD WITH TUMOR		68.9417	1:DECEASED	TCGA-B6-A0X5-01		Diploid		44.1529	1:PROGRESSION			TCGA-AR-A0U1-01	Diploid	EGFR: Diploid	RAC1: Diploid	6	0.1372
TCGA-B6-A0X7-01	Diploid	-0.0611	EGFR: Diploid		-0.1955	RAC1: Diploid		0.1237	58.5528	0:ALIVE OR DEAD TUMOR FREE		58.5528	1:DECEASED	TCGA-B6-A0X7-01		Diploid		36.2955	1:PROGRESSION			TCGA-AR-A1AH-01	Diploid	EGFR: Diploid	RAC1: Diploid	12	0
TCGA-B6-A1KC-01	Diploid	-0.7732	EGFR: Diploid		-0.2489	RAC1: Diploid		0.0797	43.594	0:ALIVE OR DEAD TUMOR FREE		43.594	0:LIVING	TCGA-B6-A1KC-01		Diploid		43.594	0:CENSORED			TCGA-AR-A1AJ-01	Diploid	EGFR: Diploid	RAC1: Diploid	33	0
TCGA-B6-A1KF-01	Diploid	0.2514	EGFR: Diploid		0.9821	RAC1: Diploid		1.5709	101.522	0:ALIVE OR DEAD TUMOR FREE		101.522	0:LIVING	TCGA-B6-A1KF-01		Diploid		101.522	0:CENSORED			TCGA-AR-A1AK-01	Diploid	EGFR: Diploid	RAC1: Diploid	14	0.1817
TCGA-B6-A1KI-01	Diploid	-0.3258	EGFR: Diploid		-0.2748	RAC1: Diploid		-1.1646	73.5115	0:ALIVE OR DEAD TUMOR FREE		73.5115	0:LIVING	TCGA-B6-A1KI-01		Diploid		73.5115	0:CENSORED			TCGA-AR-A1AL-01	Diploid	EGFR: Diploid	RAC1: Diploid	3	0.4509
TCGA-B6-A1KN-01	Diploid	0.1419	EGFR: Diploid		-1.3592	RAC1: Shallow Deletion		0.829	139.166	0:ALIVE OR DEAD TUMOR FREE		139.166	0:LIVING	TCGA-B6-A1KN-01		Diploid		139.166	0:CENSORED			TCGA-AR-A1AM-01	Diploid	EGFR: Diploid	RAC1: Diploid	3	0.3513
TCGA-B6-A2IU-01	Diploid	-0.6481	EGFR: Diploid		-0.7549	RAC1: Diploid		0.0818	170.168	0:ALIVE OR DEAD TUMOR FREE		170.168	0:LIVING	TCGA-B6-A2IU-01		Diploid		138.87	1:PROGRESSION			TCGA-AR-A1AN-01	Diploid	EGFR: Diploid	RAC1: Diploid	9	0.4203
TCGA-B6-A400-01	Diploid	0.0651	EGFR: Shallow Deletion		-1.3633	RAC1: Diploid		-1.3253	7.06842	0:ALIVE OR DEAD TUMOR FREE		7.06842	0:LIVING	TCGA-B6-A400-01		Diploid		7.06842	0:CENSORED			TCGA-AR-A1AO-01	Diploid	EGFR: Diploid	RAC1: Diploid	0	0.3431
TCGA-B6-A409-01	Diploid	0.4082	EGFR: Diploid		0.4414	RAC1: Diploid		0.1955	18.8381	1:DEAD WITH TUMOR		18.8381	1:DECEASED	TCGA-B6-A409-01		Diploid		14.9916	1:PROGRESSION			TCGA-AR-A1AP-01	Diploid	EGFR: Diploid	RAC1: Diploid	12	0.4961
TCGA-B6-A40B-01	Diploid	-0.9967	EGFR: Diploid		-0.3378	RAC1: Diploid		-0.2362	103.626	0:ALIVE OR DEAD TUMOR FREE		103.626	0:LIVING	TCGA-B6-A40B-01		Diploid		103.626	0:CENSORED			TCGA-AR-A1AS-01	Diploid	EGFR: Diploid	RAC1: Diploid	6	0.2481
TCGA-B6-A40C-01	Diploid	-0.8186	EGFR: Diploid		-0.647	RAC1: Diploid		-0.8818	71.1444	0:ALIVE OR DEAD TUMOR FREE		71.1444	0:LIVING	TCGA-B6-A40C-01		Diploid		71.1444	0:CENSORED			TCGA-AR-A1AU-01	Diploid	EGFR: Diploid	RAC1: Diploid	6	0.5144
TCGA-BH-A0AV-01	Diploid	1.5559	EGFR: Diploid		1.4795	RAC1: Diploid		0.1736	59.835	0:ALIVE OR DEAD TUMOR FREE		59.835	0:LIVING	TCGA-BH-A0AV-01		Diploid		59.835	0:CENSORED			TCGA-AR-A1AW-01	Diploid	EGFR: Diploid	RAC1: Diploid	12	0.1275
TCGA-BH-A0B0-01	Diploid	0.1954	EGFR: Diploid		1.0093	RAC1: Diploid		-1.2306	81.4347	0:ALIVE OR DEAD TUMOR FREE		81.4347	0:LIVING	TCGA-BH-A0B0-01		Diploid		81.4347	0:CENSORED			TCGA-AR-A1AX-01	Diploid	EGFR: Diploid	RAC1: Diploid	7	0.0895
TCGA-BH-A0B2-01	Diploid	0.348	EGFR: Diploid		0.2378	RAC1: Gain		-0.6806	-	-		40.815	0:LIVING	TCGA-BH-A0B2-01		Diploid		-	-			TCGA-AR-A1AY-01	Diploid	EGFR: Diploid	RAC1: Diploid	13	0.3875
TCGA-BH-A0B3-01	Diploid	1.257	EGFR: Gain		0.2593	RAC1: Diploid		-0.3858	39.5503	0:ALIVE OR DEAD TUMOR FREE		39.5503	0:LIVING	TCGA-BH-A0B3-01		Diploid		39.5503	0:CENSORED			TCGA-AR-A24L-01	Diploid	EGFR: Diploid	RAC1: Shallow Deletion	8	0.3859
TCGA-BH-A0B5-01	Diploid	0.3127	EGFR: Diploid		-0.1381	RAC1: Diploid		-0.1354	70.2239	0:ALIVE OR DEAD TUMOR FREE		70.2239	0:LIVING	TCGA-BH-A0B5-01		Diploid		70.2239	0:CENSORED			TCGA-AR-A24M-01	Diploid	EGFR: Gain	RAC1: Gain	4	0.4849
TCGA-BH-A0B7-01	Diploid	0.5448	EGFR: Diploid		2.0047	RAC1: Diploid		1.0522	84.1306	0:ALIVE OR DEAD TUMOR FREE		84.1306	0:LIVING	TCGA-BH-A0B7-01		Diploid		84.1306	0:CENSORED			TCGA-AR-A24N-01	Diploid	EGFR: Diploid	RAC1: Diploid	3	0.2237
TCGA-BH-A0BC-01	Diploid	0.1554	EGFR: Diploid		0.339	RAC1: Diploid		-0.3452	32.0216	0:ALIVE OR DEAD TUMOR FREE		32.0216	0:LIVING	TCGA-BH-A0BC-01		Diploid		32.0216	0:CENSORED			TCGA-AR-A24O-01	Diploid	EGFR: Diploid	RAC1: Diploid	5	0.3607
TCGA-BH-A0BD-01	Diploid	0.186	EGFR: Diploid		-0.2478	RAC1: Diploid		0.0675	18.2135	0:ALIVE OR DEAD TUMOR FREE		18.2135	0:LIVING	TCGA-BH-A0BD-01		Diploid		18.2135	0:CENSORED			TCGA-AR-A24P-01	Diploid	EGFR: Diploid	RAC1: Diploid	8	0.8185
TCGA-BH-A0BF-01	Diploid	0.0853	EGFR: Diploid		0.1639	RAC1: Diploid		-1.0291	43.5283	0:ALIVE OR DEAD TUMOR FREE		43.5283	1:DECEASED	TCGA-BH-A0BF-01		Diploid		43.5283	0:CENSORED			TCGA-AR-A24R-01	Diploid	EGFR: Shallow Deletion	RAC1: Diploid	17	0.4237
TCGA-BH-A0BM-01	Diploid	0.8028	EGFR: Diploid		0.4137	RAC1: Diploid		-0.8859	61.676	0:ALIVE OR DEAD TUMOR FREE		61.676	0:LIVING	TCGA-BH-A0BM-01		Diploid		61.676	0:CENSORED			TCGA-AR-A24S-01	Diploid	EGFR: Diploid	RAC1: Diploid	16	0.9025
TCGA-BH-A0BO-01	Diploid	1.0976	EGFR: Diploid		-0.6021	RAC1: Diploid		-1.7337	72.2293	0:ALIVE OR DEAD TUMOR FREE		72.2293	0:LIVING	TCGA-BH-A0BO-01		Diploid		72.2293	0:CENSORED			TCGA-AR-A24U-01	Diploid	EGFR: Diploid	RAC1: Diploid	8	0.0657
TCGA-BH-A0BQ-01	Diploid	0.3067	EGFR: Diploid		0.2861	RAC1: Diploid		-0.9027	74.1362	0:ALIVE OR DEAD TUMOR FREE		74.1362	0:LIVING	TCGA-BH-A0BQ-01		Diploid		56.1857	1:PROGRESSION			TCGA-AR-A24X-01	Diploid	EGFR: Diploid	RAC1: Diploid	4	0.2941
TCGA-BH-A0BR-01	Diploid	0.4321	EGFR: Diploid		0.4515	RAC1: Diploid		-1.2674	76.6019	0:ALIVE OR DEAD TUMOR FREE		76.6019	0:LIVING	TCGA-BH-A0BR-01		Diploid		76.6019	0:CENSORED			TCGA-AR-A24Z-01	Diploid	EGFR: Diploid	RAC1: Diploid	18	0.0817
TCGA-BH-A0BS-01	Diploid	-0.5838	EGFR: Diploid		0.1004	RAC1: Diploid		-0.6917	85.873	0:ALIVE OR DEAD TUMOR FREE		85.873	0:LIVING	TCGA-BH-A0BS-01		Diploid		85.873	0:CENSORED			TCGA-AR-A251-01	Diploid	EGFR: Diploid	RAC1: Diploid	13	0.1216
TCGA-BH-A0BV-01	Diploid	-0.2723	EGFR: Diploid		-0.3254	RAC1: Diploid		-0.5726	49.9392	0:ALIVE OR DEAD TUMOR FREE		49.9392	0:LIVING	TCGA-BH-A0BV-01		Diploid		49.9392	0:CENSORED			TCGA-AR-A252-01	Diploid	EGFR: Diploid	RAC1: Diploid	16	0.3367
TCGA-BH-A0BW-01	Diploid	1.4235	EGFR: Diploid		-1.9941	RAC1: Shallow Deletion		0.2144	77.9498	0:ALIVE OR DEAD TUMOR FREE		77.9498	0:LIVING	TCGA-BH-A0BW-01		Diploid		77.9498	0:CENSORED			TCGA-AR-A254-01	Diploid	EGFR: Diploid	RAC1: Diploid	11	0.0002
TCGA-BH-A0C3-01	Diploid	1.321	EGFR: Diploid		-1.2508	RAC1: Diploid		-1.1598	89.062	0:ALIVE OR DEAD TUMOR FREE		89.062	0:LIVING	TCGA-BH-A0C3-01		Diploid		87.9114	1:PROGRESSION			TCGA-AR-A2LE-01	Diploid	EGFR: Diploid	RAC1: Diploid	4	0.2882
TCGA-BH-A0DE-01	Diploid	0.4751	EGFR: Diploid		0.934	RAC1: Diploid		-0.6786	77.9827	0:ALIVE OR DEAD TUMOR FREE		77.9827	0:LIVING	TCGA-BH-A0DE-01		Diploid		77.9827	0:CENSORED			TCGA-AR-A2LH-01	Diploid	EGFR: Diploid	RAC1: Diploid	3	0.1378
TCGA-BH-A0DG-01	Diploid	0.7111	EGFR: Diploid		-0.7647	RAC1: Diploid		-1.737	67.1006	0:ALIVE OR DEAD TUMOR FREE		67.1006	0:LIVING	TCGA-BH-A0DG-01		Diploid		67.1006	0:CENSORED			TCGA-AR-A2LJ-01	Diploid	EGFR: Diploid	RAC1: Diploid	3	0.2156
TCGA-BH-A0DH-01	Diploid	-0.6943	EGFR: Diploid		-0.6353	RAC1: Diploid		0.0029	38.0051	0:ALIVE OR DEAD TUMOR FREE		38.0051	0:LIVING	TCGA-BH-A0DH-01		Diploid		38.0051	0:CENSORED			TCGA-AR-A2LM-01	Diploid	EGFR: Diploid	RAC1: Diploid	4	0.1214
TCGA-BH-A0DI-01	Diploid	0.8257	EGFR: Diploid		-0.0363	RAC1: Diploid		-1.826	29.9832	0:ALIVE OR DEAD TUMOR FREE		29.9832	0:LIVING	TCGA-BH-A0DI-01		Diploid		29.9832	0:CENSORED			TCGA-AR-A2LN-01	Diploid	EGFR: Diploid	RAC1: Diploid	2	0.0366
TCGA-BH-A0DK-01	Diploid	0.8761	EGFR: Diploid		0.3489	RAC1: Diploid		-0.8122	13.9067	0:ALIVE OR DEAD TUMOR FREE		13.9067	0:LIVING	TCGA-BH-A0DK-01		Diploid		13.9067	0:CENSORED			TCGA-AR-A2LO-01	Diploid	EGFR: Diploid	RAC1: Diploid	11	0.5101
TCGA-BH-A0DQ-01	Diploid	0.1738	EGFR: Diploid		0.6258	RAC1: Diploid		-0.6389	3.22188	0:ALIVE OR DEAD TUMOR FREE		3.22188	0:LIVING	TCGA-BH-A0DQ-01		Diploid		3.22188	0:CENSORED			TCGA-AR-A2LQ-01	Diploid	EGFR: Diploid	RAC1: Diploid	1	0.3426
TCGA-BH-A0DV-01	Diploid	0.802	EGFR: Diploid		0.2863	RAC1: Diploid		-2.0968	67.8568	0:ALIVE OR DEAD TUMOR FREE		67.8568	0:LIVING	TCGA-BH-A0DV-01		Diploid		67.8568	0:CENSORED			TCGA-AR-A5QN-01	Diploid	EGFR: Diploid	RAC1: Diploid	6	0.1579
TCGA-BH-A0DX-01	Diploid	-0.0054	EGFR: Diploid		0.3093	RAC1: Diploid		-1.2465	70.8814	0:ALIVE OR DEAD TUMOR FREE		70.8814	0:LIVING	TCGA-BH-A0DX-01		Diploid		70.8814	0:CENSORED			TCGA-AR-A5QQ-01	Diploid	EGFR: Diploid	RAC1: Diploid	7	0.1106
TCGA-BH-A0DZ-01	Diploid	0.2177	EGFR: Diploid		0.984	RAC1: Diploid		0.4215	16.2738	0:ALIVE OR DEAD TUMOR FREE		16.2738	0:LIVING	TCGA-BH-A0DZ-01		Diploid		16.2738	0:CENSORED			TCGA-B6-A0I1-01	Diploid	EGFR: Diploid	RAC1: Diploid	9	0.0332
TCGA-BH-A0E1-01	Diploid	-0.0509	EGFR: Diploid		-0.1778	RAC1: Diploid		-0.3726	15.682	0:ALIVE OR DEAD TUMOR FREE		15.682	0:LIVING	TCGA-BH-A0E1-01		Diploid		15.682	0:CENSORED			TCGA-B6-A0IA-01	Diploid	EGFR: Diploid	RAC1: Diploid	6	0.1587
TCGA-BH-A0E2-01	Diploid	-0.2638	EGFR: Diploid		1.9143	RAC1: Diploid		0.5406	14.3012	0:ALIVE OR DEAD TUMOR FREE		14.3012	0:LIVING	TCGA-BH-A0E2-01		Diploid		14.3012	0:CENSORED			TCGA-B6-A0IE-01	Diploid	EGFR: Diploid	RAC1: Diploid	12	0.3412
TCGA-BH-A0E7-01	Diploid	-1.1804	EGFR: Diploid		-0.5799	RAC1: Diploid		0.192	44.8105	0:ALIVE OR DEAD TUMOR FREE		44.8105	0:LIVING	TCGA-BH-A0E7-01		Diploid		44.8105	0:CENSORED			TCGA-B6-A0IG-01	Diploid	EGFR: Diploid	RAC1: Diploid	11	0.3411
TCGA-BH-A0EE-01	Diploid	0.6555	EGFR: Diploid		1.9311	RAC1: Diploid		0.9653	31.0024	0:ALIVE OR DEAD TUMOR FREE		31.0024	0:LIVING	TCGA-BH-A0EE-01		Diploid		31.0024	0:CENSORED			TCGA-B6-A0IK-01	Diploid	EGFR: Diploid	RAC1: Diploid	13	0.2168
TCGA-BH-A0EI-01	Diploid	-0.186	EGFR: Diploid		-0.4513	RAC1: Diploid		-0.1933	63.3199	0:ALIVE OR DEAD TUMOR FREE		63.3199	0:LIVING	TCGA-BH-A0EI-01		Diploid		63.3199	0:CENSORED			TCGA-B6-A0IP-01	Diploid	EGFR: Diploid	RAC1: Diploid	2	0.1646
TCGA-BH-A0GZ-01	Diploid	-0.5835	EGFR: Diploid		0.5162	RAC1: Diploid		1.0522	10.7834	0:ALIVE OR DEAD TUMOR FREE		10.7834	0:LIVING	TCGA-BH-A0GZ-01		Diploid		10.7834	0:CENSORED			TCGA-B6-A0RH-01	Diploid	EGFR: Diploid	RAC1: Diploid	10	0.0713
TCGA-BH-A0H0-01	Diploid	-1.0025	EGFR: Diploid		-0.4292	RAC1: Diploid		0.6798	15.156	0:ALIVE OR DEAD TUMOR FREE		15.156	0:LIVING	TCGA-BH-A0H0-01		Diploid		15.156	0:CENSORED			TCGA-B6-A0RL-01	Diploid	EGFR: Diploid	RAC1: Diploid	9	0.5036
TCGA-BH-A0H3-01	Diploid	0.6514	EGFR: Diploid		-0.0918	RAC1: Diploid		-0.4691	63.3856	0:ALIVE OR DEAD TUMOR FREE		63.3856	0:LIVING	TCGA-BH-A0H3-01		Diploid		63.3856	0:CENSORED			TCGA-B6-A0RM-01	Diploid	EGFR: Gain	RAC1: Shallow Deletion	4	0.6718
TCGA-BH-A0H5-01	Diploid	0.4146	EGFR: Diploid		-0.0708	RAC1: Diploid		-0.8271	53.2597	0:ALIVE OR DEAD TUMOR FREE		53.2597	0:LIVING	TCGA-BH-A0H5-01		Diploid		53.2597	0:CENSORED			TCGA-B6-A0RN-01	Diploid	EGFR: Diploid	RAC1: Diploid	4	0.0162
TCGA-BH-A0H6-01	Diploid	0.6551	EGFR: Diploid		0.145	RAC1: Diploid		0.6542	24.5586	0:ALIVE OR DEAD TUMOR FREE		24.5586	0:LIVING	TCGA-BH-A0H6-01		Diploid		24.5586	0:CENSORED			TCGA-B6-A0RO-01	Diploid	EGFR: Diploid	RAC1: Diploid	19	0.2369
TCGA-BH-A0H9-01	Diploid	-0.2919	EGFR: Diploid		0.4809	RAC1: Diploid		-0.0844	40.9968	0:ALIVE OR DEAD TUMOR FREE		40.9968	0:LIVING	TCGA-BH-A0H9-01		Diploid		40.9968	0:CENSORED			TCGA-B6-A0RP-01	Diploid	EGFR: Diploid	RAC1: Diploid	20	0.0725
TCGA-BH-A0HA-01	Diploid	-0.4008	EGFR: Diploid		1.3603	RAC1: Diploid		0.0069	52.9638	0:ALIVE OR DEAD TUMOR FREE		52.9638	0:LIVING	TCGA-BH-A0HA-01		Diploid		52.9638	0:CENSORED			TCGA-B6-A0RT-01	Diploid	EGFR: Diploid	RAC1: Diploid	2	0
TCGA-BH-A0HB-01	Diploid	-0.3937	EGFR: Diploid		1.4796	RAC1: Diploid		1.0479	26.4983	0:ALIVE OR DEAD TUMOR FREE		26.4983	0:LIVING	TCGA-BH-A0HB-01		Diploid		26.4983	0:CENSORED			TCGA-B6-A0WS-01	Diploid	EGFR: Diploid	RAC1: Diploid	9	0.0874
TCGA-BH-A0HK-01	Diploid	0.3729	EGFR: Diploid		-0.2434	RAC1: Diploid		-1.1662	5.85199	0:ALIVE OR DEAD TUMOR FREE		5.85199	0:LIVING	TCGA-BH-A0HK-01		Diploid		5.85199	0:CENSORED			TCGA-B6-A0WT-01	Diploid	EGFR: Diploid	RAC1: Diploid	3	0.1
TCGA-BH-A0HO-01	Diploid	-0.7219	EGFR: Diploid		-0.542	RAC1: Diploid		-0.5535	2.4986	0:ALIVE OR DEAD TUMOR FREE		2.4986	0:LIVING	TCGA-BH-A0HO-01		Diploid		2.4986	0:CENSORED			TCGA-B6-A0WW-01	Diploid	EGFR: Diploid	RAC1: Diploid	9	0.0982
TCGA-BH-A0HW-01	Diploid	-1.7068	EGFR: Diploid		0.1175	RAC1: Diploid		0.6276	51.32	0:ALIVE OR DEAD TUMOR FREE		51.32	0:LIVING	TCGA-BH-A0HW-01		Diploid		51.32	0:CENSORED			TCGA-B6-A0WX-01	Diploid	EGFR: Gain	RAC1: Diploid	16	0.2232
TCGA-BH-A0HX-01	Diploid	-0.3253	EGFR: Gain		-0.1213	RAC1: Diploid		-0.2159	27.2545	0:ALIVE OR DEAD TUMOR FREE		27.2545	0:LIVING	TCGA-BH-A0HX-01		Diploid		27.2545	0:CENSORED			TCGA-B6-A0X0-01	Diploid	EGFR: Diploid	RAC1: Diploid	5	0
TCGA-BH-A0W3-01	Diploid	-1.0932	EGFR: Diploid		-1.3407	RAC1: Diploid		0.1146	23.934	0:ALIVE OR DEAD TUMOR FREE		23.934	0:LIVING	TCGA-BH-A0W3-01		Diploid		23.934	0:CENSORED			TCGA-B6-A0X4-01	Diploid	EGFR: Diploid	RAC1: Diploid	0	0.2012
TCGA-BH-A0W4-01	Diploid	0.6138	EGFR: Diploid		-0.4958	RAC1: Diploid		-0.4512	24.9532	0:ALIVE OR DEAD TUMOR FREE		24.9532	0:LIVING	TCGA-BH-A0W4-01		Diploid		24.9532	0:CENSORED			TCGA-B6-A0X5-01	Diploid	EGFR: Diploid	RAC1: Diploid	3	0.0004
TCGA-BH-A0W5-01	Diploid	0.5771	EGFR: Diploid		-0.9493	RAC1: Diploid		-0.8136	42.3447	0:ALIVE OR DEAD TUMOR FREE		42.3447	0:LIVING	TCGA-BH-A0W5-01		Diploid		42.3447	0:CENSORED			TCGA-B6-A0X7-01	Diploid	EGFR: Diploid	RAC1: Diploid	5	0.3742
TCGA-BH-A0WA-01	Diploid	1.9199	EGFR: Gain		-0.196	RAC1: Gain		0.6352	23.0463	0:ALIVE OR DEAD TUMOR FREE		23.0463	0:LIVING	TCGA-BH-A0WA-01		Diploid		23.0463	0:CENSORED			TCGA-B6-A1KC-01	Diploid	EGFR: Diploid	RAC1: Diploid	27	0.2386
TCGA-BH-A18G-01	Diploid	-0.0127	EGFR: Diploid		0.355	RAC1: Diploid		-0.2119	4.89858	0:ALIVE OR DEAD TUMOR FREE		4.89858	0:LIVING	TCGA-BH-A18G-01		Diploid		4.89858	0:CENSORED			TCGA-B6-A1KF-01	Diploid	EGFR: Diploid	RAC1: Diploid	22	0.349
TCGA-BH-A18H-01	Diploid	-0.4228	EGFR: Diploid		-0.8021	RAC1: Diploid		-1.1344	21.4354	0:ALIVE OR DEAD TUMOR FREE		21.4354	0:LIVING	TCGA-BH-A18H-01		Diploid		21.4354	0:CENSORED			TCGA-B6-A1KI-01	Diploid	EGFR: Diploid	RAC1: Diploid	29	0.3174
TCGA-BH-A18I-01	Diploid	0.5407	EGFR: Diploid		-0.1307	RAC1: Diploid		-0.2226	35.9339	0:ALIVE OR DEAD TUMOR FREE		35.9339	0:LIVING	TCGA-BH-A18I-01		Diploid		35.9339	0:CENSORED			TCGA-B6-A1KN-01	Diploid	EGFR: Diploid	RAC1: Diploid	17	0.3518
TCGA-BH-A18J-01	Diploid	-0.9351	EGFR: Diploid		0.3691	RAC1: Diploid		0.3051	20.1203	1:DEAD WITH TUMOR		20.1203	1:DECEASED	TCGA-BH-A18J-01		Diploid		20.1203	1:PROGRESSION			TCGA-B6-A2IU-01	Diploid	EGFR: Diploid	RAC1: Diploid	9	0.0661
TCGA-BH-A18M-01	Diploid	0.7223	EGFR: Diploid		-0.6871	RAC1: Diploid		-0.4624	72.5581	-		72.5581	1:DECEASED	TCGA-BH-A18M-01		Diploid		72.5581	0:CENSORED			TCGA-B6-A400-01	Diploid	EGFR: Diploid	RAC1: Diploid	6	0.2783
TCGA-BH-A18N-01	Diploid	-1.4439	EGFR: Diploid		-1.3383	RAC1: Diploid		-0.002	37.7421	-		37.7421	1:DECEASED	TCGA-BH-A18N-01		Diploid		37.7421	0:CENSORED			TCGA-B6-A409-01	Diploid	EGFR: Diploid	RAC1: Diploid	30	0.3215
TCGA-BH-A18P-01	Diploid	-0.26	EGFR: Diploid		-0.5371	RAC1: Diploid		0.2002	30.2791	1:DEAD WITH TUMOR		30.2791	1:DECEASED	TCGA-BH-A18P-01		Diploid		30.2791	1:PROGRESSION			TCGA-B6-A40B-01	Diploid	EGFR: Diploid	RAC1: Diploid	7	0.0804
TCGA-BH-A18R-01	Diploid	0.378	EGFR: Diploid		-0.2567	RAC1: Diploid		-0.4888	37.5448	0:ALIVE OR DEAD TUMOR FREE		37.5448	1:DECEASED	TCGA-BH-A18R-01		Diploid		37.5448	0:CENSORED			TCGA-B6-A40C-01	Diploid	EGFR: Diploid	RAC1: Diploid	8	0.0741
TCGA-BH-A18S-01	Diploid	-1.9614	EGFR: Diploid		-0.974	RAC1: Diploid		-0.5882	66.0486	0:ALIVE OR DEAD TUMOR FREE		66.0486	1:DECEASED	TCGA-BH-A18S-01		Diploid		66.0486	0:CENSORED			TCGA-BH-A0AV-01	Diploid	EGFR: Diploid	RAC1: Diploid	12	0.4705
TCGA-BH-A18T-01	Diploid	0.9906	EGFR: Diploid		-0.7024	RAC1: Diploid		1.0933	7.3643	1:DEAD WITH TUMOR		7.3643	1:DECEASED	TCGA-BH-A18T-01		Diploid		7.3643	1:PROGRESSION			TCGA-BH-A0B0-01	Diploid	EGFR: Diploid	RAC1: Diploid	9	0.4882
TCGA-BH-A1ES-01	Diploid	-0.1989	EGFR: Diploid		0.542	RAC1: Diploid		0.9185	113.818	1:DEAD WITH TUMOR		113.818	1:DECEASED	TCGA-BH-A1ES-01		Diploid		113.818	1:PROGRESSION			TCGA-BH-A0B2-01	Diploid	EGFR: Diploid	RAC1: Diploid	8	0.0134
TCGA-BH-A1ET-01	Diploid	0.3096	EGFR: Diploid		-0.3712	RAC1: Diploid		-0.0985	82.8484	0:ALIVE OR DEAD TUMOR FREE		82.8484	1:DECEASED	TCGA-BH-A1ET-01		Diploid		82.8484	0:CENSORED			TCGA-BH-A0B3-01	Diploid	EGFR: Diploid	RAC1: Diploid	8	0.0237
TCGA-BH-A1EU-01	Diploid	1.0253	EGFR: Diploid		-0.8666	RAC1: Diploid		-0.6367	42.279	0:ALIVE OR DEAD TUMOR FREE		42.279	1:DECEASED	TCGA-BH-A1EU-01		Diploid		42.279	0:CENSORED			TCGA-BH-A0B5-01	Diploid	EGFR: Diploid	RAC1: Diploid	21	0.2277
TCGA-BH-A1EW-01	Diploid	0.1433	EGFR: Diploid		-0.8726	RAC1: Diploid		-0.5935	55.6925	1:DEAD WITH TUMOR		55.6925	1:DECEASED	TCGA-BH-A1EW-01		Diploid		55.6925	1:PROGRESSION			TCGA-BH-A0B7-01	Diploid	EGFR: Diploid	RAC1: Diploid	10	0.152
TCGA-BH-A1EY-01	Diploid	0.1064	EGFR: Diploid		0.5877	RAC1: Diploid		-0.6061	17.6875	1:DEAD WITH TUMOR		17.6875	1:DECEASED	TCGA-BH-A1EY-01		Diploid		13.019	1:PROGRESSION			TCGA-BH-A0BC-01	Diploid	EGFR: Diploid	RAC1: Diploid	3	0.3127
TCGA-BH-A1F0-01	Diploid	0.913	EGFR: Diploid		0.1773	RAC1: Diploid		-0.196	25.8079	1:DEAD WITH TUMOR		25.8079	1:DECEASED	TCGA-BH-A1F0-01		Diploid		25.8079	1:PROGRESSION			TCGA-BH-A0BD-01	Diploid	EGFR: Diploid	RAC1: Diploid	5	0.4622
TCGA-BH-A1F2-01	Diploid	0.1447	EGFR: Diploid		1.2246	RAC1: Diploid		0.5307	31.5284	0:ALIVE OR DEAD TUMOR FREE		31.5284	1:DECEASED	TCGA-BH-A1F2-01		Diploid		31.5284	0:CENSORED			TCGA-BH-A0BF-01	Diploid	EGFR: Diploid	RAC1: Diploid	12	0.1143
TCGA-BH-A1F5-01	Diploid	-0.6307	EGFR: Diploid		1.6074	RAC1: Diploid		2.2836	89.1607	0:ALIVE OR DEAD TUMOR FREE		89.1607	1:DECEASED	TCGA-BH-A1F5-01		Diploid		89.1607	0:CENSORED			TCGA-BH-A0BM-01	Diploid	EGFR: Diploid	RAC1: Diploid	4	0.0305
TCGA-BH-A1FB-01	Diploid	1.1305	EGFR: Diploid		-0.6105	RAC1: Diploid		-0.7235	120.623	1:DEAD WITH TUMOR		120.623	1:DECEASED	TCGA-BH-A1FB-01		Diploid		120.623	1:PROGRESSION			TCGA-BH-A0BO-01	Diploid	EGFR: Diploid	RAC1: Diploid	3	0.0827
TCGA-BH-A1FC-01	Diploid	0.9241	EGFR: Diploid		-0.7829	RAC1: Diploid		0.2097	114.147	0:ALIVE OR DEAD TUMOR FREE		114.147	1:DECEASED	TCGA-BH-A1FC-01		Diploid		114.147	0:CENSORED			TCGA-BH-A0BQ-01	Diploid	EGFR: Diploid	RAC1: Diploid	5	0.1698
TCGA-BH-A1FE-01	Diploid	0.968	EGFR: Diploid		-0.0696	RAC1: Diploid		0.6721	74.7279	1:DEAD WITH TUMOR		74.7279	1:DECEASED	TCGA-BH-A1FE-01		Diploid		74.7279	1:PROGRESSION			TCGA-BH-A0BR-01	Diploid	EGFR: Diploid	RAC1: Diploid	12	0.5293
TCGA-BH-A1FG-01	Diploid	-1.1555	EGFR: Diploid		0.3366	RAC1: Diploid		-0.1656	122.826	-		122.826	1:DECEASED	TCGA-BH-A1FG-01		Diploid		122.826	0:CENSORED			TCGA-BH-A0BS-01	Diploid	EGFR: Diploid	RAC1: Diploid	2	0.5575
TCGA-BH-A1FH-01	Diploid	1.637	EGFR: Diploid		-0.3979	RAC1: Diploid		-1.7786	33.9941	1:DEAD WITH TUMOR		33.9941	1:DECEASED	TCGA-BH-A1FH-01		Diploid		33.9941	1:PROGRESSION			TCGA-BH-A0BV-01	Diploid	EGFR: Diploid	RAC1: Diploid	14	0.1086
TCGA-BH-A1FJ-01	Diploid	-1.467	EGFR: Diploid		-0.7235	RAC1: Diploid		1.1052	63.3527	-		63.3527	1:DECEASED	TCGA-BH-A1FJ-01		Diploid		63.3527	0:CENSORED			TCGA-BH-A0BW-01	Diploid	EGFR: Diploid	RAC1: Shallow Deletion	10	0.2858
TCGA-BH-A1FL-01	Diploid	-0.4552	EGFR: Diploid		-0.4115	RAC1: Diploid		0.3178	55.0021	1:DEAD WITH TUMOR		55.0021	1:DECEASED	TCGA-BH-A1FL-01		Diploid		55.0021	1:PROGRESSION			TCGA-BH-A0C3-01	Diploid	EGFR: Diploid	RAC1: Diploid	11	0.2248
TCGA-BH-A1FM-01	Diploid	-0.3991	EGFR: Diploid		1.6546	RAC1: Diploid		1.5375	45.6324	-		45.6324	1:DECEASED	TCGA-BH-A1FM-01		Diploid		45.6324	0:CENSORED			TCGA-BH-A0DE-01	Diploid	EGFR: Shallow Deletion	RAC1: Diploid	7	0.3384
TCGA-BH-A1FR-01	Diploid	-0.9497	EGFR: Diploid		-0.0518	RAC1: Diploid		-0.957	53.983	1:DEAD WITH TUMOR		53.983	1:DECEASED	TCGA-BH-A1FR-01		Diploid		53.983	1:PROGRESSION			TCGA-BH-A0DG-01	Diploid	EGFR: Diploid	RAC1: Diploid	2	0.5715
TCGA-BH-A1FU-01	Diploid	1.4749	EGFR: Diploid		-0.4383	RAC1: Diploid		-0.5595	55.4953	1:DEAD WITH TUMOR		55.4953	1:DECEASED	TCGA-BH-A1FU-01		Diploid		55.4953	1:PROGRESSION			TCGA-BH-A0DH-01	Diploid	EGFR: Diploid	RAC1: Diploid	9	0.2049
TCGA-BH-A201-01	Diploid	0.9796	EGFR: Diploid		-0.2754	RAC1: Diploid		-0.1708	28.1422	0:ALIVE OR DEAD TUMOR FREE		28.1422	0:LIVING	TCGA-BH-A201-01		Diploid		28.1422	0:CENSORED			TCGA-BH-A0DI-01	Diploid	EGFR: Diploid	RAC1: Diploid	8	0.2042
TCGA-BH-A203-01	Diploid	-0.3354	EGFR: Diploid		-0.3587	RAC1: Diploid		0.2889	38.5968	1:DEAD WITH TUMOR		38.5968	1:DECEASED	TCGA-BH-A203-01		Diploid		38.5968	1:PROGRESSION			TCGA-BH-A0DK-01	Diploid	EGFR: Diploid	RAC1: Diploid	7	0.6161
TCGA-BH-A204-01	Diploid	-0.6004	EGFR: Diploid		0.7838	RAC1: Diploid		2.2285	83.3087	-		83.3087	1:DECEASED	TCGA-BH-A204-01		Diploid		83.3087	0:CENSORED			TCGA-BH-A0DQ-01	Diploid	EGFR: Diploid	RAC1: Diploid	7	0.2342
TCGA-BH-A208-01	Diploid	1.153	EGFR: Diploid		0.7568	RAC1: Shallow Deletion		-1.5674	57.8295	0:ALIVE OR DEAD TUMOR FREE		57.8295	1:DECEASED	TCGA-BH-A208-01		Diploid		57.8295	0:CENSORED			TCGA-BH-A0DV-01	Diploid	EGFR: Diploid	RAC1: Gain	4	0.2464
TCGA-BH-A28O-01	Diploid	1.1917	EGFR: Diploid		-0.7911	RAC1: Diploid		-2.1557	36.8215	0:ALIVE OR DEAD TUMOR FREE		36.8215	0:LIVING	TCGA-BH-A28O-01		Diploid		36.8215	0:CENSORED			TCGA-BH-A0DX-01	Diploid	EGFR: Gain	RAC1: Diploid	4	0.2146
TCGA-BH-A28Q-01	Diploid	0.2839	EGFR: Diploid		-1.0057	RAC1: Diploid		-0.3139	36.7886	0:ALIVE OR DEAD TUMOR FREE		36.7886	0:LIVING	TCGA-BH-A28Q-01		Diploid		36.7886	0:CENSORED			TCGA-BH-A0DZ-01	Diploid	EGFR: Diploid	RAC1: Diploid	4	0.2328
TCGA-BH-A2L8-01	Diploid	-0.4116	EGFR: Diploid		-0.5131	RAC1: Diploid		-0.2694	20.1203	0:ALIVE OR DEAD TUMOR FREE		20.1203	0:LIVING	TCGA-BH-A2L8-01		Diploid		20.1203	0:CENSORED			TCGA-BH-A0E1-01	Diploid	EGFR: Diploid	RAC1: Diploid	3	0.1253
TCGA-BH-A42T-01	Diploid	-1.4398	EGFR: Diploid		-0.2756	RAC1: Diploid		1.0423	10.5204	0:ALIVE OR DEAD TUMOR FREE		10.5204	1:DECEASED	TCGA-BH-A42T-01		Diploid		10.5204	0:CENSORED			TCGA-BH-A0E2-01	Diploid	EGFR: Diploid	RAC1: Diploid	6	0.1967
TCGA-BH-A42U-01	Diploid	0.0571	EGFR: Diploid		-0.0661	RAC1: Diploid		-1.4339	110.596	0:ALIVE OR DEAD TUMOR FREE		110.596	0:LIVING	TCGA-BH-A42U-01		Diploid		110.596	0:CENSORED			TCGA-BH-A0E7-01	Diploid	EGFR: Diploid	RAC1: Diploid	4	0.1794
TCGA-BH-A42V-01	Diploid	0.4123	EGFR: Diploid		-1.2083	RAC1: Diploid		-0.6684	20.8765	0:ALIVE OR DEAD TUMOR FREE		20.8765	0:LIVING	TCGA-BH-A42V-01		Diploid		20.8765	0:CENSORED			TCGA-BH-A0EE-01	Diploid	EGFR: Diploid	RAC1: Diploid	22	0.2904
TCGA-BH-A8FY-01	Diploid	-1.376	EGFR: Diploid		-1.5573	RAC1: Diploid		-0.0142	9.69852	0:ALIVE OR DEAD TUMOR FREE		9.69852	1:DECEASED	TCGA-BH-A8FY-01		Diploid		9.69852	0:CENSORED			TCGA-BH-A0EI-01	Diploid	EGFR: Diploid	RAC1: Diploid	6	0.0936
TCGA-BH-A8FZ-01	Diploid	0.668	EGFR: Diploid		-1.6414	RAC1: Diploid		-1.031	18.871	0:ALIVE OR DEAD TUMOR FREE		18.871	0:LIVING	TCGA-BH-A8FZ-01		Diploid		18.871	0:CENSORED			TCGA-BH-A0GZ-01	Diploid	EGFR: Diploid	RAC1: Diploid	6	0.018
TCGA-BH-A8G0-01	Diploid	0.4454	EGFR: Diploid		-0.9432	RAC1: Diploid		-1.5816	21.7641	0:ALIVE OR DEAD TUMOR FREE		21.7641	0:LIVING	TCGA-BH-A8G0-01		Diploid		21.7641	0:CENSORED			TCGA-BH-A0H0-01	Diploid	EGFR: Diploid	RAC1: Diploid	10	0.1009
TCGA-BH-AB28-01	Diploid	0.0216	EGFR: Diploid		-1.2865	RAC1: Diploid		-1.0247	9.43551	0:ALIVE OR DEAD TUMOR FREE		9.43551	0:LIVING	TCGA-BH-AB28-01		Diploid		9.43551	0:CENSORED			TCGA-BH-A0H3-01	Diploid	EGFR: Diploid	RAC1: Diploid	3	0.4653
TCGA-C8-A12M-01	Diploid	-0.8013	EGFR: Diploid		-0.5281	RAC1: Diploid		0.6522	11.7697	0:ALIVE OR DEAD TUMOR FREE		11.7697	0:LIVING	TCGA-C8-A12M-01		Diploid		11.7697	0:CENSORED			TCGA-BH-A0H5-01	Diploid	EGFR: Diploid	RAC1: Diploid	0	0.0493
TCGA-C8-A12N-01	Diploid	-0.3819	EGFR: Diploid		1.0469	RAC1: Diploid		0.3446	11.7697	0:ALIVE OR DEAD TUMOR FREE		11.7697	0:LIVING	TCGA-C8-A12N-01		Diploid		11.7697	0:CENSORED			TCGA-BH-A0H6-01	Diploid	EGFR: Diploid	RAC1: Diploid	3	0.1734
TCGA-C8-A12O-01	Diploid	0.6447	EGFR: Diploid		0.1369	RAC1: Diploid		-0.4065	12.6574	0:ALIVE OR DEAD TUMOR FREE		12.6574	0:LIVING	TCGA-C8-A12O-01		Diploid		12.6574	0:CENSORED			TCGA-BH-A0H9-01	Diploid	EGFR: Diploid	RAC1: Shallow Deletion	12	0.3953
TCGA-C8-A12U-01	Diploid	-0.89	EGFR: Diploid		1.0381	RAC1: Diploid		0.2512	12.6574	0:ALIVE OR DEAD TUMOR FREE		12.6574	0:LIVING	TCGA-C8-A12U-01		Diploid		12.6574	0:CENSORED			TCGA-BH-A0HA-01	Diploid	EGFR: Diploid	RAC1: Diploid	4	0.1667
TCGA-C8-A12W-01	Diploid	-0.04	EGFR: Diploid		0.2045	RAC1: Diploid		-0.7305	12.6574	0:ALIVE OR DEAD TUMOR FREE		12.6574	0:LIVING	TCGA-C8-A12W-01		Diploid		12.6574	0:CENSORED			TCGA-BH-A0HB-01	Diploid	EGFR: Diploid	RAC1: Diploid	8	0.1869
TCGA-C8-A12X-01	Diploid	-1.2678	EGFR: Diploid		1.8664	RAC1: Diploid		-0.3582	12.6574	0:ALIVE OR DEAD TUMOR FREE		12.6574	0:LIVING	TCGA-C8-A12X-01		Diploid		12.6574	0:CENSORED			TCGA-BH-A0HK-01	Diploid	EGFR: Diploid	RAC1: Diploid	5	0.1591
TCGA-C8-A12Z-01	Diploid	0.7538	EGFR: Diploid		0.4575	RAC1: Diploid		0.4688	12.5588	0:ALIVE OR DEAD TUMOR FREE		12.5588	0:LIVING	TCGA-C8-A12Z-01		Diploid		12.5588	0:CENSORED			TCGA-BH-A0HO-01	Diploid	EGFR: Diploid	RAC1: Diploid	2	0.2305
TCGA-C8-A130-01	Diploid	-0.2679	EGFR: Gain		0.7168	RAC1: Diploid		0.5728	12.1643	0:ALIVE OR DEAD TUMOR FREE		12.1643	0:LIVING	TCGA-C8-A130-01		Diploid		12.1643	0:CENSORED			TCGA-BH-A0HW-01	Diploid	EGFR: Diploid	RAC1: Diploid	10	0.2622
TCGA-C8-A132-01	Diploid	0.7736	EGFR: Diploid		0.2095	RAC1: Diploid		-0.6387	12.5916	0:ALIVE OR DEAD TUMOR FREE		12.5916	0:LIVING	TCGA-C8-A132-01		Diploid		12.5916	0:CENSORED			TCGA-BH-A0HX-01	Diploid	EGFR: Diploid	RAC1: Diploid	18	0.2171
TCGA-C8-A133-01	Diploid	-2.7159	EGFR: Diploid		-0.4257	RAC1: Diploid		-1.5337	0	0:ALIVE OR DEAD TUMOR FREE		0	0:LIVING	TCGA-C8-A133-01		Diploid		0	0:CENSORED			TCGA-BH-A0W3-01	Diploid	EGFR: Diploid	RAC1: Diploid	17	0.2833
TCGA-C8-A134-01	Diploid	0.8559	EGFR: Diploid		0.8445	RAC1: Diploid		1.412	12.5916	0:ALIVE OR DEAD TUMOR FREE		12.5916	0:LIVING	TCGA-C8-A134-01		Diploid		12.5916	0:CENSORED			TCGA-BH-A0W4-01	Diploid	EGFR: Diploid	RAC1: Diploid	2	0.0082
TCGA-C8-A135-01	Diploid	0.2158	EGFR: Diploid		0.6048	RAC1: Diploid		0.2326	12.9204	0:ALIVE OR DEAD TUMOR FREE		12.9204	0:LIVING	TCGA-C8-A135-01		Diploid		12.9204	0:CENSORED			TCGA-BH-A0W5-01	Diploid	EGFR: Diploid	RAC1: Diploid	6	0.1997
TCGA-C8-A137-01	Diploid	-0.26	EGFR: Diploid		2.1085	RAC1: Amplification		0.1866	12.4601	0:ALIVE OR DEAD TUMOR FREE		12.4601	0:LIVING	TCGA-C8-A137-01		Diploid		4.47118	1:PROGRESSION			TCGA-BH-A0WA-01	Diploid	EGFR: Diploid	RAC1: Diploid	13	0.213
TCGA-C8-A1HE-01	Diploid	-0.2915	EGFR: Diploid		-0.4405	RAC1: Diploid		-0.3101	12.3286	0:ALIVE OR DEAD TUMOR FREE		12.3286	0:LIVING	TCGA-C8-A1HE-01		Diploid		12.3286	0:CENSORED			TCGA-BH-A18G-01	Diploid	EGFR: Diploid	RAC1: Diploid	1	0.0595
TCGA-C8-A1HF-01	Diploid	-0.9583	EGFR: Diploid		1.4566	RAC1: Diploid		1.741	10.9149	0:ALIVE OR DEAD TUMOR FREE		10.9149	0:LIVING	TCGA-C8-A1HF-01		Diploid		10.9149	0:CENSORED			TCGA-BH-A18H-01	Diploid	EGFR: Diploid	RAC1: Diploid	20	0.2837
TCGA-C8-A1HG-01	Diploid	-1.6094	EGFR: Diploid		0.5227	RAC1: Diploid		0.8954	11.3423	0:ALIVE OR DEAD TUMOR FREE		11.3423	0:LIVING	TCGA-C8-A1HG-01		Diploid		11.3423	0:CENSORED			TCGA-BH-A18I-01	Diploid	EGFR: Diploid	RAC1: Diploid	5	0.079
TCGA-C8-A1HJ-01	Diploid	0.2973	EGFR: Diploid		1.7055	RAC1: Diploid		3.2979	0.164382	0:ALIVE OR DEAD TUMOR FREE		0.164382	0:LIVING	TCGA-C8-A1HJ-01		Diploid		0.164382	0:CENSORED			TCGA-BH-A18J-01	Diploid	EGFR: Diploid	RAC1: Diploid	5	0.4417
TCGA-C8-A1HK-01	Diploid	0.9612	EGFR: Diploid		0.9533	RAC1: Gain		0.7125	12.0327	0:ALIVE OR DEAD TUMOR FREE		12.0327	0:LIVING	TCGA-C8-A1HK-01		Diploid		12.0327	0:CENSORED			TCGA-BH-A18M-01	Diploid	EGFR: Diploid	RAC1: Diploid	4	0.1622
TCGA-C8-A1HL-01	Diploid	-0.5453	EGFR: Diploid		2.3332	RAC1: Diploid		0.8861	10.4218	0:ALIVE OR DEAD TUMOR FREE		10.4218	0:LIVING	TCGA-C8-A1HL-01		Diploid		10.4218	0:CENSORED			TCGA-BH-A18N-01	Diploid	EGFR: Diploid	RAC1: Diploid	23	0.2724
TCGA-C8-A1HN-01	Diploid	-1.8285	EGFR: Gain		0.4564	RAC1: Diploid		1.3042	12.9533	0:ALIVE OR DEAD TUMOR FREE		12.9533	0:LIVING	TCGA-C8-A1HN-01		Diploid		12.9533	0:CENSORED			TCGA-BH-A18P-01	Diploid	EGFR: Diploid	RAC1: Diploid	6	0.2534
TCGA-C8-A1HO-01	Diploid	-1.1256	EGFR: Diploid		-0.3987	RAC1: Diploid		-0.1188	12.3286	0:ALIVE OR DEAD TUMOR FREE		12.3286	0:LIVING	TCGA-C8-A1HO-01		Diploid		12.3286	0:CENSORED			TCGA-BH-A18R-01	Diploid	EGFR: Diploid	RAC1: Diploid	4	0.0606
TCGA-C8-A26V-01	Diploid	-1.1153	EGFR: Diploid		-0.7869	RAC1: Diploid		0.1449	20.2518	0:ALIVE OR DEAD TUMOR FREE		20.2518	0:LIVING	TCGA-C8-A26V-01		Diploid		20.2518	0:CENSORED			TCGA-BH-A18S-01	Diploid	EGFR: Diploid	RAC1: Diploid	4	0
TCGA-C8-A26W-01	Diploid	-0.1671	EGFR: Diploid		0.6792	RAC1: Diploid		0.3548	12.5259	0:ALIVE OR DEAD TUMOR FREE		12.5259	0:LIVING	TCGA-C8-A26W-01		Diploid		12.5259	0:CENSORED			TCGA-BH-A18T-01	Diploid	EGFR: Diploid	RAC1: Diploid	22	0.0982
TCGA-C8-A273-01	Diploid	-0.1534	EGFR: Gain		0.8075	RAC1: Gain		-1.495	16.8656	0:ALIVE OR DEAD TUMOR FREE		16.8656	0:LIVING	TCGA-C8-A273-01		Diploid		16.8656	0:CENSORED			TCGA-BH-A1ES-01	Diploid	EGFR: Diploid	RAC1: Diploid	7	0.3068
TCGA-C8-A275-01	Diploid	-0.4058	EGFR: Diploid		0.0992	RAC1: Diploid		-0.28	0.0328764	0:ALIVE OR DEAD TUMOR FREE		0.0328764	0:LIVING	TCGA-C8-A275-01		Diploid		0.0328764	0:CENSORED			TCGA-BH-A1ET-01	Diploid	EGFR: Diploid	RAC1: Diploid	3	0.0838
TCGA-C8-A278-01	Diploid	-0.5494	EGFR: Diploid		0.2869	RAC1: Diploid		0.8229	9.76428	0:ALIVE OR DEAD TUMOR FREE		9.76428	0:LIVING	TCGA-C8-A278-01		Diploid		9.76428	0:CENSORED			TCGA-BH-A1EU-01	Diploid	EGFR: Diploid	RAC1: Diploid	23	0.2922
TCGA-C8-A27A-01	Diploid	-0.3139	EGFR: Diploid		1.0615	RAC1: Diploid		2.146	24.5586	0:ALIVE OR DEAD TUMOR FREE		24.5586	0:LIVING	TCGA-C8-A27A-01		Diploid		24.5586	0:CENSORED			TCGA-BH-A1EW-01	Diploid	EGFR: Diploid	RAC1: Diploid	15	0.0924
TCGA-C8-A3M8-01	Diploid	-0.3814	EGFR: Diploid		-1.1074	RAC1: Diploid		-0.288	12.9533	0:ALIVE OR DEAD TUMOR FREE		12.9533	0:LIVING	TCGA-C8-A3M8-01		Diploid		12.9533	0:CENSORED			TCGA-BH-A1EY-01	Diploid	EGFR: Diploid	RAC1: Diploid	11	0.0493
TCGA-C8-A8HP-01	Diploid	0.4772	EGFR: Diploid		0.7795	RAC1: Diploid		0.0629	13.019	0:ALIVE OR DEAD TUMOR FREE		13.019	0:LIVING	TCGA-C8-A8HP-01		Diploid		13.019	0:CENSORED			TCGA-BH-A1F0-01	Diploid	EGFR: Diploid	RAC1: Diploid	7	0.23
TCGA-C8-A8HQ-01	Diploid	0.0558	EGFR: Diploid		0.5987	RAC1: Diploid		0.2706	12.493	0:ALIVE OR DEAD TUMOR FREE		12.493	0:LIVING	TCGA-C8-A8HQ-01		Diploid		12.493	0:CENSORED			TCGA-BH-A1F2-01	Diploid	EGFR: Gain	RAC1: Diploid	18	0.5678
TCGA-C8-A8HR-01	Diploid	0.4275	EGFR: Diploid		-0.0529	RAC1: Diploid		-0.7367	13.4136	0:ALIVE OR DEAD TUMOR FREE		13.4136	0:LIVING	TCGA-C8-A8HR-01		Diploid		13.4136	0:CENSORED			TCGA-BH-A1FC-01	Diploid	EGFR: Diploid	RAC1: Diploid	25	0.1333
TCGA-D8-A13Y-01	Diploid	1.0428	EGFR: Diploid		-1.3155	RAC1: Diploid		0.3731	56.8103	0:ALIVE OR DEAD TUMOR FREE		56.8103	0:LIVING	TCGA-D8-A13Y-01		Diploid		56.8103	0:CENSORED			TCGA-BH-A1FE-01	Diploid	EGFR: Diploid	RAC1: Diploid	6	0.0207
TCGA-D8-A13Z-01	Diploid	1.3959	EGFR: Diploid		-0.1515	RAC1: Diploid		-0.2702	20.8765	0:ALIVE OR DEAD TUMOR FREE		20.8765	0:LIVING	TCGA-D8-A13Z-01		Diploid		20.8765	0:CENSORED			TCGA-BH-A1FG-01	Diploid	EGFR: Diploid	RAC1: Diploid	5	0.0719
TCGA-D8-A140-01	Diploid	-0.3598	EGFR: Diploid		-1.6387	RAC1: Diploid		-1.1081	13.2492	0:ALIVE OR DEAD TUMOR FREE		13.2492	0:LIVING	TCGA-D8-A140-01		Diploid		13.2492	0:CENSORED			TCGA-BH-A1FJ-01	Diploid	EGFR: Gain	RAC1: Gain	3	0.606
TCGA-D8-A141-01	Diploid	0.2872	EGFR: Diploid		-0.1771	RAC1: Diploid		-0.8628	20.5806	0:ALIVE OR DEAD TUMOR FREE		20.5806	0:LIVING	TCGA-D8-A141-01		Diploid		20.5806	0:CENSORED			TCGA-BH-A1FL-01	Diploid	EGFR: Diploid	RAC1: Diploid	4	0.071
TCGA-D8-A142-01	Diploid	0.9188	EGFR: Diploid		1.3049	RAC1: Gain		-0.548	13.9724	0:ALIVE OR DEAD TUMOR FREE		13.9724	0:LIVING	TCGA-D8-A142-01		Diploid		13.9724	0:CENSORED			TCGA-BH-A1FM-01	Diploid	EGFR: Diploid	RAC1: Diploid	21	0.263
TCGA-D8-A145-01	Diploid	0.9704	EGFR: Diploid		-0.5359	RAC1: Diploid		-1.4707	13.4793	0:ALIVE OR DEAD TUMOR FREE		13.4793	0:LIVING	TCGA-D8-A145-01		Diploid		13.4793	0:CENSORED			TCGA-BH-A1FU-01	Diploid	EGFR: Diploid	RAC1: Diploid	26	0.146
TCGA-D8-A1JA-01	Diploid	2.0086	EGFR: Diploid		0.5955	RAC1: Diploid		0.2286	16.5039	0:ALIVE OR DEAD TUMOR FREE		16.5039	0:LIVING	TCGA-D8-A1JA-01		Diploid		14.1697	1:PROGRESSION			TCGA-BH-A201-01	Diploid	EGFR: Diploid	RAC1: Diploid	4	0.2358
TCGA-D8-A1JB-01	Diploid	0.6195	EGFR: Diploid		0.1735	RAC1: Diploid		-0.9562	55.4953	0:ALIVE OR DEAD TUMOR FREE		55.4953	0:LIVING	TCGA-D8-A1JB-01		Diploid		55.4953	0:CENSORED			TCGA-BH-A203-01	Diploid	EGFR: Diploid	RAC1: Diploid	15	0.1771
TCGA-D8-A1JC-01	Diploid	0.1475	EGFR: Diploid		-0.1194	RAC1: Diploid		0.3089	15.7806	0:ALIVE OR DEAD TUMOR FREE		15.7806	0:LIVING	TCGA-D8-A1JC-01		Diploid		15.7806	0:CENSORED			TCGA-BH-A204-01	Diploid	EGFR: Diploid	RAC1: Diploid	7	0.1399
TCGA-D8-A1JH-01	Diploid	0.515	EGFR: Diploid		-0.2566	RAC1: Diploid		-0.4522	14.0053	0:ALIVE OR DEAD TUMOR FREE		14.0053	0:LIVING	TCGA-D8-A1JH-01		Diploid		14.0053	0:CENSORED			TCGA-BH-A208-01	Diploid	EGFR: Diploid	RAC1: Diploid	19	0.1673
TCGA-D8-A1JI-01	Diploid	-2.1589	EGFR: Diploid		-1.1871	RAC1: Diploid		0.6482	18.9697	0:ALIVE OR DEAD TUMOR FREE		18.9697	0:LIVING	TCGA-D8-A1JI-01		Diploid		18.9697	0:CENSORED			TCGA-BH-A28O-01	Diploid	EGFR: Diploid	RAC1: Diploid	2	0.2866
TCGA-D8-A1JJ-01	Diploid	0.2288	EGFR: Diploid		-1.4398	RAC1: Shallow Deletion		0.9887	20.0875	0:ALIVE OR DEAD TUMOR FREE		20.0875	0:LIVING	TCGA-D8-A1JJ-01		Diploid		20.0875	0:CENSORED			TCGA-BH-A28Q-01	Diploid	EGFR: Diploid	RAC1: Diploid	7	0.1516
TCGA-D8-A1JN-01	Diploid	-1.3589	EGFR: Diploid		-0.0423	RAC1: Diploid		-0.647	20.3833	0:ALIVE OR DEAD TUMOR FREE		20.3833	0:LIVING	TCGA-D8-A1JN-01		Diploid		20.3833	0:CENSORED			TCGA-BH-A2L8-01	Diploid	EGFR: Diploid	RAC1: Diploid	4	0.6652
TCGA-D8-A1JP-01	Diploid	-0.5538	EGFR: Diploid		1.0033	RAC1: Diploid		0.2007	21.008	0:ALIVE OR DEAD TUMOR FREE		21.008	0:LIVING	TCGA-D8-A1JP-01		Diploid		21.008	0:CENSORED			TCGA-BH-A42T-01	Diploid	EGFR: Diploid	RAC1: Diploid	11	0.2309
TCGA-D8-A1JS-01	Diploid	-2.6662	EGFR: Diploid		-0.2065	RAC1: Diploid		-0.4375	12.1971	0:ALIVE OR DEAD TUMOR FREE		12.1971	0:LIVING	TCGA-D8-A1JS-01		Diploid		12.1971	0:CENSORED			TCGA-BH-A42V-01	Diploid	EGFR: Diploid	RAC1: Diploid	2	0.0892
TCGA-D8-A1JT-01	Diploid	-1.7484	EGFR: Diploid		1.1145	RAC1: Diploid		1.6259	13.3149	0:ALIVE OR DEAD TUMOR FREE		13.3149	0:LIVING	TCGA-D8-A1JT-01		Diploid		13.3149	0:CENSORED			TCGA-BH-A8FY-01	Diploid	EGFR: Diploid	RAC1: Diploid	5	0.1179
TCGA-D8-A1JU-01	Diploid	0.5619	EGFR: Diploid		-0.3351	RAC1: Diploid		-1.3997	14.6957	0:ALIVE OR DEAD TUMOR FREE		14.6957	0:LIVING	TCGA-D8-A1JU-01		Diploid		14.6957	0:CENSORED			TCGA-BH-A8FZ-01	Diploid	EGFR: Diploid	RAC1: Diploid	9	0.3453
TCGA-D8-A1X5-01	Diploid	-0.4621	EGFR: Diploid		-1.3558	RAC1: Diploid		-0.8081	18.5751	0:ALIVE OR DEAD TUMOR FREE		18.5751	0:LIVING	TCGA-D8-A1X5-01		Diploid		18.5751	0:CENSORED			TCGA-BH-A8G0-01	Diploid	EGFR: Diploid	RAC1: Diploid	2	0.3632
TCGA-D8-A1X6-01	Diploid	-2.018	EGFR: Diploid		-0.8671	RAC1: Diploid		0.5991	17.7861	0:ALIVE OR DEAD TUMOR FREE		17.7861	0:LIVING	TCGA-D8-A1X6-01		Diploid		17.7861	0:CENSORED			TCGA-BH-AB28-01	Diploid	EGFR: Diploid	RAC1: Diploid	4	0.0288
TCGA-D8-A1X7-01	Diploid	-0.7143	EGFR: Diploid		-0.5738	RAC1: Diploid		-0.2613	16.7341	0:ALIVE OR DEAD TUMOR FREE		16.7341	0:LIVING	TCGA-D8-A1X7-01		Diploid		16.7341	0:CENSORED			TCGA-C8-A12M-01	Diploid	EGFR: Diploid	RAC1: Diploid	17	0.4715
TCGA-D8-A1X8-01	Diploid	0.4346	EGFR: Diploid		-0.5199	RAC1: Diploid		-0.3516	25.7422	0:ALIVE OR DEAD TUMOR FREE		25.7422	0:LIVING	TCGA-D8-A1X8-01		Diploid		25.7422	0:CENSORED			TCGA-C8-A12N-01	Diploid	EGFR: Diploid	RAC1: Diploid	4	0.1457
TCGA-D8-A1XC-01	Diploid	-1.3543	EGFR: Diploid		-1.3733	RAC1: Diploid		-0.9867	12.3944	1:DEAD WITH TUMOR		12.3944	1:DECEASED	TCGA-D8-A1XC-01		Diploid		12.3944	1:PROGRESSION			TCGA-C8-A12O-01	Diploid	EGFR: Diploid	RAC1: Diploid	27	0.0542
TCGA-D8-A1XD-01	Diploid	0.4329	EGFR: Diploid		-0.4637	RAC1: Diploid		-0.974	17.1615	0:ALIVE OR DEAD TUMOR FREE		17.1615	0:LIVING	TCGA-D8-A1XD-01		Diploid		17.1615	0:CENSORED			TCGA-C8-A12U-01	Diploid	EGFR: Diploid	RAC1: Diploid	18	0.4675
TCGA-D8-A1XG-01	Diploid	0.5968	EGFR: Diploid		-0.9265	RAC1: Diploid		-0.6841	14.7286	0:ALIVE OR DEAD TUMOR FREE		14.7286	0:LIVING	TCGA-D8-A1XG-01		Diploid		14.7286	0:CENSORED			TCGA-C8-A12W-01	Diploid	EGFR: Diploid	RAC1: Diploid	27	0.1298
TCGA-D8-A1XJ-01	Diploid	1.2602	EGFR: Diploid		-0.1542	RAC1: Diploid		0.1226	21.8299	0:ALIVE OR DEAD TUMOR FREE		21.8299	0:LIVING	TCGA-D8-A1XJ-01		Diploid		21.8299	0:CENSORED			TCGA-C8-A12X-01	Diploid	EGFR: Diploid	RAC1: Diploid	10	0.1163
TCGA-D8-A1XM-01	Diploid	0.5943	EGFR: Diploid		-0.2917	RAC1: Diploid		-0.5322	17.6875	0:ALIVE OR DEAD TUMOR FREE		17.6875	0:LIVING	TCGA-D8-A1XM-01		Diploid		17.6875	0:CENSORED			TCGA-C8-A12Z-01	Diploid	EGFR: Diploid	RAC1: Diploid	9	0.0222
TCGA-D8-A1XO-01	Diploid	0.0987	EGFR: Diploid		-0.532	RAC1: Diploid		-0.1036	55.298	0:ALIVE OR DEAD TUMOR FREE		55.298	0:LIVING	TCGA-D8-A1XO-01		Diploid		55.298	0:CENSORED			TCGA-C8-A130-01	Diploid	EGFR: Diploid	RAC1: Diploid	20	0.1001
TCGA-D8-A1XS-01	Diploid	-0.5374	EGFR: Diploid		-0.1379	RAC1: Diploid		0.2233	16.3067	0:ALIVE OR DEAD TUMOR FREE		16.3067	0:LIVING	TCGA-D8-A1XS-01		Diploid		16.3067	0:CENSORED			TCGA-C8-A132-01	Diploid	EGFR: Diploid	RAC1: Diploid	14	0.0908
TCGA-D8-A1XT-01	Diploid	1.771	EGFR: Diploid		2.5226	RAC1: Amplification		0.6841	16.6354	0:ALIVE OR DEAD TUMOR FREE		16.6354	0:LIVING	TCGA-D8-A1XT-01		Diploid		16.6354	0:CENSORED			TCGA-C8-A133-01	Diploid	EGFR: Diploid	RAC1: Diploid	0	0.5273
TCGA-D8-A1XV-01	Diploid	-1.3939	EGFR: Diploid		-0.9795	RAC1: Diploid		0.3807	15.156	0:ALIVE OR DEAD TUMOR FREE		15.156	0:LIVING	TCGA-D8-A1XV-01		Diploid		15.156	0:CENSORED			TCGA-C8-A134-01	Diploid	EGFR: Diploid	RAC1: Diploid	8	0.0005
TCGA-D8-A1Y0-01	Diploid	0.7328	EGFR: Diploid		-0.4014	RAC1: Diploid		0.758	15.5176	0:ALIVE OR DEAD TUMOR FREE		15.5176	0:LIVING	TCGA-D8-A1Y0-01		Diploid		15.5176	0:CENSORED			TCGA-C8-A135-01	Diploid	EGFR: Diploid	RAC1: Diploid	20	0.0641
TCGA-D8-A1Y2-01	Diploid	-0.6539	EGFR: Diploid		0.6884	RAC1: Diploid		0.0109	14.2355	0:ALIVE OR DEAD TUMOR FREE		14.2355	0:LIVING	TCGA-D8-A1Y2-01		Diploid		14.2355	0:CENSORED			TCGA-C8-A137-01	Diploid	EGFR: Diploid	RAC1: Diploid	5	0.1268
TCGA-D8-A1Y3-01	Diploid	-2.5699	EGFR: Diploid		-0.8462	RAC1: Shallow Deletion		2.2763	14.1368	0:ALIVE OR DEAD TUMOR FREE		14.1368	0:LIVING	TCGA-D8-A1Y3-01		Diploid		14.1368	0:CENSORED			TCGA-C8-A1HE-01	Diploid	EGFR: Diploid	RAC1: Diploid	4	0.3623
TCGA-D8-A27E-01	Diploid	-1.1864	EGFR: Diploid		-0.8609	RAC1: Diploid		-0.8732	17.4245	0:ALIVE OR DEAD TUMOR FREE		17.4245	0:LIVING	TCGA-D8-A27E-01		Diploid		17.4245	0:CENSORED			TCGA-C8-A1HF-01	Diploid	EGFR: Diploid	RAC1: Diploid	24	0.2346
TCGA-D8-A27G-01	Diploid	-0.0914	EGFR: Diploid		0.0043	RAC1: Diploid		-0.5573	13.4464	0:ALIVE OR DEAD TUMOR FREE		13.4464	0:LIVING	TCGA-D8-A27G-01		Diploid		13.4464	0:CENSORED			TCGA-C8-A1HG-01	Diploid	EGFR: Diploid	RAC1: Shallow Deletion	16	0.1644
TCGA-D8-A27H-01	Diploid	1.2065	EGFR: Diploid		-0.6079	RAC1: Diploid		-1.6615	13.0519	0:ALIVE OR DEAD TUMOR FREE		13.0519	0:LIVING	TCGA-D8-A27H-01		Diploid		13.0519	0:CENSORED			TCGA-C8-A1HJ-01	Diploid	EGFR: Diploid	RAC1: Diploid	8	0.0003
TCGA-D8-A27I-01	Diploid	1.0127	EGFR: Diploid		-0.5668	RAC1: Gain		-0.3156	14.4327	0:ALIVE OR DEAD TUMOR FREE		14.4327	0:LIVING	TCGA-D8-A27I-01		Diploid		14.4327	0:CENSORED			TCGA-C8-A1HK-01	Diploid	EGFR: Diploid	RAC1: Diploid	25	0.1605
TCGA-D8-A27L-01	Diploid	0.5695	EGFR: Diploid		-0.8585	RAC1: Diploid		-0.7309	16.4053	0:ALIVE OR DEAD TUMOR FREE		16.4053	0:LIVING	TCGA-D8-A27L-01		Diploid		16.4053	0:CENSORED			TCGA-C8-A1HL-01	Diploid	EGFR: Diploid	RAC1: Diploid	12	0.0149
TCGA-D8-A27N-01	Diploid	-0.4744	EGFR: Diploid		0.5013	RAC1: Diploid		-1.4497	17.0628	0:ALIVE OR DEAD TUMOR FREE		17.0628	0:LIVING	TCGA-D8-A27N-01		Diploid		17.0628	0:CENSORED			TCGA-C8-A1HN-01	Diploid	EGFR: Diploid	RAC1: Diploid	20	0.401
TCGA-D8-A27P-01	Diploid	0.5001	EGFR: Diploid		-0.9312	RAC1: Diploid		-0.9862	1.61094	0:ALIVE OR DEAD TUMOR FREE		1.61094	0:LIVING	TCGA-D8-A27P-01		Diploid		1.61094	0:CENSORED			TCGA-C8-A1HO-01	Diploid	EGFR: Diploid	RAC1: Diploid	5	0
TCGA-D8-A27R-01	Diploid	-0.7867	EGFR: Diploid		0.6913	RAC1: Diploid		0.1145	10.093	0:ALIVE OR DEAD TUMOR FREE		10.093	0:LIVING	TCGA-D8-A27R-01		Diploid		10.093	0:CENSORED			TCGA-C8-A26V-01	Diploid	EGFR: Diploid	RAC1: Diploid	4	0.0894
TCGA-D8-A27T-01	Diploid	0.3124	EGFR: Diploid		-0.6617	RAC1: Diploid		0.1383	13.0848	0:ALIVE OR DEAD TUMOR FREE		13.0848	0:LIVING	TCGA-D8-A27T-01		Diploid		13.0848	0:CENSORED			TCGA-C8-A26W-01	Diploid	EGFR: Diploid	RAC1: Diploid	7	0.1798
TCGA-D8-A27V-01	Diploid	1.2335	EGFR: Diploid		-0.909	RAC1: Diploid		-0.854	12.5259	0:ALIVE OR DEAD TUMOR FREE		12.5259	0:LIVING	TCGA-D8-A27V-01		Diploid		12.5259	0:CENSORED			TCGA-C8-A273-01	Diploid	EGFR: Diploid	RAC1: Diploid	7	0.1891
TCGA-D8-A27W-01	Diploid	-0.3209	EGFR: Diploid		-0.9344	RAC1: Diploid		-0.3932	12.2629	0:ALIVE OR DEAD TUMOR FREE		12.2629	0:LIVING	TCGA-D8-A27W-01		Diploid		12.2629	0:CENSORED			TCGA-C8-A275-01	Diploid	EGFR: Diploid	RAC1: Diploid	5	0.0007
TCGA-D8-A4Z1-01	Diploid	0.9623	EGFR: Diploid		-1.3683	RAC1: Diploid		-1.6549	21.6655	0:ALIVE OR DEAD TUMOR FREE		21.6655	0:LIVING	TCGA-D8-A4Z1-01		Diploid		21.6655	0:CENSORED			TCGA-C8-A278-01	Diploid	EGFR: Diploid	RAC1: Diploid	17	0.1393
TCGA-D8-A73U-01	Diploid	-0.4477	EGFR: Diploid		-0.3846	RAC1: Diploid		-1.701	16.1752	0:ALIVE OR DEAD TUMOR FREE		16.1752	0:LIVING	TCGA-D8-A73U-01		Diploid		16.1752	0:CENSORED			TCGA-C8-A27A-01	Diploid	EGFR: Diploid	RAC1: Diploid	16	0.4491
TCGA-D8-A73W-01	Diploid	-0.2898	EGFR: Diploid		-1.6756	RAC1: Diploid		-1.8395	12.6574	1:DEAD WITH TUMOR		12.6574	1:DECEASED	TCGA-D8-A73W-01		Diploid		0.690403	1:PROGRESSION			TCGA-C8-A3M8-01	Diploid	EGFR: Diploid	RAC1: Diploid	9	0.0757
TCGA-D8-A73X-01	Diploid	-0.6213	EGFR: Diploid		-1.0451	RAC1: Diploid		-0.187	25.2162	0:ALIVE OR DEAD TUMOR FREE		25.2162	0:LIVING	TCGA-D8-A73X-01		Diploid		25.2162	0:CENSORED			TCGA-C8-A8HP-01	Diploid	EGFR: Diploid	RAC1: Diploid	10	0.3342
TCGA-E2-A108-01	Diploid	0.8807	EGFR: Diploid		0.7748	RAC1: Gain		0.7347	27.5175	0:ALIVE OR DEAD TUMOR FREE		27.5175	0:LIVING	TCGA-E2-A108-01		Diploid		27.5175	0:CENSORED			TCGA-C8-A8HQ-01	Diploid	EGFR: Diploid	RAC1: Diploid	5	0.5344
TCGA-E2-A10A-01	Diploid	-1.2623	EGFR: Diploid		-0.0219	RAC1: Diploid		0.2131	40.405	0:ALIVE OR DEAD TUMOR FREE		40.405	0:LIVING	TCGA-E2-A10A-01		Diploid		2.46573	1:PROGRESSION			TCGA-C8-A8HR-01	Diploid	EGFR: Diploid	RAC1: Diploid	10	0.3504
TCGA-E2-A10E-01	Diploid	-0.128	EGFR: Diploid		0.1049	RAC1: Diploid		0.8715	28.438	0:ALIVE OR DEAD TUMOR FREE		28.438	0:LIVING	TCGA-E2-A10E-01		Diploid		28.438	0:CENSORED			TCGA-C8-A9FZ-01	Diploid	EGFR: Diploid	RAC1: Diploid	7	0.2971
TCGA-E2-A10F-01	Diploid	0.0758	EGFR: Diploid		-0.0847	RAC1: Diploid		-0.4955	28.8654	0:ALIVE OR DEAD TUMOR FREE		28.8654	0:LIVING	TCGA-E2-A10F-01		Diploid		28.8654	0:CENSORED			TCGA-D8-A13Y-01	Diploid	EGFR: Diploid	RAC1: Diploid	13	0.2697
TCGA-E2-A14O-01	Diploid	-1.6659	EGFR: Diploid		0.1649	RAC1: Diploid		1.5061	44.679	0:ALIVE OR DEAD TUMOR FREE		44.679	0:LIVING	TCGA-E2-A14O-01		Diploid		44.679	0:CENSORED			TCGA-D8-A13Z-01	Diploid	EGFR: Gain	RAC1: Diploid	27	0.5081
TCGA-E2-A14Q-01	Diploid	0.6651	EGFR: Diploid		0.6702	RAC1: Diploid		-0.5911	38.2352	0:ALIVE OR DEAD TUMOR FREE		38.2352	0:LIVING	TCGA-E2-A14Q-01		Diploid		38.2352	0:CENSORED			TCGA-D8-A140-01	Diploid	EGFR: Diploid	RAC1: Diploid	5	0.1483
TCGA-E2-A14S-01	Diploid	-1.5831	EGFR: Diploid		-0.4304	RAC1: Diploid		0.4672	33.1722	0:ALIVE OR DEAD TUMOR FREE		33.1722	0:LIVING	TCGA-E2-A14S-01		Diploid		33.1722	0:CENSORED			TCGA-D8-A141-01	Diploid	EGFR: Diploid	RAC1: Diploid	9	0.0053
TCGA-E2-A14U-01	Diploid	0.4111	EGFR: Diploid		-0.987	RAC1: Diploid		-0.9741	43.331	0:ALIVE OR DEAD TUMOR FREE		43.331	0:LIVING	TCGA-E2-A14U-01		Diploid		43.331	0:CENSORED			TCGA-D8-A145-01	Diploid	EGFR: Diploid	RAC1: Diploid	4	0.4432
TCGA-E2-A14X-01	Diploid	0.612	EGFR: Diploid		-0.1932	RAC1: Diploid		-0.4261	31.9558	0:ALIVE OR DEAD TUMOR FREE		31.9558	0:LIVING	TCGA-E2-A14X-01		Diploid		31.9558	0:CENSORED			TCGA-D8-A1JA-01	Diploid	EGFR: Diploid	RAC1: Diploid	6	0.2977
TCGA-E2-A14Y-01	Diploid	1.4355	EGFR: Diploid		0.5353	RAC1: Diploid		0.8174	69.3362	0:ALIVE OR DEAD TUMOR FREE		69.3362	0:LIVING	TCGA-E2-A14Y-01		Diploid		69.3362	0:CENSORED			TCGA-D8-A1JB-01	Diploid	EGFR: Diploid	RAC1: Amplification	8	0.2233
TCGA-E2-A150-01	Diploid	4.1409	EGFR: Amplification		-0.2121	RAC1: Diploid		-0.3654	63.6157	0:ALIVE OR DEAD TUMOR FREE		63.6157	0:LIVING	TCGA-E2-A150-01		Diploid		63.6157	0:CENSORED			TCGA-D8-A1JC-01	Diploid	EGFR: Diploid	RAC1: Diploid	14	0.1178
TCGA-E2-A155-01	Diploid	-0.9275	EGFR: Diploid		0.8303	RAC1: Diploid		0.0259	21.0409	0:ALIVE OR DEAD TUMOR FREE		21.0409	0:LIVING	TCGA-E2-A155-01		Diploid		21.0409	0:CENSORED			TCGA-D8-A1JH-01	Diploid	EGFR: Diploid	RAC1: Diploid	0	0.2475
TCGA-E2-A156-01	Diploid	-1.6236	EGFR: Diploid		-1.0541	RAC1: Diploid		0.2992	23.8682	0:ALIVE OR DEAD TUMOR FREE		23.8682	0:LIVING	TCGA-E2-A156-01		Diploid		23.8682	0:CENSORED			TCGA-D8-A1JI-01	Diploid	EGFR: Diploid	RAC1: Diploid	9	0.3587
TCGA-E2-A15C-01	Diploid	0.1386	EGFR: Diploid		-0.1723	RAC1: Diploid		-1.052	22.8162	0:ALIVE OR DEAD TUMOR FREE		22.8162	0:LIVING	TCGA-E2-A15C-01		Diploid		22.8162	0:CENSORED			TCGA-D8-A1JJ-01	Diploid	EGFR: Diploid	RAC1: Diploid	22	0.5135
TCGA-E2-A15F-01	Diploid	0.1919	EGFR: Diploid		0.0485	RAC1: Diploid		-0.4506	21.6326	0:ALIVE OR DEAD TUMOR FREE		21.6326	0:LIVING	TCGA-E2-A15F-01		Diploid		21.6326	0:CENSORED			TCGA-D8-A1JN-01	Diploid	EGFR: Diploid	RAC1: Gain	7	0.518
TCGA-E2-A15J-01	Diploid	-1.6048	EGFR: Diploid		-0.5596	RAC1: Diploid		-0.4078	53.9172	0:ALIVE OR DEAD TUMOR FREE		53.9172	0:LIVING	TCGA-E2-A15J-01		Diploid		53.9172	0:CENSORED			TCGA-D8-A1JP-01	Diploid	EGFR: Diploid	RAC1: Diploid	4	0.2376
TCGA-E2-A15K-01	Diploid	-0.8946	EGFR: Diploid		-0.56	RAC1: Diploid		-0.3027	9.041	0:ALIVE OR DEAD TUMOR FREE		9.041	0:LIVING	TCGA-E2-A15K-01		Diploid		9.041	0:CENSORED			TCGA-D8-A1JS-01	Diploid	EGFR: Gain	RAC1: Diploid	2	0.436
TCGA-E2-A15L-01	Diploid	-0.2445	EGFR: Diploid		-0.7568	RAC1: Diploid		0.2009	20.5806	0:ALIVE OR DEAD TUMOR FREE		20.5806	0:LIVING	TCGA-E2-A15L-01		Diploid		20.5806	0:CENSORED			TCGA-D8-A1JT-01	Diploid	EGFR: Diploid	RAC1: Diploid	18	0.3198
TCGA-E2-A15O-01	Diploid	-0.7492	EGFR: Diploid		-1.1048	RAC1: Diploid		-0.0175	50.794	0:ALIVE OR DEAD TUMOR FREE		50.794	0:LIVING	TCGA-E2-A15O-01		Diploid		39.7804	1:PROGRESSION			TCGA-D8-A1JU-01	Diploid	EGFR: Diploid	RAC1: Diploid	4	0.1835
TCGA-E2-A15P-01	Diploid	0.6549	EGFR: Diploid		-0.4025	RAC1: Diploid		-0.606	19.5614	0:ALIVE OR DEAD TUMOR FREE		19.5614	0:LIVING	TCGA-E2-A15P-01		Diploid		19.5614	0:CENSORED			TCGA-D8-A1X5-01	Diploid	EGFR: Diploid	RAC1: Diploid	20	0.3238
TCGA-E2-A15T-01	Diploid	-1.0819	EGFR: Diploid		-0.1781	RAC1: Diploid		-0.9107	51.3857	0:ALIVE OR DEAD TUMOR FREE		51.3857	0:LIVING	TCGA-E2-A15T-01		Diploid		51.3857	0:CENSORED			TCGA-D8-A1X6-01	Diploid	EGFR: Gain	RAC1: Gain	13	0.2254
TCGA-E2-A1B1-01	Diploid	1.066	EGFR: Diploid		0.4149	RAC1: Diploid		-0.4287	87.221	0:ALIVE OR DEAD TUMOR FREE		87.221	0:LIVING	TCGA-E2-A1B1-01		Diploid		87.221	0:CENSORED			TCGA-D8-A1X7-01	Diploid	EGFR: Diploid	RAC1: Diploid	4	0.2019
TCGA-E2-A1B4-01	Diploid	-1.4697	EGFR: Diploid		-0.9198	RAC1: Diploid		0.0834	33.0079	0:ALIVE OR DEAD TUMOR FREE		33.0079	1:DECEASED	TCGA-E2-A1B4-01		Diploid		33.0079	0:CENSORED			TCGA-D8-A1X8-01	Diploid	EGFR: Diploid	RAC1: Diploid	3	0.1661
TCGA-E2-A1B6-01	Diploid	-0.1362	EGFR: Diploid		1.1703	RAC1: Diploid		0.5	28.5038	0:ALIVE OR DEAD TUMOR FREE		28.5038	0:LIVING	TCGA-E2-A1B6-01		Diploid		28.5038	0:CENSORED			TCGA-D8-A1XC-01	Diploid	EGFR: Diploid	RAC1: Diploid	2	0.3008
TCGA-E2-A1BC-01	Diploid	0.7739	EGFR: Shallow Deletion		-0.2162	RAC1: Diploid		-0.8553	16.4711	0:ALIVE OR DEAD TUMOR FREE		16.4711	0:LIVING	TCGA-E2-A1BC-01		Diploid		16.4711	0:CENSORED			TCGA-D8-A1XD-01	Diploid	EGFR: Diploid	RAC1: Diploid	6	0.2516
TCGA-E2-A1IE-01	Diploid	-0.749	EGFR: Diploid		1.6571	RAC1: Gain		0.1629	77.6539	0:ALIVE OR DEAD TUMOR FREE		77.6539	0:LIVING	TCGA-E2-A1IE-01		Diploid		59.5062	1:PROGRESSION			TCGA-D8-A1XG-01	Diploid	EGFR: Diploid	RAC1: Diploid	4	0.0419
TCGA-E2-A1IF-01	Diploid	-0.5626	EGFR: Diploid		1.037	RAC1: Diploid		-0.4101	37.4133	0:ALIVE OR DEAD TUMOR FREE		37.4133	0:LIVING	TCGA-E2-A1IF-01		Diploid		37.4133	0:CENSORED			TCGA-D8-A1XJ-01	Diploid	EGFR: Diploid	RAC1: Diploid	14	0.2302
TCGA-E2-A1IG-01	Diploid	0.0449	EGFR: Diploid		0.0354	RAC1: Diploid		-0.5934	70.3554	0:ALIVE OR DEAD TUMOR FREE		70.3554	0:LIVING	TCGA-E2-A1IG-01		Diploid		70.3554	0:CENSORED			TCGA-D8-A1XM-01	Diploid	EGFR: Diploid	RAC1: Diploid	5	0.012
TCGA-E2-A1IK-01	Diploid	-0.7767	EGFR: Diploid		-0.1321	RAC1: Diploid		-1.259	59.1774	0:ALIVE OR DEAD TUMOR FREE		59.1774	0:LIVING	TCGA-E2-A1IK-01		Diploid		59.1774	0:CENSORED			TCGA-D8-A1XO-01	Diploid	EGFR: Diploid	RAC1: Diploid	7	0.6245
TCGA-E2-A1IL-01	Diploid	0.5527	EGFR: Diploid		-1.6488	RAC1: Diploid		-1.5278	3.87941	0:ALIVE OR DEAD TUMOR FREE		3.87941	0:LIVING	TCGA-E2-A1IL-01		Diploid		3.87941	0:CENSORED			TCGA-D8-A1XS-01	Diploid	EGFR: Diploid	RAC1: Diploid	8	0.947
TCGA-E2-A1IN-01	Diploid	-0.5472	EGFR: Diploid		-0.2613	RAC1: Diploid		0.0374	22.1915	0:ALIVE OR DEAD TUMOR FREE		22.1915	0:LIVING	TCGA-E2-A1IN-01		Diploid		22.1915	0:CENSORED			TCGA-D8-A1XT-01	Diploid	EGFR: Diploid	RAC1: Diploid	12	0.4986
TCGA-E2-A1IU-01	Diploid	0.1851	EGFR: Diploid		-0.552	RAC1: Diploid		-0.4205	11.0793	0:ALIVE OR DEAD TUMOR FREE		11.0793	0:LIVING	TCGA-E2-A1IU-01		Diploid		11.0793	0:CENSORED			TCGA-D8-A1XV-01	Diploid	EGFR: Diploid	RAC1: Diploid	1	0.2323
TCGA-E2-A1L6-01	Diploid	0.4674	EGFR: Diploid		-0.2988	RAC1: Diploid		0.2159	54.1802	0:ALIVE OR DEAD TUMOR FREE		54.1802	0:LIVING	TCGA-E2-A1L6-01		Diploid		54.1802	0:CENSORED			TCGA-D8-A1Y0-01	Diploid	EGFR: Diploid	RAC1: Diploid	10	0.049
TCGA-E2-A1L7-01	Diploid	0.3491	EGFR: Diploid		-2.1893	RAC1: Shallow Deletion		1.5973	60.361	0:ALIVE OR DEAD TUMOR FREE		60.361	0:LIVING	TCGA-E2-A1L7-01		Diploid		53.2268	1:PROGRESSION			TCGA-D8-A1Y2-01	Diploid	EGFR: Diploid	RAC1: Gain	12	0.5222
TCGA-E2-A1L8-01	Diploid	-0.5777	EGFR: Diploid		1.9113	RAC1: Diploid		0.9312	73.643	0:ALIVE OR DEAD TUMOR FREE		73.643	0:LIVING	TCGA-E2-A1L8-01		Diploid		73.643	0:CENSORED			TCGA-D8-A1Y3-01	Diploid	EGFR: Diploid	RAC1: Diploid	22	0.0845
TCGA-E2-A1LA-01	Diploid	-0.9615	EGFR: Diploid		0.1319	RAC1: Diploid		0.6542	24.5915	0:ALIVE OR DEAD TUMOR FREE		24.5915	0:LIVING	TCGA-E2-A1LA-01		Diploid		24.5915	0:CENSORED			TCGA-D8-A27E-01	Diploid	EGFR: Diploid	RAC1: Diploid	0	0.2448
TCGA-E2-A1LB-01	Diploid	1.1763	EGFR: Diploid		-1.148	RAC1: Diploid		-1.8358	75.8129	0:ALIVE OR DEAD TUMOR FREE		75.8129	0:LIVING	TCGA-E2-A1LB-01		Diploid		75.8129	0:CENSORED			TCGA-D8-A27G-01	Diploid	EGFR: Diploid	RAC1: Diploid	4	0.0338
TCGA-E2-A1LG-01	Diploid	2.5201	EGFR: Diploid		-1.2186	RAC1: Diploid		0.5617	50.0707	0:ALIVE OR DEAD TUMOR FREE		50.0707	0:LIVING	TCGA-E2-A1LG-01		Diploid		50.0707	0:CENSORED			TCGA-D8-A27H-01	Diploid	EGFR: Diploid	RAC1: Diploid	5	0.3667
TCGA-E2-A1LH-01	Diploid	0.3364	EGFR: Diploid		0.9671	RAC1: Diploid		-0.3281	106.75	0:ALIVE OR DEAD TUMOR FREE		106.75	0:LIVING	TCGA-E2-A1LH-01		Diploid		106.75	0:CENSORED			TCGA-D8-A27I-01	Diploid	EGFR: Diploid	RAC1: Diploid	12	0.0001
TCGA-E2-A1LK-01	Diploid	1.061	EGFR: Diploid		-0.7549	RAC1: Diploid		0.0462	8.74511	1:DEAD WITH TUMOR		8.74511	1:DECEASED	TCGA-E2-A1LK-01		Diploid		5.09583	1:PROGRESSION			TCGA-D8-A27L-01	Diploid	EGFR: Diploid	RAC1: Diploid	7	0.39
TCGA-E2-A2P5-01	Diploid	-0.922	EGFR: Diploid		-0.7601	RAC1: Diploid		0.7307	26.9915	1:DEAD WITH TUMOR		26.9915	1:DECEASED	TCGA-E2-A2P5-01		Diploid		19.6272	1:PROGRESSION			TCGA-D8-A27N-01	Diploid	EGFR: Diploid	RAC1: Shallow Deletion	8	0.4374
TCGA-E2-A2P6-01	Diploid	-1.2328	EGFR: Diploid		-0.0442	RAC1: Diploid		-0.7638	34.553	0:ALIVE OR DEAD TUMOR FREE		34.553	0:LIVING	TCGA-E2-A2P6-01		Diploid		34.553	0:CENSORED			TCGA-D8-A27P-01	Diploid	EGFR: Diploid	RAC1: Diploid	2	0.1263
TCGA-E2-A3DX-01	Diploid	1.0504	EGFR: Diploid		-1.2794	RAC1: Diploid		-1.7635	43.5612	0:ALIVE OR DEAD TUMOR FREE		43.5612	0:LIVING	TCGA-E2-A3DX-01		Diploid		43.5612	0:CENSORED			TCGA-D8-A27R-01	Diploid	EGFR: Diploid	RAC1: Diploid	21	0.4267
TCGA-E2-A576-01	Diploid	-2.0155	EGFR: Diploid		1.2092	RAC1: Diploid		0.0616	34.29	0:ALIVE OR DEAD TUMOR FREE		34.29	0:LIVING	TCGA-E2-A576-01		Diploid		34.29	0:CENSORED			TCGA-D8-A27T-01	Diploid	EGFR: Diploid	RAC1: Diploid	29	0.0619
TCGA-E9-A1N4-01	Diploid	0.0481	EGFR: Diploid		-0.6626	RAC1: Diploid		-0.3994	32.8764	0:ALIVE OR DEAD TUMOR FREE		32.8764	0:LIVING	TCGA-E9-A1N4-01		Diploid		32.8764	0:CENSORED			TCGA-D8-A27V-01	Diploid	EGFR: Diploid	RAC1: Diploid	13	0.4147
TCGA-E9-A1N5-01	Diploid	-0.0608	EGFR: Diploid		-0.1865	RAC1: Diploid		-0.7814	36.8215	0:ALIVE OR DEAD TUMOR FREE		36.8215	0:LIVING	TCGA-E9-A1N5-01		Diploid		36.8215	0:CENSORED			TCGA-D8-A27W-01	Diploid	EGFR: Diploid	RAC1: Diploid	34	0.1035
TCGA-E9-A1NC-01	Diploid	0.7013	EGFR: Diploid		-0.2106	RAC1: Diploid		0.6057	39.5503	0:ALIVE OR DEAD TUMOR FREE		39.5503	0:LIVING	TCGA-E9-A1NC-01		Diploid		39.5503	0:CENSORED			TCGA-D8-A4Z1-01	Diploid	EGFR: Diploid	RAC1: Diploid	1	0.631
TCGA-E9-A1NE-01	Diploid	1.0272	EGFR: Diploid		0.4734	RAC1: Diploid		0.8217	35.7695	0:ALIVE OR DEAD TUMOR FREE		35.7695	0:LIVING	TCGA-E9-A1NE-01		Diploid		35.7695	0:CENSORED			TCGA-D8-A73U-01	Diploid	EGFR: Diploid	RAC1: Diploid	12	0.3619
TCGA-E9-A1NG-01	Diploid	0.4015	EGFR: Diploid		0.6886	RAC1: Diploid		-0.4507	25.8408	0:ALIVE OR DEAD TUMOR FREE		25.8408	1:DECEASED	TCGA-E9-A1NG-01		Diploid		25.8408	0:CENSORED			TCGA-D8-A73W-01	Diploid	EGFR: Diploid	RAC1: Diploid	5	0.0853
TCGA-E9-A1NH-01	Diploid	0.1808	EGFR: Diploid		-0.2303	RAC1: Diploid		-0.4886	18.9368	0:ALIVE OR DEAD TUMOR FREE		18.9368	0:LIVING	TCGA-E9-A1NH-01		Diploid		18.9368	0:CENSORED			TCGA-D8-A73X-01	Diploid	EGFR: Diploid	RAC1: Diploid	5	0.1153
TCGA-E9-A1NI-01	Diploid	-0.4822	EGFR: Diploid		-0.4797	RAC1: Diploid		0.65	9.86291	0:ALIVE OR DEAD TUMOR FREE		9.86291	0:LIVING	TCGA-E9-A1NI-01		Diploid		9.86291	0:CENSORED			TCGA-E2-A108-01	Diploid	EGFR: Diploid	RAC1: Diploid	9	0.0566
TCGA-E9-A1R0-01	Diploid	0.085	EGFR: Diploid		-0.1675	RAC1: Diploid		0.2165	28.2737	0:ALIVE OR DEAD TUMOR FREE		28.2737	0:LIVING	TCGA-E9-A1R0-01		Diploid		28.2737	0:CENSORED			TCGA-E2-A10A-01	Diploid	EGFR: Diploid	RAC1: Diploid	6	0.148
TCGA-E9-A1R2-01	Diploid	-0.1766	EGFR: Diploid		0.0184	RAC1: Diploid		0.1863	34.9476	0:ALIVE OR DEAD TUMOR FREE		34.9476	0:LIVING	TCGA-E9-A1R2-01		Diploid		34.9476	0:CENSORED			TCGA-E2-A10E-01	Diploid	EGFR: Diploid	RAC1: Diploid	5	0.1533
TCGA-E9-A1R5-01	Diploid	-0.3265	EGFR: Diploid		-1.5251	RAC1: Diploid		0.9107	3.02462	0:ALIVE OR DEAD TUMOR FREE		3.02462	0:LIVING	TCGA-E9-A1R5-01		Diploid		3.02462	0:CENSORED			TCGA-E2-A10F-01	Diploid	EGFR: Diploid	RAC1: Diploid	6	0.3525
TCGA-E9-A1R6-01	Diploid	-1.4371	EGFR: Diploid		-0.9582	RAC1: Diploid		0.0795	11.1451	0:ALIVE OR DEAD TUMOR FREE		11.1451	0:LIVING	TCGA-E9-A1R6-01		Diploid		11.1451	0:CENSORED			TCGA-E2-A14O-01	Diploid	EGFR: Diploid	RAC1: Diploid	32	0.1667
TCGA-E9-A1RD-01	Diploid	-0.8414	EGFR: Diploid		-0.2219	RAC1: Diploid		-0.8452	1.1178	0:ALIVE OR DEAD TUMOR FREE		1.1178	0:LIVING	TCGA-E9-A1RD-01		Diploid		1.1178	0:CENSORED			TCGA-E2-A14Q-01	Diploid	EGFR: Diploid	RAC1: Diploid	8	0.2323
TCGA-E9-A1RG-01	Diploid	-1.7335	EGFR: Gain		0.5231	RAC1: Gain		0.6769	21.271	0:ALIVE OR DEAD TUMOR FREE		21.271	0:LIVING	TCGA-E9-A1RG-01		Diploid		21.271	0:CENSORED			TCGA-E2-A14S-01	Diploid	EGFR: Diploid	RAC1: Diploid	8	0.2212
TCGA-E9-A1RH-01	Diploid	2.7808	EGFR: Diploid		0.1781	RAC1: Diploid		1.7101	46.5858	0:ALIVE OR DEAD TUMOR FREE		46.5858	0:LIVING	TCGA-E9-A1RH-01		Diploid		46.5858	0:CENSORED			TCGA-E2-A14U-01	Diploid	EGFR: Diploid	RAC1: Amplification	3	0.3942
TCGA-E9-A1RI-01	Diploid	0.0254	EGFR: Diploid		0.3413	RAC1: Diploid		-0.305	47.6378	0:ALIVE OR DEAD TUMOR FREE		47.6378	0:LIVING	TCGA-E9-A1RI-01		Diploid		47.6378	0:CENSORED			TCGA-E2-A14X-01	Diploid	EGFR: Diploid	RAC1: Diploid	27	0.0342
TCGA-E9-A227-01	Diploid	-0.0868	EGFR: Diploid		-0.1849	RAC1: Diploid		-0.4667	32.0544	0:ALIVE OR DEAD TUMOR FREE		32.0544	0:LIVING	TCGA-E9-A227-01		Diploid		32.0544	0:CENSORED			TCGA-E2-A14Y-01	Diploid	EGFR: Diploid	RAC1: Diploid	6	0.3854
TCGA-E9-A228-01	Diploid	-0.9038	EGFR: Diploid		-0.4453	RAC1: Diploid		0.707	42.2461	0:ALIVE OR DEAD TUMOR FREE		42.2461	0:LIVING	TCGA-E9-A228-01		Diploid		42.2461	0:CENSORED			TCGA-E2-A150-01	Diploid	EGFR: Diploid	RAC1: Diploid	16	0.3094
TCGA-E9-A229-01	Diploid	0.2989	EGFR: Diploid		-0.2519	RAC1: Diploid		-1.2088	37.7421	0:ALIVE OR DEAD TUMOR FREE		37.7421	0:LIVING	TCGA-E9-A229-01		Diploid		37.7421	0:CENSORED			TCGA-E2-A155-01	Diploid	EGFR: Diploid	RAC1: Shallow Deletion	8	0.612
TCGA-E9-A22A-01	Diploid	-0.2597	EGFR: Diploid		1.7007	RAC1: Diploid		-0.0598	39.09	0:ALIVE OR DEAD TUMOR FREE		39.09	0:LIVING	TCGA-E9-A22A-01		Diploid		39.09	0:CENSORED			TCGA-E2-A156-01	Diploid	EGFR: Diploid	RAC1: Diploid	2	0.0001
TCGA-E9-A22D-01	Diploid	-1.4514	EGFR: Gain		0.2759	RAC1: Diploid		0.1768	41.0297	0:ALIVE OR DEAD TUMOR FREE		41.0297	0:LIVING	TCGA-E9-A22D-01		Diploid		41.0297	0:CENSORED			TCGA-E2-A15C-01	Diploid	EGFR: Diploid	RAC1: Diploid	9	0.1084
TCGA-E9-A22H-01	Diploid	-0.9088	EGFR: Diploid		-0.1847	RAC1: Diploid		0.9009	40.5037	0:ALIVE OR DEAD TUMOR FREE		40.5037	0:LIVING	TCGA-E9-A22H-01		Diploid		40.5037	0:CENSORED			TCGA-E2-A15F-01	Diploid	EGFR: Diploid	RAC1: Diploid	9	0.4824
TCGA-E9-A243-01	Diploid	0.4715	EGFR: Diploid		-0.3148	RAC1: Diploid		1.1528	20.1203	0:ALIVE OR DEAD TUMOR FREE		20.1203	0:LIVING	TCGA-E9-A243-01		Diploid		10.0273	1:PROGRESSION			TCGA-E2-A15J-01	Diploid	EGFR: Diploid	RAC1: Gain	5	0.0458
TCGA-E9-A245-01	Diploid	-0.7634	EGFR: Diploid		-0.4793	RAC1: Diploid		-0.9173	0.854785	0:ALIVE OR DEAD TUMOR FREE		0.854785	0:LIVING	TCGA-E9-A245-01		Diploid		0.854785	0:CENSORED			TCGA-E2-A15K-01	Diploid	EGFR: Diploid	RAC1: Diploid	6	0.1113
TCGA-E9-A248-01	Diploid	0.3531	EGFR: Diploid		0.9966	RAC1: Diploid		0.259	1.9397	0:ALIVE OR DEAD TUMOR FREE		1.9397	0:LIVING	TCGA-E9-A248-01		Diploid		1.9397	0:CENSORED			TCGA-E2-A15L-01	Diploid	EGFR: Diploid	RAC1: Diploid	3	0.2527
TCGA-E9-A2JS-01	Diploid	-0.8692	EGFR: Diploid		-0.8307	RAC1: Diploid		-0.2683	29.7202	1:DEAD WITH TUMOR		29.7202	1:DECEASED	TCGA-E9-A2JS-01		Diploid		17.2272	1:PROGRESSION			TCGA-E2-A15O-01	Diploid	EGFR: Diploid	RAC1: Diploid	11	0.0485
TCGA-E9-A2JT-01	Diploid	0.567	EGFR: Diploid		-2.0127	RAC1: Diploid		-1.3203	9.46839	0:ALIVE OR DEAD TUMOR FREE		9.46839	0:LIVING	TCGA-E9-A2JT-01		Diploid		9.46839	0:CENSORED			TCGA-E2-A15P-01	Diploid	EGFR: Diploid	RAC1: Diploid	6	0.3549
TCGA-E9-A3Q9-01	Diploid	-0.1164	EGFR: Diploid		-0.2804	RAC1: Diploid		-0.9186	32.9092	0:ALIVE OR DEAD TUMOR FREE		32.9092	0:LIVING	TCGA-E9-A3Q9-01		Diploid		32.9092	0:CENSORED			TCGA-E2-A15T-01	Diploid	EGFR: Diploid	RAC1: Diploid	5	0.1924
TCGA-E9-A3QA-01	Diploid	1.0308	EGFR: Diploid		-0.3004	RAC1: Diploid		-0.2229	30.1805	0:ALIVE OR DEAD TUMOR FREE		30.1805	0:LIVING	TCGA-E9-A3QA-01		Diploid		30.1805	0:CENSORED			TCGA-E2-A1B1-01	Diploid	EGFR: Diploid	RAC1: Diploid	2	0.3774
TCGA-E9-A5FK-01	Diploid	-0.9419	EGFR: Diploid		0.7442	RAC1: Diploid		-0.4032	26.6956	0:ALIVE OR DEAD TUMOR FREE		26.6956	0:LIVING	TCGA-E9-A5FK-01		Diploid		26.6956	0:CENSORED			TCGA-E2-A1B4-01	Diploid	EGFR: Diploid	RAC1: Diploid	2	0.4452
TCGA-E9-A5FL-01	Diploid	0.753	EGFR: Diploid		-1.4266	RAC1: Shallow Deletion		-1.5691	0.789032	0:ALIVE OR DEAD TUMOR FREE		0.789032	0:LIVING	TCGA-E9-A5FL-01		Diploid		0.789032	0:CENSORED			TCGA-E2-A1BC-01	Diploid	EGFR: Diploid	RAC1: Diploid	7	0.0031
TCGA-E9-A5UO-01	Diploid	-1.7352	EGFR: Diploid		-1.3641	RAC1: Diploid		-1.4012	25.8079	0:ALIVE OR DEAD TUMOR FREE		25.8079	0:LIVING	TCGA-E9-A5UO-01		Diploid		25.8079	0:CENSORED			TCGA-E2-A1IE-01	Diploid	EGFR: Diploid	RAC1: Diploid	5	0.0535
TCGA-E9-A6HE-01	Diploid	-1.2923	EGFR: Diploid		0.9307	RAC1: Diploid		-0.0846	27.8463	0:ALIVE OR DEAD TUMOR FREE		27.8463	0:LIVING	TCGA-E9-A6HE-01		Diploid		27.8463	0:CENSORED			TCGA-E2-A1IF-01	Diploid	EGFR: Diploid	RAC1: Diploid	6	0.1276
TCGA-EW-A1IW-01	Diploid	0.3051	EGFR: Diploid		-0.2032	RAC1: Diploid		0.4603	12.1971	0:ALIVE OR DEAD TUMOR FREE		12.1971	0:LIVING	TCGA-EW-A1IW-01		Diploid		12.1971	0:CENSORED			TCGA-E2-A1IG-01	Diploid	EGFR: Diploid	RAC1: Diploid	4	0.0989
TCGA-EW-A1IX-01	Diploid	0.2655	EGFR: Diploid		-0.7676	RAC1: Diploid		-1.1102	39.7146	0:ALIVE OR DEAD TUMOR FREE		39.7146	0:LIVING	TCGA-EW-A1IX-01		Diploid		39.7146	0:CENSORED			TCGA-E2-A1IK-01	Diploid	EGFR: Diploid	RAC1: Gain	0	0.0338
TCGA-EW-A1IZ-01	Diploid	-0.7825	EGFR: Diploid		0.0079	RAC1: Diploid		-0.3758	18.2135	0:ALIVE OR DEAD TUMOR FREE		18.2135	0:LIVING	TCGA-EW-A1IZ-01		Diploid		18.2135	0:CENSORED			TCGA-E2-A1IL-01	Diploid	EGFR: Diploid	RAC1: Diploid	6	0.2109
TCGA-EW-A1J1-01	Diploid	-1.1318	EGFR: Diploid		0.4062	RAC1: Diploid		1.3656	18.9039	0:ALIVE OR DEAD TUMOR FREE		18.9039	0:LIVING	TCGA-EW-A1J1-01		Diploid		18.9039	0:CENSORED			TCGA-E2-A1IN-01	Diploid	EGFR: Diploid	RAC1: Diploid	20	0.1522
TCGA-EW-A1J2-01	Diploid	0.8459	EGFR: Diploid		-0.4261	RAC1: Diploid		-0.8178	13.2492	0:ALIVE OR DEAD TUMOR FREE		13.2492	0:LIVING	TCGA-EW-A1J2-01		Diploid		13.2492	0:CENSORED			TCGA-E2-A1IU-01	Diploid	EGFR: Diploid	RAC1: Diploid	3	0.1319
TCGA-EW-A1J3-01	Diploid	-0.7067	EGFR: Diploid		0.5337	RAC1: Diploid		1.4269	16.5697	0:ALIVE OR DEAD TUMOR FREE		16.5697	0:LIVING	TCGA-EW-A1J3-01		Diploid		16.5697	0:CENSORED			TCGA-E2-A1L6-01	Diploid	EGFR: Diploid	RAC1: Diploid	5	0.7348
TCGA-EW-A1J5-01	Diploid	0.0991	EGFR: Diploid		-0.5642	RAC1: Diploid		-0.3871	15.682	0:ALIVE OR DEAD TUMOR FREE		15.682	0:LIVING	TCGA-EW-A1J5-01		Diploid		15.682	0:CENSORED			TCGA-E2-A1L7-01	Diploid	EGFR: Diploid	RAC1: Diploid	6	0.1835
TCGA-EW-A1OV-01	Diploid	-0.2716	EGFR: Diploid		-0.2604	RAC1: Diploid		0.8233	25.9394	0:ALIVE OR DEAD TUMOR FREE		25.9394	0:LIVING	TCGA-EW-A1OV-01		Diploid		25.9394	0:CENSORED			TCGA-E2-A1L8-01	Diploid	EGFR: Diploid	RAC1: Diploid	20	0.2502
TCGA-EW-A1OX-01	Diploid	-0.5095	EGFR: Diploid		-0.7206	RAC1: Diploid		-1.977	29.9504	0:ALIVE OR DEAD TUMOR FREE		29.9504	0:LIVING	TCGA-EW-A1OX-01		Diploid		29.9504	0:CENSORED			TCGA-E2-A1LA-01	Diploid	EGFR: Diploid	RAC1: Diploid	3	0
TCGA-EW-A1OY-01	Diploid	-0.8799	EGFR: Gain		-0.2541	RAC1: Diploid		0.4125	29.8517	0:ALIVE OR DEAD TUMOR FREE		29.8517	0:LIVING	TCGA-EW-A1OY-01		Diploid		29.8517	0:CENSORED			TCGA-E2-A1LB-01	Diploid	EGFR: Diploid	RAC1: Diploid	1	0.332
TCGA-EW-A1P1-01	Diploid	1.2395	EGFR: Diploid		0.2751	RAC1: Diploid		-0.6547	39.7804	0:ALIVE OR DEAD TUMOR FREE		39.7804	0:LIVING	TCGA-EW-A1P1-01		Diploid		33.3366	1:PROGRESSION			TCGA-E2-A1LG-01	Diploid	EGFR: Diploid	RAC1: Diploid	19	0.2263
TCGA-EW-A1P6-01	Diploid	-0.6382	EGFR: Diploid		-0.435	RAC1: Diploid		0.6525	18.4765	0:ALIVE OR DEAD TUMOR FREE		18.4765	0:LIVING	TCGA-EW-A1P6-01		Diploid		18.4765	0:CENSORED			TCGA-E2-A1LH-01	Diploid	EGFR: Amplification	RAC1: Diploid	18	0.671
TCGA-EW-A1P7-01	Diploid	1.0289	EGFR: Diploid		0.028	RAC1: Diploid		-1.7854	30.0819	0:ALIVE OR DEAD TUMOR FREE		30.0819	0:LIVING	TCGA-EW-A1P7-01		Diploid		23.9669	1:PROGRESSION			TCGA-E2-A1LK-01	Diploid	EGFR: Diploid	RAC1: Diploid	16	0.2209
TCGA-EW-A1PA-01	Diploid	0.2949	EGFR: Gain		0.7937	RAC1: Gain		-0.0334	18.9039	0:ALIVE OR DEAD TUMOR FREE		18.9039	0:LIVING	TCGA-EW-A1PA-01		Diploid		18.9039	0:CENSORED			TCGA-E2-A2P5-01	Diploid	EGFR: Diploid	RAC1: Diploid	26	0.0482
TCGA-EW-A1PD-01	Diploid	0.3278	EGFR: Diploid		-0.608	RAC1: Diploid		-1.029	13.9396	0:ALIVE OR DEAD TUMOR FREE		13.9396	0:LIVING	TCGA-EW-A1PD-01		Diploid		13.9396	0:CENSORED			TCGA-E2-A2P6-01	Diploid	EGFR: Diploid	RAC1: Diploid	6	0.1347
TCGA-EW-A1PE-01	Diploid	-0.2898	EGFR: Diploid		-0.7791	RAC1: Diploid		-0.8614	10.5204	0:ALIVE OR DEAD TUMOR FREE		10.5204	0:LIVING	TCGA-EW-A1PE-01		Diploid		10.5204	0:CENSORED			TCGA-E2-A3DX-01	Diploid	EGFR: Diploid	RAC1: Diploid	2	0.2419
TCGA-EW-A1PF-01	Diploid	0.717	EGFR: Diploid		-0.7041	RAC1: Diploid		-0.8804	14.4327	0:ALIVE OR DEAD TUMOR FREE		14.4327	0:LIVING	TCGA-EW-A1PF-01		Diploid		14.4327	0:CENSORED			TCGA-E2-A576-01	Diploid	EGFR: Diploid	RAC1: Diploid	10	0.1094
TCGA-EW-A1PG-01	Diploid	1.6031	EGFR: Diploid		0.2381	RAC1: Diploid		-0.5816	34.553	0:ALIVE OR DEAD TUMOR FREE		34.553	0:LIVING	TCGA-EW-A1PG-01		Diploid		34.553	0:CENSORED			TCGA-E9-A1N4-01	Diploid	EGFR: Diploid	RAC1: Diploid	6	0.1946
TCGA-EW-A1PH-01	Diploid	1.3143	EGFR: Gain		-0.4534	RAC1: Diploid		1.6328	19.9559	0:ALIVE OR DEAD TUMOR FREE		19.9559	0:LIVING	TCGA-EW-A1PH-01		Diploid		19.9559	0:CENSORED			TCGA-E9-A1N5-01	Diploid	EGFR: Diploid	RAC1: Diploid	7	0.1145
TCGA-EW-A2FR-01	Diploid	0.631	EGFR: Diploid		0.1133	RAC1: Diploid		0.3035	55.0021	0:ALIVE OR DEAD TUMOR FREE		55.0021	0:LIVING	TCGA-EW-A2FR-01		Diploid		55.0021	0:CENSORED			TCGA-E9-A1NC-01	Diploid	EGFR: Diploid	RAC1: Diploid	5	0.2935
TCGA-EW-A2FS-01	Diploid	-0.4261	EGFR: Diploid		1.1827	RAC1: Diploid		0.0405	52.7337	0:ALIVE OR DEAD TUMOR FREE		52.7337	0:LIVING	TCGA-EW-A2FS-01		Diploid		52.7337	0:CENSORED			TCGA-E9-A1NE-01	Diploid	EGFR: Diploid	RAC1: Diploid	4	0.1936
TCGA-EW-A2FV-01	Diploid	0.5839	EGFR: Diploid		1.1755	RAC1: Diploid		-0.1776	25.9066	0:ALIVE OR DEAD TUMOR FREE		25.9066	0:LIVING	TCGA-EW-A2FV-01		Diploid		25.9066	0:CENSORED			TCGA-E9-A1NG-01	Diploid	EGFR: Diploid	RAC1: Diploid	5	0.1639
TCGA-EW-A2FW-01	Diploid	-1.2537	EGFR: Diploid		0.2946	RAC1: Diploid		0.8137	22.0929	0:ALIVE OR DEAD TUMOR FREE		22.0929	0:LIVING	TCGA-EW-A2FW-01		Diploid		22.0929	0:CENSORED			TCGA-E9-A1NH-01	Diploid	EGFR: Diploid	RAC1: Diploid	19	0.0269
TCGA-EW-A3E8-01	Diploid	-0.4889	EGFR: Diploid		-0.708	RAC1: Diploid		-0.3047	34.027	0:ALIVE OR DEAD TUMOR FREE		34.027	0:LIVING	TCGA-EW-A3E8-01		Diploid		34.027	0:CENSORED			TCGA-E9-A1NI-01	Diploid	EGFR: Diploid	RAC1: Diploid	22	0.0302
TCGA-EW-A3U0-01	Diploid	0.561	EGFR: Diploid		-1.7713	RAC1: Diploid		-0.1524	17.4902	0:ALIVE OR DEAD TUMOR FREE		17.4902	0:LIVING	TCGA-EW-A3U0-01		Diploid		17.4902	0:CENSORED			TCGA-E9-A1R0-01	Diploid	EGFR: Diploid	RAC1: Diploid	5	0.0002
TCGA-EW-A424-01	Diploid	-0.5235	EGFR: Diploid		-0.0081	RAC1: Diploid		0.5647	23.5066	0:ALIVE OR DEAD TUMOR FREE		23.5066	0:LIVING	TCGA-EW-A424-01		Diploid		23.5066	0:CENSORED			TCGA-E9-A1R2-01	Diploid	EGFR: Shallow Deletion	RAC1: Diploid	7	0.1381
TCGA-EW-A6S9-01	Diploid	0.284	EGFR: Diploid		0.3957	RAC1: Diploid		-0.6933	15.2218	0:ALIVE OR DEAD TUMOR FREE		15.2218	0:LIVING	TCGA-EW-A6S9-01		Diploid		15.2218	0:CENSORED			TCGA-E9-A1R5-01	Diploid	EGFR: Diploid	RAC1: Gain	10	0.2631
TCGA-EW-A6SC-01	Diploid	0.207	EGFR: Diploid		-0.6447	RAC1: Diploid		0.4912	31.2983	0:ALIVE OR DEAD TUMOR FREE		31.2983	0:LIVING	TCGA-EW-A6SC-01		Diploid		31.2983	0:CENSORED			TCGA-E9-A1R6-01	Diploid	EGFR: Diploid	RAC1: Diploid	21	0.118
TCGA-GM-A2D9-01	Diploid	-1.0021	EGFR: Diploid		-0.5589	RAC1: Diploid		-1.0728	59.5719	1:DEAD WITH TUMOR		59.5719	1:DECEASED	TCGA-GM-A2D9-01		Diploid		17.6217	1:PROGRESSION			TCGA-E9-A1RD-01	Diploid	EGFR: Diploid	RAC1: Diploid	12	0.1263
TCGA-GM-A2DA-01	Diploid	-0.1241	EGFR: Diploid		-0.1601	RAC1: Diploid		-0.6686	216.754	1:DEAD WITH TUMOR		216.754	1:DECEASED	TCGA-GM-A2DA-01		Diploid		99.0893	1:PROGRESSION			TCGA-E9-A1RG-01	Diploid	EGFR: Diploid	RAC1: Diploid	20	0
TCGA-GM-A2DK-01	Diploid	-0.528	EGFR: Diploid		2.4743	RAC1: Diploid		-0.7808	86.958	0:ALIVE OR DEAD TUMOR FREE		86.958	0:LIVING	TCGA-GM-A2DK-01		Diploid		86.958	0:CENSORED			TCGA-E9-A1RH-01	Diploid	EGFR: Diploid	RAC1: Diploid	23	0.1685
TCGA-GM-A2DM-01	Diploid	-1.4998	EGFR: Diploid		-0.6681	RAC1: Diploid		-1.3346	106.059	0:ALIVE OR DEAD TUMOR FREE		106.059	0:LIVING	TCGA-GM-A2DM-01		Diploid		106.059	0:CENSORED			TCGA-E9-A1RI-01	Diploid	EGFR: Diploid	RAC1: Diploid	6	0.449
TCGA-GM-A2DN-01	Diploid	0.0265	EGFR: Diploid		-0.2473	RAC1: Diploid		-0.1534	101.621	0:ALIVE OR DEAD TUMOR FREE		101.621	0:LIVING	TCGA-GM-A2DN-01		Diploid		101.621	0:CENSORED			TCGA-E9-A227-01	Diploid	EGFR: Diploid	RAC1: Diploid	2	0.0515
TCGA-GM-A2DO-01	Diploid	-1.1962	EGFR: Diploid		-1.0692	RAC1: Diploid		0.3126	85.347	0:ALIVE OR DEAD TUMOR FREE		85.347	0:LIVING	TCGA-GM-A2DO-01		Diploid		85.347	0:CENSORED			TCGA-E9-A228-01	Diploid	EGFR: Diploid	RAC1: Diploid	3	0.1288
TCGA-GM-A3NW-01	Diploid	-0.6404	EGFR: Diploid		-0.9956	RAC1: Diploid		-0.4157	110.497	0:ALIVE OR DEAD TUMOR FREE		110.497	0:LIVING	TCGA-GM-A3NW-01		Diploid		110.497	0:CENSORED			TCGA-E9-A229-01	Diploid	EGFR: Diploid	RAC1: Shallow Deletion	4	0.4586
TCGA-GM-A3NY-01	Diploid	-0.6776	EGFR: Diploid		-0.144	RAC1: Diploid		-0.1149	38.2023	0:ALIVE OR DEAD TUMOR FREE		38.2023	0:LIVING	TCGA-GM-A3NY-01		Diploid		38.2023	0:CENSORED			TCGA-E9-A22A-01	Diploid	EGFR: Diploid	RAC1: Diploid	9	0.1645
TCGA-GM-A3XG-01	Diploid	0.1272	EGFR: Diploid		-0.0572	RAC1: Diploid		-0.7223	43.7255	0:ALIVE OR DEAD TUMOR FREE		43.7255	0:LIVING	TCGA-GM-A3XG-01		Diploid		43.7255	0:CENSORED			TCGA-E9-A22D-01	Diploid	EGFR: Diploid	RAC1: Diploid	16	0.3391
TCGA-GM-A4E0-01	Diploid	0.0934	EGFR: Diploid		0.1799	RAC1: Diploid		-1.3823	72.0321	0:ALIVE OR DEAD TUMOR FREE		72.0321	0:LIVING	TCGA-GM-A4E0-01		Diploid		72.0321	0:CENSORED			TCGA-E9-A22H-01	Diploid	EGFR: Diploid	RAC1: Diploid	4	0.1072
TCGA-GM-A5PV-01	Diploid	-0.6072	EGFR: Diploid		-0.4549	RAC1: Diploid		0.4322	13.5451	0:ALIVE OR DEAD TUMOR FREE		13.5451	0:LIVING	TCGA-GM-A5PV-01		Diploid		13.5451	0:CENSORED			TCGA-E9-A243-01	Diploid	EGFR: Diploid	RAC1: Diploid	21	0.5605
TCGA-GM-A5PX-01	Diploid	-1.0373	EGFR: Diploid		0.122	RAC1: Diploid		-0.2096	18.1149	0:ALIVE OR DEAD TUMOR FREE		18.1149	0:LIVING	TCGA-GM-A5PX-01		Diploid		18.1149	0:CENSORED			TCGA-E9-A245-01	Diploid	EGFR: Diploid	RAC1: Diploid	1	0.1889
TCGA-HN-A2OB-01	Diploid	1.0781	EGFR: Diploid		-0.9885	RAC1: Diploid		-1.2014	62.4651	1:DEAD WITH TUMOR		62.4651	1:DECEASED	TCGA-HN-A2OB-01		Diploid		50.7282	1:PROGRESSION			TCGA-E9-A248-01	Diploid	EGFR: Diploid	RAC1: Diploid	15	0.3805
TCGA-JL-A3YX-01	Diploid	-0.5416	EGFR: Diploid		0.2686	RAC1: Diploid		0.6486	11.5725	0:ALIVE OR DEAD TUMOR FREE		11.5725	0:LIVING	TCGA-JL-A3YX-01		Diploid		11.5725	0:CENSORED			TCGA-E9-A2JS-01	Diploid	EGFR: Diploid	RAC1: Diploid	15	0.6636
TCGA-LD-A66U-01	Diploid	-0.9039	EGFR: Diploid		-0.2328	RAC1: Diploid		-0.366	21.2381	0:ALIVE OR DEAD TUMOR FREE		21.2381	0:LIVING	TCGA-LD-A66U-01		Diploid		21.2381	0:CENSORED			TCGA-E9-A2JT-01	Diploid	EGFR: Diploid	RAC1: Diploid	0	0.1405
TCGA-LD-A74U-01	Diploid	0.4322	EGFR: Diploid		-0.7472	RAC1: Diploid		-1.3372	13.2163	0:ALIVE OR DEAD TUMOR FREE		13.2163	0:LIVING	TCGA-LD-A74U-01		Diploid		13.2163	0:CENSORED			TCGA-E9-A3Q9-01	Diploid	EGFR: Diploid	RAC1: Diploid	0	0.0199
TCGA-LD-A7W6-01	Diploid	0.4518	EGFR: Diploid		-1.493	RAC1: Diploid		-0.5413	13.282	0:ALIVE OR DEAD TUMOR FREE		13.282	0:LIVING	TCGA-LD-A7W6-01		Diploid		13.282	0:CENSORED			TCGA-E9-A3QA-01	Diploid	EGFR: Diploid	RAC1: Diploid	6	0.3103
TCGA-LL-A441-01	Diploid	0.8695	EGFR: Diploid		-1.7255	RAC1: Diploid		-0.6033	32.7448	0:ALIVE OR DEAD TUMOR FREE		32.7448	0:LIVING	TCGA-LL-A441-01		Diploid		32.7448	0:CENSORED			TCGA-E9-A5FL-01	Diploid	EGFR: Diploid	RAC1: Diploid	20	0.1888
TCGA-LL-A442-01	Diploid	-1.4208	EGFR: Diploid		-1.4312	RAC1: Diploid		0.0209	29.2271	0:ALIVE OR DEAD TUMOR FREE		29.2271	0:LIVING	TCGA-LL-A442-01		Diploid		29.2271	0:CENSORED			TCGA-E9-A5UO-01	Diploid	EGFR: Diploid	RAC1: Diploid	9	0.1846
TCGA-LL-A50Y-01	Diploid	-1.7976	EGFR: Diploid		-0.3682	RAC1: Diploid		-0.7086	25.0518	0:ALIVE OR DEAD TUMOR FREE		25.0518	0:LIVING	TCGA-LL-A50Y-01		Diploid		25.0518	0:CENSORED			TCGA-E9-A6HE-01	Diploid	EGFR: Diploid	RAC1: Diploid	8	0.423
TCGA-LL-A5YL-01	Diploid	-0.6587	EGFR: Diploid		1.069	RAC1: Diploid		-0.4735	17.0628	0:ALIVE OR DEAD TUMOR FREE		17.0628	0:LIVING	TCGA-LL-A5YL-01		Diploid		17.0628	0:CENSORED			TCGA-EW-A1IW-01	Diploid	EGFR: Diploid	RAC1: Diploid	6	0.0132
TCGA-LL-A5YN-01	Diploid	-1.451	EGFR: Diploid		-0.4124	RAC1: Diploid		-0.2691	14.6957	0:ALIVE OR DEAD TUMOR FREE		14.6957	0:LIVING	TCGA-LL-A5YN-01		Diploid		14.6957	0:CENSORED			TCGA-EW-A1IX-01	Diploid	EGFR: Diploid	RAC1: Diploid	3	0.0874
TCGA-LL-A5YO-01	Diploid	-0.006	EGFR: Diploid		-0.214	RAC1: Diploid		0.3548	14.4656	0:ALIVE OR DEAD TUMOR FREE		14.4656	0:LIVING	TCGA-LL-A5YO-01		Diploid		14.4656	0:CENSORED			TCGA-EW-A1IZ-01	Diploid	EGFR: Diploid	RAC1: Diploid	2	0.123
TCGA-LL-A6FR-01	Diploid	-0.2066	EGFR: Diploid		1.4836	RAC1: Diploid		0.5061	16.0765	0:ALIVE OR DEAD TUMOR FREE		16.0765	0:LIVING	TCGA-LL-A6FR-01		Diploid		16.0765	0:CENSORED			TCGA-EW-A1J1-01	Diploid	EGFR: Diploid	RAC1: Diploid	13	0.3954
TCGA-LL-A73Y-01	Diploid	1.2675	EGFR: Diploid		-1.8347	RAC1: Diploid		-1.2986	15.682	0:ALIVE OR DEAD TUMOR FREE		15.682	0:LIVING	TCGA-LL-A73Y-01		Diploid		15.682	0:CENSORED			TCGA-EW-A1J2-01	Diploid	EGFR: Diploid	RAC1: Diploid	4	0.097
TCGA-LL-A73Z-01	Diploid	0.3058	EGFR: Diploid		1.5497	RAC1: Gain		-0.1021	7.46293	1:DEAD WITH TUMOR		7.46293	1:DECEASED	TCGA-LL-A73Z-01		Diploid		6.31226	1:PROGRESSION			TCGA-EW-A1J3-01	Diploid	EGFR: Diploid	RAC1: Diploid	9	0.3226
TCGA-LL-A7SZ-01	Diploid	-1.8551	EGFR: Shallow Deletion		-0.8025	RAC1: Diploid		-0.8027	19.5286	0:ALIVE OR DEAD TUMOR FREE		19.5286	0:LIVING	TCGA-LL-A7SZ-01		Diploid		19.5286	0:CENSORED			TCGA-EW-A1J5-01	Diploid	EGFR: Diploid	RAC1: Diploid	8	0.2577
TCGA-LL-A8F5-01	Diploid	0.9011	EGFR: Diploid		-0.7729	RAC1: Diploid		0.1584	19.5943	0:ALIVE OR DEAD TUMOR FREE		19.5943	0:LIVING	TCGA-LL-A8F5-01		Diploid		19.5943	0:CENSORED			TCGA-EW-A1OV-01	Diploid	EGFR: Diploid	RAC1: Diploid	18	0.4507
TCGA-LQ-A4E4-01	Diploid	-0.0741	EGFR: Diploid		-1.4251	RAC1: Diploid		-0.1134	27.912	0:ALIVE OR DEAD TUMOR FREE		27.912	0:LIVING	TCGA-LQ-A4E4-01		Diploid		22.3888	1:PROGRESSION			TCGA-EW-A1OX-01	Diploid	EGFR: Diploid	RAC1: Diploid	1	0.2262
TCGA-MS-A51U-01	Diploid	0.9959	EGFR: Diploid		-0.6905	RAC1: Diploid		-1.2091	22.3888	0:ALIVE OR DEAD TUMOR FREE		22.3888	0:LIVING	TCGA-MS-A51U-01		Diploid		22.3888	0:CENSORED			TCGA-EW-A1OY-01	Diploid	EGFR: Gain	RAC1: Gain	18	0.6107
TCGA-OK-A5Q2-01	Diploid	-0.1297	EGFR: Diploid		-0.7223	RAC1: Diploid		-1.182	2.10409	0:ALIVE OR DEAD TUMOR FREE		2.10409	0:LIVING	TCGA-OK-A5Q2-01		Diploid		2.10409	0:CENSORED			TCGA-EW-A1P1-01	Diploid	EGFR: Diploid	RAC1: Diploid	0	0.4291
TCGA-OL-A5D6-01	Diploid	0.9453	EGFR: Diploid		0.0262	RAC1: Diploid		-0.9204	36.2955	0:ALIVE OR DEAD TUMOR FREE		36.2955	1:DECEASED	TCGA-OL-A5D6-01		Diploid		36.2955	0:CENSORED			TCGA-EW-A1P6-01	Diploid	EGFR: Diploid	RAC1: Diploid	5	0.1189
TCGA-OL-A5D8-01	Diploid	-1.3514	EGFR: Diploid		-0.4114	RAC1: Diploid		-0.8493	31.9887	0:ALIVE OR DEAD TUMOR FREE		31.9887	0:LIVING	TCGA-OL-A5D8-01		Diploid		31.9887	0:CENSORED			TCGA-EW-A1P7-01	Diploid	EGFR: Diploid	RAC1: Diploid	1	0.0506
TCGA-OL-A5DA-01	Diploid	-0.8142	EGFR: Diploid		-0.1258	RAC1: Diploid		0.3047	58.6185	0:ALIVE OR DEAD TUMOR FREE		58.6185	0:LIVING	TCGA-OL-A5DA-01		Diploid		58.6185	0:CENSORED			TCGA-EW-A1PA-01	Diploid	EGFR: Diploid	RAC1: Diploid	9	0.1701
TCGA-OL-A5RU-01	Diploid	-0.4164	EGFR: Diploid		-1.1368	RAC1: Diploid		-1.7828	40.0763	0:ALIVE OR DEAD TUMOR FREE		40.0763	0:LIVING	TCGA-OL-A5RU-01		Diploid		40.0763	0:CENSORED			TCGA-EW-A1PD-01	Diploid	EGFR: Diploid	RAC1: Diploid	9	0.1635
TCGA-OL-A5RY-01	Diploid	0.4048	EGFR: Diploid		0.2724	RAC1: Diploid		-0.1224	24.723	0:ALIVE OR DEAD TUMOR FREE		24.723	0:LIVING	TCGA-OL-A5RY-01		Diploid		24.723	0:CENSORED			TCGA-EW-A1PE-01	Diploid	EGFR: Diploid	RAC1: Diploid	6	0.3124
TCGA-OL-A5S0-01	Diploid	-0.31	EGFR: Diploid		1.8043	RAC1: Gain		1.0751	20.3833	0:ALIVE OR DEAD TUMOR FREE		20.3833	0:LIVING	TCGA-OL-A5S0-01		Diploid		20.3833	0:CENSORED			TCGA-EW-A1PF-01	Diploid	EGFR: Gain	RAC1: Diploid	8	0.2295
TCGA-OL-A66J-01	Diploid	-0.6079	EGFR: Diploid		0.4209	RAC1: Diploid		-0.3049	65.6212	0:ALIVE OR DEAD TUMOR FREE		65.6212	0:LIVING	TCGA-OL-A66J-01		Diploid		65.6212	0:CENSORED			TCGA-EW-A1PG-01	Diploid	EGFR: Diploid	RAC1: Diploid	0	0.1039
TCGA-OL-A66L-01	Diploid	-0.939	EGFR: Diploid		1.0516	RAC1: Diploid		-0.8608	42.7721	0:ALIVE OR DEAD TUMOR FREE		42.7721	0:LIVING	TCGA-OL-A66L-01		Diploid		42.7721	0:CENSORED			TCGA-EW-A1PH-01	Diploid	EGFR: Diploid	RAC1: Diploid	11	0.1011
TCGA-OL-A66O-01	Diploid	-1.9155	EGFR: Diploid		0.9978	RAC1: Diploid		0.2534	17.3587	0:ALIVE OR DEAD TUMOR FREE		17.3587	0:LIVING	TCGA-OL-A66O-01		Diploid		17.3587	0:CENSORED			TCGA-EW-A2FR-01	Diploid	EGFR: Diploid	RAC1: Diploid	22	0.0345
TCGA-OL-A6VQ-01	Diploid	0.7812	EGFR: Diploid		-1.3723	RAC1: Diploid		-1.1198	19.7258	0:ALIVE OR DEAD TUMOR FREE		19.7258	0:LIVING	TCGA-OL-A6VQ-01		Diploid		19.7258	0:CENSORED			TCGA-EW-A2FS-01	Diploid	EGFR: Diploid	RAC1: Diploid	4	0.079
TCGA-OL-A6VR-01	Diploid	-0.4745	EGFR: Diploid		-1.031	RAC1: Diploid		-0.7014	40.1091	0:ALIVE OR DEAD TUMOR FREE		40.1091	0:LIVING	TCGA-OL-A6VR-01		Diploid		40.1091	0:CENSORED			TCGA-EW-A2FV-01	Diploid	EGFR: Diploid	RAC1: Diploid	21	0.6188
TCGA-PE-A5DC-01	Diploid	-0.7633	EGFR: Diploid		1.4653	RAC1: Gain		0.9435	47.0132	0:ALIVE OR DEAD TUMOR FREE		47.0132	1:DECEASED	TCGA-PE-A5DC-01		Diploid		47.0132	0:CENSORED			TCGA-EW-A2FW-01	Diploid	EGFR: Diploid	RAC1: Diploid	5	0.0019
TCGA-PE-A5DD-01	Diploid	-0.6121	EGFR: Diploid		-0.4166	RAC1: Diploid		-0.346	64.2075	0:ALIVE OR DEAD TUMOR FREE		64.2075	0:LIVING	TCGA-PE-A5DD-01		Diploid		64.2075	0:CENSORED			TCGA-EW-A3E8-01	Diploid	EGFR: Diploid	RAC1: Diploid	4	0.0275
TCGA-PL-A8LY-01	Diploid	0.1449	EGFR: Diploid		-0.1659	RAC1: Diploid		-0.6285	0.263011	0:ALIVE OR DEAD TUMOR FREE		0.263011	0:LIVING	TCGA-PL-A8LY-01		Diploid		0.263011	0:CENSORED			TCGA-EW-A3U0-01	Diploid	EGFR: Diploid	RAC1: Diploid	12	0.0908
TCGA-S3-AA11-01	Diploid	-0.9406	EGFR: Diploid		-1.2872	RAC1: Diploid		-0.8849	13.8409	0:ALIVE OR DEAD TUMOR FREE		13.8409	0:LIVING	TCGA-S3-AA11-01		Diploid		13.8409	0:CENSORED			TCGA-EW-A424-01	Diploid	EGFR: Diploid	RAC1: Diploid	4	0.0837
TCGA-S3-AA12-01	Diploid	-2.0825	EGFR: Diploid		-0.254	RAC1: Diploid		0.6208	18.871	0:ALIVE OR DEAD TUMOR FREE		18.871	0:LIVING	TCGA-S3-AA12-01		Diploid		18.871	0:CENSORED			TCGA-EW-A6S9-01	Diploid	EGFR: Diploid	RAC1: Shallow Deletion	4	0.3713
TCGA-S3-AA14-01	Diploid	0.7226	EGFR: Shallow Deletion		-1.5139	RAC1: Diploid		-1.2248	17.3916	0:ALIVE OR DEAD TUMOR FREE		17.3916	0:LIVING	TCGA-S3-AA14-01		Diploid		17.3916	0:CENSORED			TCGA-EW-A6SC-01	Diploid	EGFR: Diploid	RAC1: Diploid	5	0.2246
TCGA-S3-AA15-01	Diploid	0.6218	EGFR: Diploid		-1.123	RAC1: Diploid		-0.5862	17.2601	0:ALIVE OR DEAD TUMOR FREE		17.2601	0:LIVING	TCGA-S3-AA15-01		Diploid		17.2601	0:CENSORED			TCGA-GM-A2D9-01	Diploid	EGFR: Diploid	RAC1: Diploid	5	0.1661
TCGA-V7-A7HQ-01	Diploid	-1.1011	EGFR: Diploid		1.4802	RAC1: Diploid		0.4021	66.8376	0:ALIVE OR DEAD TUMOR FREE		66.8376	0:LIVING	TCGA-V7-A7HQ-01		Diploid		66.8376	0:CENSORED			TCGA-GM-A2DA-01	Diploid	EGFR: Diploid	RAC1: Diploid	5	0.1756
TCGA-WT-AB41-01	Diploid	-2.2185	EGFR: Diploid		0.4638	RAC1: Diploid		-0.1669	52.9638	0:ALIVE OR DEAD TUMOR FREE		52.9638	0:LIVING	TCGA-WT-AB41-01		Diploid		52.9638	0:CENSORED			TCGA-GM-A2DK-01	Diploid	EGFR: Diploid	RAC1: Diploid	6	0.0676
TCGA-XX-A899-01	Diploid	0.6702	EGFR: Diploid		-0.523	RAC1: Diploid		-0.9403	15.3533	0:ALIVE OR DEAD TUMOR FREE		15.3533	0:LIVING	TCGA-XX-A899-01		Diploid		15.3533	0:CENSORED			TCGA-GM-A2DM-01	Diploid	EGFR: Diploid	RAC1: Diploid	0	0.0078
TCGA-XX-A89A-01	Diploid	0.5404	EGFR: Diploid		-0.3747	RAC1: Diploid		-1.009	16.0437	0:ALIVE OR DEAD TUMOR FREE		16.0437	0:LIVING	TCGA-XX-A89A-01		Diploid		16.0437	0:CENSORED			TCGA-GM-A2DN-01	Diploid	EGFR: Diploid	RAC1: Diploid	3	0.2787
TCGA-Z7-A8R5-01	Diploid	-0.3771	EGFR: Diploid		1.3859	RAC1: Diploid		-0.8059	108.065	0:ALIVE OR DEAD TUMOR FREE		108.065	0:LIVING	TCGA-Z7-A8R5-01		Diploid		5.95062	1:PROGRESSION			TCGA-GM-A2DO-01	Diploid	EGFR: Diploid	RAC1: Diploid	1	0.1378
TCGA-Z7-A8R6-01	Diploid	-1.1402	EGFR: Diploid		-0.3708	RAC1: Diploid		0.0682	107.045	0:ALIVE OR DEAD TUMOR FREE		107.045	0:LIVING	TCGA-Z7-A8R6-01		Diploid		107.045	0:CENSORED			TCGA-GM-A3NW-01	Diploid	EGFR: Diploid	RAC1: Diploid	7	0.1817
TCGA-2W-A8YY-01	Diploid	-0.893	EGFR: Diploid		-1.2633	RAC1: Diploid		0.4141	17.5231	0:ALIVE OR DEAD TUMOR FREE		17.5231	0:LIVING	TCGA-2W-A8YY-01		Diploid		17.5231	0:CENSORED			TCGA-GM-A3NY-01	Diploid	EGFR: Diploid	RAC1: Diploid	4	0.1777
TCGA-4J-AA1J-01	Diploid	0.5108	EGFR: Diploid		-0.1807	RAC1: Diploid		-0.8741	17.819	0:ALIVE OR DEAD TUMOR FREE		17.819	0:LIVING	TCGA-4J-AA1J-01		Diploid		17.819	0:CENSORED			TCGA-GM-A4E0-01	Diploid	EGFR: Diploid	RAC1: Diploid	7	0.3884
TCGA-BI-A0VR-01	Diploid	0.3052	EGFR: Diploid		0.2473	RAC1: Diploid		0.1883	49.4789	0:ALIVE OR DEAD TUMOR FREE		49.4789	0:LIVING	TCGA-BI-A0VR-01		Diploid		49.4789	0:CENSORED			TCGA-GM-A5PV-01	Diploid	EGFR: Diploid	RAC1: Diploid	2	0.0924
TCGA-BI-A0VS-01	Diploid	0.0035	EGFR: Diploid		-1.211	RAC1: Diploid		0.4509	57.0405	0:ALIVE OR DEAD TUMOR FREE		57.0405	0:LIVING	TCGA-BI-A0VS-01		Diploid		57.0405	0:CENSORED			TCGA-GM-A5PX-01	Diploid	EGFR: Gain	RAC1: Diploid	3	0.593
TCGA-BI-A20A-01	Diploid	-0.0155	EGFR: Diploid		-0.0384	RAC1: Diploid		0.1586	23.671	0:ALIVE OR DEAD TUMOR FREE		23.671	0:LIVING	TCGA-BI-A20A-01		Diploid		23.671	0:CENSORED			TCGA-HN-A2OB-01	Diploid	EGFR: Diploid	RAC1: Diploid	2	0.0008
TCGA-C5-A1BE-01	Diploid	0.3126	EGFR: Diploid		0.8282	RAC1: Diploid		-0.9143	68.8431	1:DEAD WITH TUMOR		68.8431	1:DECEASED	TCGA-C5-A1BE-01		Diploid		55.035	1:PROGRESSION			TCGA-JL-A3YX-01	Diploid	EGFR: Diploid	RAC1: Diploid	15	0.0919
TCGA-C5-A1BF-01	Diploid	0.8835	EGFR: Diploid		-0.3587	RAC1: Diploid		0.6787	18.7395	1:DEAD WITH TUMOR		18.7395	1:DECEASED	TCGA-C5-A1BF-01		Diploid		3.0575	1:PROGRESSION			TCGA-LD-A66U-01	Diploid	EGFR: Diploid	RAC1: Diploid	10	0.0027
TCGA-C5-A1BI-01	Diploid	0.8782	EGFR: Diploid		0.9116	RAC1: Diploid		-0.0495	36.5585	0:ALIVE OR DEAD TUMOR FREE		36.5585	0:LIVING	TCGA-C5-A1BI-01		Diploid		36.5585	0:CENSORED			TCGA-LD-A74U-01	Diploid	EGFR: Gain	RAC1: Gain	7	0.3026
TCGA-C5-A1BJ-01	Diploid	0.6001	EGFR: Diploid		-0.0503	RAC1: Diploid		-0.2507	144.163	0:ALIVE OR DEAD TUMOR FREE		144.163	0:LIVING	TCGA-C5-A1BJ-01		Diploid		144.163	0:CENSORED			TCGA-LD-A7W6-01	Diploid	EGFR: Diploid	RAC1: Diploid	4	0.3329
TCGA-C5-A1BK-01	Diploid	-0.737	EGFR: Diploid		1.6855	RAC1: Diploid		0.1158	177.039	0:ALIVE OR DEAD TUMOR FREE		177.039	0:LIVING	TCGA-C5-A1BK-01		Diploid		177.039	0:CENSORED			TCGA-LL-A441-01	Diploid	EGFR: Diploid	RAC1: Diploid	11	0.1758
TCGA-C5-A1BM-01	Diploid	1.0865	EGFR: Diploid		0.9677	RAC1: Diploid		0.1729	82.8484	0:ALIVE OR DEAD TUMOR FREE		82.8484	1:DECEASED	TCGA-C5-A1BM-01		Diploid		82.8484	0:CENSORED			TCGA-LL-A442-01	Diploid	EGFR: Diploid	RAC1: Diploid	0	0.2254
TCGA-C5-A1BN-01	Diploid	1.2348	EGFR: Diploid		2.6387	RAC1: Amplification		-0.0685	5.45747	1:DEAD WITH TUMOR		5.45747	1:DECEASED	TCGA-C5-A1BN-01		Diploid		5.45747	1:PROGRESSION			TCGA-LL-A50Y-01	Diploid	EGFR: Diploid	RAC1: Diploid	4	0.0004
TCGA-C5-A1BQ-01	Diploid	0.2918	EGFR: Diploid		2.0607	RAC1: Diploid		0.3707	19.8573	1:DEAD WITH TUMOR		19.8573	1:DECEASED	TCGA-C5-A1BQ-01		Diploid		19.8573	0:CENSORED			TCGA-LL-A5YL-01	Diploid	EGFR: Gain	RAC1: Diploid	5	0.4664
TCGA-C5-A1M5-01	Diploid	0.0622	EGFR: Diploid		1.2669	RAC1: Diploid		1.1389	67.4623	1:DEAD WITH TUMOR		67.4623	1:DECEASED	TCGA-C5-A1M5-01		Diploid		22.7833	1:PROGRESSION			TCGA-LL-A5YN-01	Diploid	EGFR: Diploid	RAC1: Diploid	5	0.0742
TCGA-C5-A1M7-01	Diploid	0.2897	EGFR: Diploid		0.2236	RAC1: Diploid		0.2505	46.3228	0:ALIVE OR DEAD TUMOR FREE		46.3228	0:LIVING	TCGA-C5-A1M7-01		Diploid		46.3228	0:CENSORED			TCGA-LL-A6FR-01	Diploid	EGFR: Diploid	RAC1: Diploid	15	0.1908
TCGA-C5-A1M8-01	Diploid	-0.1335	EGFR: Diploid		-0.8362	RAC1: Shallow Deletion		1.1644	30.2134	0:ALIVE OR DEAD TUMOR FREE		30.2134	0:LIVING	TCGA-C5-A1M8-01		Diploid		30.2134	0:CENSORED			TCGA-LL-A73Y-01	Diploid	EGFR: Diploid	RAC1: Diploid	24	0.1508
TCGA-C5-A1MJ-01	Diploid	-0.3493	EGFR: Diploid		-0.8767	RAC1: Diploid		0.7946	0.460269	0:ALIVE OR DEAD TUMOR FREE		0.460269	1:DECEASED	TCGA-C5-A1MJ-01		Diploid		0.460269	0:CENSORED			TCGA-LL-A73Z-01	Diploid	EGFR: Diploid	RAC1: Diploid	11	0.2122
TCGA-C5-A1ML-01	Diploid	0.6717	EGFR: Diploid		-1.2041	RAC1: Diploid		-0.7094	20.9094	1:DEAD WITH TUMOR		20.9094	1:DECEASED	TCGA-C5-A1ML-01		Diploid		20.9094	1:PROGRESSION			TCGA-LL-A7SZ-01	Diploid	EGFR: Diploid	RAC1: Diploid	15	0.0997
TCGA-C5-A1MN-01	Diploid	1.2828	EGFR: Gain		-0.3646	RAC1: Diploid		-0.0738	40.9311	0:ALIVE OR DEAD TUMOR FREE		40.9311	1:DECEASED	TCGA-C5-A1MN-01		Diploid		40.9311	0:CENSORED			TCGA-LL-A8F5-01	Diploid	EGFR: Diploid	RAC1: Diploid	17	0.4676
TCGA-C5-A1MP-01	Diploid	0.271	EGFR: Diploid		-0.2695	RAC1: Diploid		0.0914	3.58352	0:ALIVE OR DEAD TUMOR FREE		3.58352	0:LIVING	TCGA-C5-A1MP-01		Diploid		3.58352	0:CENSORED			TCGA-LQ-A4E4-01	Diploid	EGFR: Diploid	RAC1: Diploid	7	0.1872
TCGA-C5-A2LS-01	Diploid	-1.4738	EGFR: Diploid		0.1685	RAC1: Diploid		0.4506	44.2187	0:ALIVE OR DEAD TUMOR FREE		44.2187	0:LIVING	TCGA-C5-A2LS-01		Diploid		44.2187	0:CENSORED			TCGA-MS-A51U-01	Diploid	EGFR: Diploid	RAC1: Diploid	18	0.1839
TCGA-C5-A2LV-01	Diploid	0.699	EGFR: Diploid		0.0851	RAC1: Diploid		1.8859	73.4458	0:ALIVE OR DEAD TUMOR FREE		73.4458	0:LIVING	TCGA-C5-A2LV-01		Diploid		73.4458	0:CENSORED			TCGA-OK-A5Q2-01	Diploid	EGFR: Diploid	RAC1: Diploid	3	0.1298
TCGA-C5-A2M1-01	Diploid	-1.1989	EGFR: Diploid		-0.2462	RAC1: Diploid		0.7674	38.4325	0:ALIVE OR DEAD TUMOR FREE		38.4325	0:LIVING	TCGA-C5-A2M1-01		Diploid		38.4325	0:CENSORED			TCGA-OL-A5D6-01	Diploid	EGFR: Diploid	RAC1: Diploid	4	0.1545
TCGA-C5-A2M2-01	Diploid	-0.5283	EGFR: Diploid		-1.1566	RAC1: Diploid		-0.7191	33.238	-		33.238	1:DECEASED	TCGA-C5-A2M2-01		Diploid		33.238	0:CENSORED			TCGA-OL-A5D8-01	Diploid	EGFR: Diploid	RAC1: Diploid	5	0.1413
TCGA-C5-A3HD-01	Diploid	1.3957	EGFR: Diploid		-0.1782	RAC1: Diploid		1.2469	52.0104	0:ALIVE OR DEAD TUMOR FREE		52.0104	0:LIVING	TCGA-C5-A3HD-01		Diploid		52.0104	0:CENSORED			TCGA-OL-A5DA-01	Diploid	EGFR: Diploid	RAC1: Diploid	6	0.1815
TCGA-C5-A3HE-01	Diploid	-0.6156	EGFR: Diploid		-0.1805	RAC1: Diploid		0.833	18.0162	0:ALIVE OR DEAD TUMOR FREE		18.0162	0:LIVING	TCGA-C5-A3HE-01		Diploid		8.28484	1:PROGRESSION			TCGA-OL-A5RU-01	Diploid	EGFR: Diploid	RAC1: Diploid	1	0.0055
TCGA-C5-A3HF-01	Diploid	-0.1851	EGFR: Diploid		-0.0678	RAC1: Diploid		0.2843	17.8519	1:DEAD WITH TUMOR		17.8519	1:DECEASED	TCGA-C5-A3HF-01		Diploid		14.7944	1:PROGRESSION			TCGA-OL-A5RY-01	Diploid	EGFR: Diploid	RAC1: Diploid	0	0.0649
TCGA-C5-A3HL-01	Diploid	0.9352	EGFR: Diploid		0.5065	RAC1: Diploid		-0.0159	20.4162	0:ALIVE OR DEAD TUMOR FREE		20.4162	0:LIVING	TCGA-C5-A3HL-01		Diploid		20.4162	0:CENSORED			TCGA-OL-A5S0-01	Diploid	EGFR: Diploid	RAC1: Diploid	21	0.0343
TCGA-C5-A7CG-01	Diploid	-0.2903	EGFR: Diploid		-1.7268	RAC1: Shallow Deletion		0.0686	210.672	0:ALIVE OR DEAD TUMOR FREE		210.672	0:LIVING	TCGA-C5-A7CG-01		Diploid		210.672	0:CENSORED			TCGA-OL-A66J-01	Diploid	EGFR: Diploid	RAC1: Diploid	3	0.2472
TCGA-C5-A7CJ-01	Diploid	1.1584	EGFR: Diploid		0.3122	RAC1: Diploid		-0.5733	101.818	0:ALIVE OR DEAD TUMOR FREE		101.818	1:DECEASED	TCGA-C5-A7CJ-01		Diploid		101.818	0:CENSORED			TCGA-OL-A66L-01	Diploid	EGFR: Diploid	RAC1: Diploid	5	0.1117
TCGA-C5-A7CL-01	Diploid	0.7391	EGFR: Diploid		0.1702	RAC1: Diploid		-0.3589	15.4848	1:DEAD WITH TUMOR		15.4848	1:DECEASED	TCGA-C5-A7CL-01		Diploid		15.4848	1:PROGRESSION			TCGA-OL-A66O-01	Diploid	EGFR: Diploid	RAC1: Diploid	6	0
TCGA-C5-A7CM-01	Diploid	-3.4669	EGFR: Diploid		-0.977	RAC1: Diploid		-0.1112	20.3505	0:ALIVE OR DEAD TUMOR FREE		20.3505	0:LIVING	TCGA-C5-A7CM-01		Diploid		20.3505	0:CENSORED			TCGA-OL-A6VQ-01	Diploid	EGFR: Diploid	RAC1: Diploid	8	0.0133
TCGA-C5-A7UC-01	Diploid	0.9506	EGFR: Diploid		-0.224	RAC1: Diploid		0.5659	17.1943	0:ALIVE OR DEAD TUMOR FREE		17.1943	1:DECEASED	TCGA-C5-A7UC-01		Diploid		17.1943	0:CENSORED			TCGA-OL-A6VR-01	Diploid	EGFR: Diploid	RAC1: Diploid	2	0.0368
TCGA-C5-A7UE-01	Diploid	-0.7838	EGFR: Diploid		1.221	RAC1: Diploid		-0.2879	155.768	0:ALIVE OR DEAD TUMOR FREE		155.768	0:LIVING	TCGA-C5-A7UE-01		Diploid		155.768	0:CENSORED			TCGA-PE-A5DD-01	Diploid	EGFR: Diploid	RAC1: Diploid	8	0.1005
TCGA-C5-A7UI-01	Diploid	-0.0908	EGFR: Diploid		-0.5351	RAC1: Diploid		-0.2558	94.9469	0:ALIVE OR DEAD TUMOR FREE		94.9469	1:DECEASED	TCGA-C5-A7UI-01		Diploid		94.9469	0:CENSORED			TCGA-PL-A8LY-01	Diploid	EGFR: Diploid	RAC1: Diploid	0	0.0273
TCGA-C5-A7X3-01	Diploid	-0.1916	EGFR: Diploid		-0.9752	RAC1: Diploid		0.609	9.33688	0:ALIVE OR DEAD TUMOR FREE		9.33688	1:DECEASED	TCGA-C5-A7X3-01		Diploid		9.33688	0:CENSORED			TCGA-S3-AA11-01	Diploid	EGFR: Diploid	RAC1: Diploid	1	0.2097
TCGA-C5-A7X8-01	Diploid	-0.6822	EGFR: Diploid		-0.3791	RAC1: Diploid		-0.5422	2.72874	0:ALIVE OR DEAD TUMOR FREE		2.72874	0:LIVING	TCGA-C5-A7X8-01		Diploid		2.72874	0:CENSORED			TCGA-S3-AA12-01	Diploid	EGFR: Diploid	RAC1: Diploid	4	0.2001
TCGA-C5-A7XC-01	Diploid	0.5886	EGFR: Diploid		-0.038	RAC1: Diploid		-0.9997	50.9912	0:ALIVE OR DEAD TUMOR FREE		50.9912	0:LIVING	TCGA-C5-A7XC-01		Diploid		50.9912	0:CENSORED			TCGA-S3-AA14-01	Diploid	EGFR: Diploid	RAC1: Diploid	2	0.0661
TCGA-C5-A8XI-01	Diploid	0.2549	EGFR: Diploid		-0.3963	RAC1: Diploid		-0.3452	8.35059	0:ALIVE OR DEAD TUMOR FREE		8.35059	0:LIVING	TCGA-C5-A8XI-01		Diploid		8.35059	0:CENSORED			TCGA-V7-A7HQ-01	Diploid	EGFR: Diploid	RAC1: Diploid	6	0.127
TCGA-C5-A8XJ-01	Diploid	1.0585	EGFR: Diploid		-1.8936	RAC1: Diploid		-0.7333	146.859	0:ALIVE OR DEAD TUMOR FREE		146.859	0:LIVING	TCGA-C5-A8XJ-01		Diploid		146.859	0:CENSORED			TCGA-WT-AB41-01	Diploid	EGFR: Diploid	RAC1: Diploid	8	0.1771
TCGA-C5-A8XK-01	Diploid	0.7163	EGFR: Diploid		-1.3968	RAC1: Diploid		-0.0043	99.9112	0:ALIVE OR DEAD TUMOR FREE		99.9112	0:LIVING	TCGA-C5-A8XK-01		Diploid		99.9112	0:CENSORED			TCGA-XX-A899-01	Diploid	EGFR: Diploid	RAC1: Diploid	4	0.0052
TCGA-C5-A8YR-01	Diploid	-0.2733	EGFR: Diploid		-0.8568	RAC1: Diploid		0.7135	27.5175	-		27.5175	1:DECEASED	TCGA-C5-A8YR-01		Diploid		8.94237	1:PROGRESSION			TCGA-XX-A89A-01	Diploid	EGFR: Diploid	RAC1: Diploid	32	0.0849
TCGA-C5-A8YT-01	Diploid	0.4545	EGFR: Diploid		-1.5254	RAC1: Diploid		-0.4047	20.8107	1:DEAD WITH TUMOR		20.8107	1:DECEASED	TCGA-C5-A8YT-01		Diploid		20.8107	1:PROGRESSION			TCGA-Z7-A8R5-01	Diploid	EGFR: Diploid	RAC1: Diploid	21	0.1994
TCGA-C5-A8ZZ-01	Diploid	0.335	EGFR: Diploid		-0.8516	RAC1: Diploid		-0.5932	20.9094	0:ALIVE OR DEAD TUMOR FREE		20.9094	0:LIVING	TCGA-C5-A8ZZ-01		Diploid		20.9094	0:CENSORED			TCGA-Z7-A8R6-01	Diploid	EGFR: Diploid	RAC1: Diploid	14	0.1778
TCGA-C5-A907-01	Diploid	0.505	EGFR: Diploid		-0.8731	RAC1: Diploid		-0.0153	14.7286	0:ALIVE OR DEAD TUMOR FREE		14.7286	0:LIVING	TCGA-C5-A907-01		Diploid		14.7286	0:CENSORED			TCGA-2W-A8YY-01	Diploid	EGFR: Diploid	RAC1: Diploid	0	0.057
TCGA-DG-A2KH-01	Diploid	-0.8902	EGFR: Diploid		-0.2435	RAC1: Diploid		0.6646	1.1178	0:ALIVE OR DEAD TUMOR FREE		1.1178	0:LIVING	TCGA-DG-A2KH-01		Diploid		1.1178	0:CENSORED			TCGA-4J-AA1J-01	Diploid	EGFR: Diploid	RAC1: Diploid	6	0.5897
TCGA-DG-A2KK-01	Diploid	-0.3682	EGFR: Diploid		-0.4701	RAC1: Diploid		-0.1381	82.0594	0:ALIVE OR DEAD TUMOR FREE		82.0594	0:LIVING	TCGA-DG-A2KK-01		Diploid		82.0594	0:CENSORED			TCGA-BI-A0VR-01	Diploid	EGFR: Diploid	RAC1: Diploid	9	0.2373
TCGA-DG-A2KL-01	Diploid	0.5435	EGFR: Diploid		0.9768	RAC1: Diploid		-0.3006	44.942	0:ALIVE OR DEAD TUMOR FREE		44.942	0:LIVING	TCGA-DG-A2KL-01		Diploid		44.942	0:CENSORED			TCGA-BI-A0VS-01	Diploid	EGFR: Diploid	RAC1: Gain	24	0.0598
TCGA-DG-A2KM-01	Diploid	0.0153	EGFR: Diploid		0.822	RAC1: Diploid		-0.5405	63.9774	0:ALIVE OR DEAD TUMOR FREE		63.9774	0:LIVING	TCGA-DG-A2KM-01		Diploid		63.9774	0:CENSORED			TCGA-BI-A20A-01	Diploid	EGFR: Shallow Deletion	RAC1: Diploid	18	0.2933
TCGA-DR-A0ZM-01	Diploid	-0.4519	EGFR: Diploid		2.253	RAC1: Diploid		0.8127	58.8815	0:ALIVE OR DEAD TUMOR FREE		58.8815	0:LIVING	TCGA-DR-A0ZM-01		Diploid		58.8815	0:CENSORED			TCGA-C5-A1BE-01	Diploid	EGFR: Diploid	RAC1: Diploid	4	0.6392
TCGA-DS-A0VK-01	Diploid	1.2277	EGFR: Amplification		0.2801	RAC1: Diploid		-0.2501	36.7558	1:DEAD WITH TUMOR		36.7558	1:DECEASED	TCGA-DS-A0VK-01		Diploid		6.87116	1:PROGRESSION			TCGA-C5-A1BF-01	Diploid	EGFR: Diploid	RAC1: Diploid	4	0.1878
TCGA-DS-A0VL-01	Diploid	0.1265	EGFR: Diploid		0.3087	RAC1: Diploid		0.036	2.66298	0:ALIVE OR DEAD TUMOR FREE		2.66298	0:LIVING	TCGA-DS-A0VL-01		Diploid		2.66298	0:CENSORED			TCGA-C5-A1BI-01	Diploid	EGFR: Diploid	RAC1: Diploid	3	0.1797
TCGA-DS-A0VM-01	Diploid	-0.3884	EGFR: Diploid		0.3965	RAC1: Diploid		1.0598	117.993	0:ALIVE OR DEAD TUMOR FREE		117.993	0:LIVING	TCGA-DS-A0VM-01		Diploid		28.5367	1:PROGRESSION			TCGA-C5-A1BJ-01	Diploid	EGFR: Diploid	RAC1: Diploid	7	0.0911
TCGA-DS-A0VN-01	Diploid	0.9578	EGFR: Diploid		1.8857	RAC1: Diploid		1.0909	118.651	0:ALIVE OR DEAD TUMOR FREE		118.651	0:LIVING	TCGA-DS-A0VN-01		Diploid		118.651	0:CENSORED			TCGA-C5-A1BK-01	Diploid	EGFR: Diploid	RAC1: Diploid	6	0.1517
TCGA-DS-A3LQ-01	Diploid	-0.2591	EGFR: Gain		-1.103	RAC1: Diploid		-0.8819	22.9806	0:ALIVE OR DEAD TUMOR FREE		22.9806	0:LIVING	TCGA-DS-A3LQ-01		Diploid		22.9806	0:CENSORED			TCGA-C5-A1BM-01	Diploid	EGFR: Diploid	RAC1: Diploid	9	0.1753
TCGA-DS-A5RQ-01	Diploid	0.0654	EGFR: Diploid		1.1903	RAC1: Diploid		-0.2722	16.8327	0:ALIVE OR DEAD TUMOR FREE		16.8327	0:LIVING	TCGA-DS-A5RQ-01		Diploid		16.8327	0:CENSORED			TCGA-C5-A1BN-01	Diploid	EGFR: Diploid	RAC1: Diploid	8	0.2379
TCGA-DS-A7WF-01	Diploid	-0.5823	EGFR: Diploid		-1.5855	RAC1: Diploid		0.1518	16.1752	1:DEAD WITH TUMOR		16.1752	1:DECEASED	TCGA-DS-A7WF-01		Diploid		10.5533	1:PROGRESSION			TCGA-C5-A1BQ-01	Diploid	EGFR: Diploid	RAC1: Diploid	6	0.0399
TCGA-DS-A7WI-01	Diploid	1.6409	EGFR: Amplification		0.0038	RAC1: Diploid		-0.0098	8.28484	1:DEAD WITH TUMOR		8.28484	1:DECEASED	TCGA-DS-A7WI-01		Diploid		6.77253	1:PROGRESSION			TCGA-C5-A1M5-01	Diploid	EGFR: Diploid	RAC1: Diploid	3	0.0041
TCGA-EA-A1QT-01	Diploid	0.1558	EGFR: Diploid		-0.1267	RAC1: Gain		0.6991	40.8653	0:ALIVE OR DEAD TUMOR FREE		40.8653	0:LIVING	TCGA-EA-A1QT-01		Diploid		40.8653	0:CENSORED			TCGA-C5-A1M7-01	Diploid	EGFR: Diploid	RAC1: Gain	11	0.6208
TCGA-EA-A3HQ-01	Diploid	0.9426	EGFR: Diploid		0.2803	RAC1: Diploid		0.2364	37.3475	0:ALIVE OR DEAD TUMOR FREE		37.3475	0:LIVING	TCGA-EA-A3HQ-01		Diploid		37.3475	0:CENSORED			TCGA-C5-A1M8-01	Diploid	EGFR: Diploid	RAC1: Diploid	8	0.0664
TCGA-EA-A3HR-01	Diploid	1.0816	EGFR: Diploid		1.2468	RAC1: Diploid		-0.3273	30.9038	0:ALIVE OR DEAD TUMOR FREE		30.9038	0:LIVING	TCGA-EA-A3HR-01		Diploid		30.9038	0:CENSORED			TCGA-C5-A1MJ-01	Diploid	EGFR: Diploid	RAC1: Diploid	21	0.111
TCGA-EA-A3HS-01	Diploid	1.3069	EGFR: Diploid		-0.1883	RAC1: Diploid		-0.4554	31.5284	0:ALIVE OR DEAD TUMOR FREE		31.5284	0:LIVING	TCGA-EA-A3HS-01		Diploid		31.5284	0:CENSORED			TCGA-C5-A1ML-01	Diploid	EGFR: Diploid	RAC1: Diploid	22	0.1667
TCGA-EA-A3HT-01	Diploid	0.5249	EGFR: Diploid		0.9362	RAC1: Diploid		0.3915	31.364	0:ALIVE OR DEAD TUMOR FREE		31.364	0:LIVING	TCGA-EA-A3HT-01		Diploid		31.364	0:CENSORED			TCGA-C5-A1MN-01	Diploid	EGFR: Diploid	RAC1: Diploid	16	0.1319
TCGA-EA-A3QD-01	Diploid	-0.4868	EGFR: Diploid		0.1953	RAC1: Diploid		0.3475	13.0519	0:ALIVE OR DEAD TUMOR FREE		13.0519	0:LIVING	TCGA-EA-A3QD-01		Diploid		13.0519	0:CENSORED			TCGA-C5-A1MP-01	Diploid	EGFR: Diploid	RAC1: Diploid	12	0.1111
TCGA-EA-A3QE-01	Diploid	0.8479	EGFR: Diploid		1.5721	RAC1: Diploid		-0.4757	25.0189	0:ALIVE OR DEAD TUMOR FREE		25.0189	0:LIVING	TCGA-EA-A3QE-01		Diploid		25.0189	0:CENSORED			TCGA-C5-A2LS-01	Diploid	EGFR: Diploid	RAC1: Gain	4	0.3159
TCGA-EA-A3Y4-01	Diploid	-1.06	EGFR: Diploid		-0.0507	RAC1: Diploid		0.7625	36.8873	0:ALIVE OR DEAD TUMOR FREE		36.8873	0:LIVING	TCGA-EA-A3Y4-01		Diploid		36.8873	0:CENSORED			TCGA-C5-A2LV-01	Diploid	EGFR: Diploid	RAC1: Diploid	14	0.2365
TCGA-EA-A410-01	Diploid	-2.7875	EGFR: Diploid		-1.1204	RAC1: Diploid		0.7966	26.3997	0:ALIVE OR DEAD TUMOR FREE		26.3997	0:LIVING	TCGA-EA-A410-01		Diploid		26.3997	0:CENSORED			TCGA-C5-A2M1-01	Diploid	EGFR: Diploid	RAC1: Diploid	5	0.0001
TCGA-EA-A411-01	Diploid	-0.3465	EGFR: Diploid		-0.4511	RAC1: Diploid		0.5804	24.5586	0:ALIVE OR DEAD TUMOR FREE		24.5586	0:LIVING	TCGA-EA-A411-01		Diploid		24.5586	0:CENSORED			TCGA-C5-A2M2-01	Diploid	EGFR: Diploid	RAC1: Diploid	1	0.056
TCGA-EA-A43B-01	Diploid	-0.6353	EGFR: Diploid		-0.1437	RAC1: Diploid		0.4692	26.0052	0:ALIVE OR DEAD TUMOR FREE		26.0052	0:LIVING	TCGA-EA-A43B-01		Diploid		26.0052	0:CENSORED			TCGA-C5-A3HD-01	Diploid	EGFR: Diploid	RAC1: Diploid	1	0.1373
TCGA-EA-A44S-01	Diploid	0.0722	EGFR: Diploid		2.5799	RAC1: Diploid		0.1495	12.1314	0:ALIVE OR DEAD TUMOR FREE		12.1314	0:LIVING	TCGA-EA-A44S-01		Diploid		12.1314	0:CENSORED			TCGA-C5-A3HE-01	Diploid	EGFR: Shallow Deletion	RAC1: Diploid	13	0.1821
TCGA-EA-A4BA-01	Diploid	-2.0024	EGFR: Diploid		0.2815	RAC1: Diploid		1.9242	24.8216	0:ALIVE OR DEAD TUMOR FREE		24.8216	0:LIVING	TCGA-EA-A4BA-01		Diploid		24.8216	0:CENSORED			TCGA-C5-A3HF-01	Diploid	EGFR: Diploid	RAC1: Diploid	3	0.0014
TCGA-EA-A556-01	Diploid	-1.8229	EGFR: Diploid		-0.5644	RAC1: Diploid		0.9767	14.893	0:ALIVE OR DEAD TUMOR FREE		14.893	0:LIVING	TCGA-EA-A556-01		Diploid		14.893	0:CENSORED			TCGA-C5-A3HL-01	Diploid	EGFR: Diploid	RAC1: Diploid	0	0.1209
TCGA-EA-A5FO-01	Diploid	0.466	EGFR: Diploid		0.1548	RAC1: Diploid		0.4849	26.7942	0:ALIVE OR DEAD TUMOR FREE		26.7942	0:LIVING	TCGA-EA-A5FO-01		Diploid		26.7942	0:CENSORED			TCGA-C5-A7CG-01	Diploid	EGFR: Diploid	RAC1: Diploid	16	0.3125
TCGA-EA-A5O9-01	Diploid	-1.2117	EGFR: Diploid		1.1885	RAC1: Diploid		-0.0761	25.9066	0:ALIVE OR DEAD TUMOR FREE		25.9066	0:LIVING	TCGA-EA-A5O9-01		Diploid		25.9066	0:CENSORED			TCGA-C5-A7CJ-01	Diploid	EGFR: Diploid	RAC1: Diploid	4	0.0625
TCGA-EA-A5ZD-01	Diploid	0.378	EGFR: Diploid		0.6795	RAC1: Diploid		-0.1203	27.2874	0:ALIVE OR DEAD TUMOR FREE		27.2874	0:LIVING	TCGA-EA-A5ZD-01		Diploid		27.2874	0:CENSORED			TCGA-C5-A7CL-01	Diploid	EGFR: Diploid	RAC1: Diploid	9	0.1764
TCGA-EA-A5ZE-01	Diploid	-0.0575	EGFR: Diploid		-0.023	RAC1: Diploid		0.5053	27.2545	0:ALIVE OR DEAD TUMOR FREE		27.2545	0:LIVING	TCGA-EA-A5ZE-01		Diploid		13.9724	1:PROGRESSION			TCGA-C5-A7CM-01	Diploid	EGFR: Diploid	RAC1: Diploid	11	0.0452
TCGA-EA-A6QX-01	Diploid	-0.4725	EGFR: Diploid		0.4335	RAC1: Diploid		-0.1596	23.9997	0:ALIVE OR DEAD TUMOR FREE		23.9997	0:LIVING	TCGA-EA-A6QX-01		Diploid		23.9997	0:CENSORED			TCGA-C5-A7UC-01	Diploid	EGFR: Diploid	RAC1: Diploid	6	0.3367
TCGA-EA-A78R-01	Diploid	-0.9829	EGFR: Diploid		1.9738	RAC1: Diploid		0.6521	13.4793	0:ALIVE OR DEAD TUMOR FREE		13.4793	0:LIVING	TCGA-EA-A78R-01		Diploid		13.4793	0:CENSORED			TCGA-C5-A7UE-01	Diploid	EGFR: Diploid	RAC1: Diploid	7	0.0479
TCGA-EK-A2H0-01	Diploid	0.6221	EGFR: Diploid		0.2414	RAC1: Diploid		1.0916	60.7226	0:ALIVE OR DEAD TUMOR FREE		60.7226	0:LIVING	TCGA-EK-A2H0-01		Diploid		60.7226	0:CENSORED			TCGA-C5-A7UI-01	Diploid	EGFR: Diploid	RAC1: Diploid	9	0.2485
TCGA-EK-A2H1-01	Diploid	-0.0206	EGFR: Diploid		-0.4005	RAC1: Diploid		0.4758	26.2682	0:ALIVE OR DEAD TUMOR FREE		26.2682	0:LIVING	TCGA-EK-A2H1-01		Diploid		26.2682	0:CENSORED			TCGA-C5-A7X3-01	Diploid	EGFR: Diploid	RAC1: Diploid	20	0.0429
TCGA-EK-A2IP-01	Diploid	0.3097	EGFR: Diploid		0.3872	RAC1: Diploid		0.6562	6.64102	0:ALIVE OR DEAD TUMOR FREE		6.64102	0:LIVING	TCGA-EK-A2IP-01		Diploid		6.64102	0:CENSORED			TCGA-C5-A7X8-01	Diploid	EGFR: Diploid	RAC1: Diploid	29	0.3079
TCGA-EK-A2PI-01	Diploid	0.5184	EGFR: Diploid		-0.8445	RAC1: Diploid		0.38	19.2655	0:ALIVE OR DEAD TUMOR FREE		19.2655	0:LIVING	TCGA-EK-A2PI-01		Diploid		19.2655	0:CENSORED			TCGA-C5-A7XC-01	Diploid	EGFR: Diploid	RAC1: Diploid	7	0.3175
TCGA-EK-A2PK-01	Diploid	-0.8268	EGFR: Diploid		-0.7749	RAC1: Diploid		0.4392	0.394516	0:ALIVE OR DEAD TUMOR FREE		0.394516	0:LIVING	TCGA-EK-A2PK-01		Diploid		0.394516	0:CENSORED			TCGA-C5-A8XI-01	Diploid	EGFR: Diploid	RAC1: Diploid	11	0.1555
TCGA-EK-A2PL-01	Diploid	0.2161	EGFR: Diploid		0.9999	RAC1: Diploid		-0.3085	0.427393	0:ALIVE OR DEAD TUMOR FREE		0.427393	0:LIVING	TCGA-EK-A2PL-01		Diploid		0.427393	0:CENSORED			TCGA-C5-A8XJ-01	Diploid	EGFR: Diploid	RAC1: Diploid	7	0.1673
TCGA-EK-A2PM-01	Diploid	0.1511	EGFR: Diploid		-0.4503	RAC1: Diploid		1.2883	0.591774	0:ALIVE OR DEAD TUMOR FREE		0.591774	0:LIVING	TCGA-EK-A2PM-01		Diploid		0.591774	0:CENSORED			TCGA-C5-A8XK-01	Diploid	EGFR: Diploid	RAC1: Diploid	5	0.1505
TCGA-EK-A2R7-01	Diploid	-1.2231	EGFR: Diploid		-0.9851	RAC1: Diploid		0.3234	0.887662	0:ALIVE OR DEAD TUMOR FREE		0.887662	0:LIVING	TCGA-EK-A2R7-01		Diploid		0.887662	0:CENSORED			TCGA-C5-A8YR-01	Diploid	EGFR: Diploid	RAC1: Diploid	20	0.2287
TCGA-EK-A2R8-01	Diploid	0.2066	EGFR: Diploid		0.0922	RAC1: Diploid		1.4784	1.44656	0:ALIVE OR DEAD TUMOR FREE		1.44656	0:LIVING	TCGA-EK-A2R8-01		Diploid		1.44656	0:CENSORED			TCGA-C5-A8YT-01	Diploid	EGFR: Diploid	RAC1: Diploid	0	0.1829
TCGA-EK-A2R9-01	Diploid	-0.3995	EGFR: Diploid		-0.5812	RAC1: Diploid		0.841	0.131505	0:ALIVE OR DEAD TUMOR FREE		0.131505	0:LIVING	TCGA-EK-A2R9-01		Diploid		0.131505	0:CENSORED			TCGA-C5-A8ZZ-01	Diploid	EGFR: Diploid	RAC1: Diploid	7	0.3085
TCGA-EK-A2RA-01	Diploid	-0.3394	EGFR: Diploid		0.4098	RAC1: Diploid		0.6382	40.9639	0:ALIVE OR DEAD TUMOR FREE		40.9639	0:LIVING	TCGA-EK-A2RA-01		Diploid		40.9639	0:CENSORED			TCGA-C5-A907-01	Diploid	EGFR: Diploid	RAC1: Amplification	5	0.3635
TCGA-EK-A2RC-01	Diploid	0.2583	EGFR: Diploid		1.6613	RAC1: Diploid		-0.6856	4.24105	0:ALIVE OR DEAD TUMOR FREE		4.24105	0:LIVING	TCGA-EK-A2RC-01		Diploid		4.24105	0:CENSORED			TCGA-DG-A2KH-01	Diploid	EGFR: Diploid	RAC1: Diploid	19	0.2031
TCGA-EK-A2RK-01	Diploid	0.4291	EGFR: Diploid		0.8399	RAC1: Diploid		1.4873	0.427393	0:ALIVE OR DEAD TUMOR FREE		0.427393	0:LIVING	TCGA-EK-A2RK-01		Diploid		0.427393	0:CENSORED			TCGA-DG-A2KK-01	Diploid	EGFR: Diploid	RAC1: Diploid	5	0.1606
TCGA-EK-A2RL-01	Diploid	-1.1397	EGFR: Diploid		-0.2121	RAC1: Diploid		1.0267	47.7693	1:DEAD WITH TUMOR		47.7693	1:DECEASED	TCGA-EK-A2RL-01		Diploid		37.5777	1:PROGRESSION			TCGA-DG-A2KL-01	Diploid	EGFR: Diploid	RAC1: Diploid	18	0.135
TCGA-EK-A2RN-01	Diploid	-0.2574	EGFR: Diploid		2.4161	RAC1: Diploid		-0.6982	2.33422	0:ALIVE OR DEAD TUMOR FREE		2.33422	0:LIVING	TCGA-EK-A2RN-01		Diploid		2.33422	0:CENSORED			TCGA-DG-A2KM-01	Diploid	EGFR: Diploid	RAC1: Shallow Deletion	12	0.7918
TCGA-EK-A2RO-01	Diploid	-0.45	EGFR: Diploid		2.1133	RAC1: Diploid		0.8145	0.0657527	0:ALIVE OR DEAD TUMOR FREE		0.0657527	0:LIVING	TCGA-EK-A2RO-01		Diploid		0.0657527	0:CENSORED			TCGA-DR-A0ZM-01	Diploid	EGFR: Diploid	RAC1: Diploid	1	0.3365
TCGA-EK-A3GJ-01	Diploid	-0.3549	EGFR: Diploid		0.4032	RAC1: Diploid		0.8744	0.0986291	0:ALIVE OR DEAD TUMOR FREE		0.0986291	0:LIVING	TCGA-EK-A3GJ-01		Diploid		0.0986291	0:CENSORED			TCGA-DS-A0VK-01	Diploid	EGFR: Diploid	RAC1: Diploid	7	0.5268
TCGA-EK-A3GK-01	Diploid	-0.2371	EGFR: Diploid		-0.823	RAC1: Diploid		-0.0471	0.493145	0:ALIVE OR DEAD TUMOR FREE		0.493145	0:LIVING	TCGA-EK-A3GK-01		Diploid		0.493145	0:CENSORED			TCGA-DS-A0VL-01	Diploid	EGFR: Gain	RAC1: Diploid	3	0.2622
TCGA-EK-A3GM-01	Diploid	-0.9511	EGFR: Diploid		-0.0265	RAC1: Diploid		0.3365	0	0:ALIVE OR DEAD TUMOR FREE		0	0:LIVING	TCGA-EK-A3GM-01		Diploid		0	0:CENSORED			TCGA-DS-A0VM-01	Diploid	EGFR: Diploid	RAC1: Diploid	3	0.2286
TCGA-EK-A3GN-01	Diploid	-0.0673	EGFR: Diploid		-0.4153	RAC1: Diploid		1.1797	0.887662	0:ALIVE OR DEAD TUMOR FREE		0.887662	0:LIVING	TCGA-EK-A3GN-01		Diploid		0.887662	0:CENSORED			TCGA-DS-A0VN-01	Diploid	EGFR: Diploid	RAC1: Diploid	18	0.0954
TCGA-EX-A1H6-01	Diploid	-0.8587	EGFR: Diploid		-0.2486	RAC1: Diploid		-0.1562	7.9232	0:ALIVE OR DEAD TUMOR FREE		7.9232	0:LIVING	TCGA-EX-A1H6-01		Diploid		7.9232	0:CENSORED			TCGA-DS-A3LQ-01	Diploid	EGFR: Diploid	RAC1: Diploid	22	0.5732
TCGA-EX-A69L-01	Diploid	-0.0165	EGFR: Diploid		-1.6445	RAC1: Shallow Deletion		1.0537	19.7916	0:ALIVE OR DEAD TUMOR FREE		19.7916	0:LIVING	TCGA-EX-A69L-01		Diploid		19.7916	0:CENSORED			TCGA-DS-A5RQ-01	Diploid	EGFR: Diploid	RAC1: Diploid	3	0.14
TCGA-EX-A69M-01	Diploid	-0.0156	EGFR: Diploid		0.4172	RAC1: Diploid		-0.214	8.31772	0:ALIVE OR DEAD TUMOR FREE		8.31772	1:DECEASED	TCGA-EX-A69M-01		Diploid		2.53148	1:PROGRESSION			TCGA-DS-A7WF-01	Diploid	EGFR: Diploid	RAC1: Diploid	0	0.1236
TCGA-FU-A23K-01	Diploid	-3.7445	EGFR: Diploid		0.0697	RAC1: Diploid		1.1048	12.23	0:ALIVE OR DEAD TUMOR FREE		12.23	0:LIVING	TCGA-FU-A23K-01		Diploid		12.23	0:CENSORED			TCGA-DS-A7WI-01	Diploid	EGFR: Diploid	RAC1: Diploid	5	0.3593
TCGA-FU-A2QG-01	Diploid	0.8197	EGFR: Diploid		0.4019	RAC1: Diploid		0.1989	19.0354	0:ALIVE OR DEAD TUMOR FREE		19.0354	0:LIVING	TCGA-FU-A2QG-01		Diploid		19.0354	0:CENSORED			TCGA-EA-A1QT-01	Diploid	EGFR: Diploid	RAC1: Diploid	8	0.1098
TCGA-FU-A3EO-01	Diploid	-1.9921	EGFR: Diploid		0.3384	RAC1: Diploid		-0.8688	16.1094	0:ALIVE OR DEAD TUMOR FREE		16.1094	0:LIVING	TCGA-FU-A3EO-01		Diploid		16.1094	0:CENSORED			TCGA-EA-A3HQ-01	Diploid	EGFR: Diploid	RAC1: Diploid	10	0.078
TCGA-FU-A3HY-01	Diploid	0.9041	EGFR: Diploid		1.4033	RAC1: Diploid		0.5076	31.364	0:ALIVE OR DEAD TUMOR FREE		31.364	0:LIVING	TCGA-FU-A3HY-01		Diploid		31.364	0:CENSORED			TCGA-EA-A3HR-01	Diploid	EGFR: Diploid	RAC1: Diploid	8	0.0449
TCGA-FU-A3HZ-01	Diploid	-4.097	EGFR: Diploid		-0.8808	RAC1: Diploid		1.2621	36.2626	0:ALIVE OR DEAD TUMOR FREE		36.2626	0:LIVING	TCGA-FU-A3HZ-01		Diploid		36.2626	0:CENSORED			TCGA-EA-A3HS-01	Diploid	EGFR: Diploid	RAC1: Shallow Deletion	5	0.2077
TCGA-FU-A3NI-01	Diploid	1.0181	EGFR: Diploid		-0.1934	RAC1: Diploid		1.2273	20.9751	0:ALIVE OR DEAD TUMOR FREE		20.9751	1:DECEASED	TCGA-FU-A3NI-01		Diploid		20.9751	0:CENSORED			TCGA-EA-A3HT-01	Diploid	EGFR: Diploid	RAC1: Diploid	4	0.1919
TCGA-FU-A3TQ-01	Diploid	0.4587	EGFR: Diploid		1.0897	RAC1: Diploid		0.5563	26.1367	0:ALIVE OR DEAD TUMOR FREE		26.1367	0:LIVING	TCGA-FU-A3TQ-01		Diploid		26.1367	0:CENSORED			TCGA-EA-A3QD-01	Diploid	EGFR: Diploid	RAC1: Diploid	5	0.3145
TCGA-FU-A3TX-01	Diploid	-0.0195	EGFR: Diploid		0.6228	RAC1: Diploid		0.7927	1.47944	0:ALIVE OR DEAD TUMOR FREE		1.47944	0:LIVING	TCGA-FU-A3TX-01		Diploid		1.47944	0:CENSORED			TCGA-EA-A3QE-01	Diploid	EGFR: Diploid	RAC1: Diploid	4	0.3152
TCGA-FU-A3WB-01	Diploid	0.1298	EGFR: Diploid		-0.0883	RAC1: Diploid		1.7607	16.1423	0:ALIVE OR DEAD TUMOR FREE		16.1423	0:LIVING	TCGA-FU-A3WB-01		Diploid		16.1423	0:CENSORED			TCGA-EA-A3Y4-01	Diploid	EGFR: Diploid	RAC1: Diploid	4	0.1581
TCGA-FU-A3YQ-01	Diploid	0.9898	EGFR: Diploid		0.8654	RAC1: Diploid		0.094	28.3065	0:ALIVE OR DEAD TUMOR FREE		28.3065	0:LIVING	TCGA-FU-A3YQ-01		Diploid		28.3065	0:CENSORED			TCGA-EA-A410-01	Diploid	EGFR: Diploid	RAC1: Diploid	0	0.2562
TCGA-FU-A57G-01	Diploid	-0.7574	EGFR: Diploid		-0.1999	RAC1: Diploid		0.6078	35.4407	0:ALIVE OR DEAD TUMOR FREE		35.4407	0:LIVING	TCGA-FU-A57G-01		Diploid		35.4407	0:CENSORED			TCGA-EA-A411-01	Diploid	EGFR: Diploid	RAC1: Diploid	21	0.2984
TCGA-FU-A5XV-01	Diploid	0.2982	EGFR: Diploid		1.0888	RAC1: Diploid		-0.9388	10.5533	0:ALIVE OR DEAD TUMOR FREE		10.5533	0:LIVING	TCGA-FU-A5XV-01		Diploid		10.5533	0:CENSORED			TCGA-EA-A43B-01	Diploid	EGFR: Diploid	RAC1: Diploid	21	0.1124
TCGA-FU-A770-01	Diploid	-0.4504	EGFR: Diploid		-0.8371	RAC1: Diploid		-0.9036	1.1178	0:ALIVE OR DEAD TUMOR FREE		1.1178	0:LIVING	TCGA-FU-A770-01		Diploid		1.1178	0:CENSORED			TCGA-EA-A44S-01	Diploid	EGFR: Diploid	RAC1: Diploid	8	0.6812
TCGA-GH-A9DA-01	Diploid	0.4833	EGFR: Diploid		-0.0436	RAC1: Diploid		0.2061	17.7532	0:ALIVE OR DEAD TUMOR FREE		17.7532	0:LIVING	TCGA-GH-A9DA-01		Diploid		17.7532	0:CENSORED			TCGA-EA-A4BA-01	Diploid	EGFR: Diploid	RAC1: Diploid	1	0.2591
TCGA-HG-A2PA-01	Diploid	0.3769	EGFR: Diploid		-0.2149	RAC1: Diploid		-0.7584	25.4134	1:DEAD WITH TUMOR		25.4134	1:DECEASED	TCGA-HG-A2PA-01		Diploid		25.4134	1:PROGRESSION			TCGA-EA-A556-01	Diploid	EGFR: Diploid	RAC1: Diploid	8	0.1402
TCGA-HM-A3JJ-01	Diploid	0.963	EGFR: Gain		0.9887	RAC1: Diploid		-0.344	21.6655	1:DEAD WITH TUMOR		21.6655	1:DECEASED	TCGA-HM-A3JJ-01		Diploid		12.6574	1:PROGRESSION			TCGA-EA-A5FO-01	Diploid	EGFR: Diploid	RAC1: Diploid	3	0.1813
TCGA-HM-A3JK-01	Diploid	0.0326	EGFR: Diploid		0.3711	RAC1: Diploid		-0.6667	20.7779	0:ALIVE OR DEAD TUMOR FREE		20.7779	0:LIVING	TCGA-HM-A3JK-01		Diploid		20.7779	0:CENSORED			TCGA-EA-A5O9-01	Diploid	EGFR: Diploid	RAC1: Diploid	21	0.1951
TCGA-HM-A4S6-01	Diploid	1.1733	EGFR: Diploid		-0.6063	RAC1: Diploid		0.2254	14.9259	0:ALIVE OR DEAD TUMOR FREE		14.9259	0:LIVING	TCGA-HM-A4S6-01		Diploid		14.9259	0:CENSORED			TCGA-EA-A5ZD-01	Diploid	EGFR: Diploid	RAC1: Diploid	3	0.5456
TCGA-HM-A6W2-01	Diploid	-1.3764	EGFR: Diploid		-1.2131	RAC1: Diploid		-7.9656	9.43551	0:ALIVE OR DEAD TUMOR FREE		9.43551	0:LIVING	TCGA-HM-A6W2-01		Diploid		9.43551	0:CENSORED			TCGA-EA-A5ZE-01	Diploid	EGFR: Diploid	RAC1: Diploid	6	0.0002
TCGA-IR-A3L7-01	Diploid	0.4435	EGFR: Diploid		-0.0679	RAC1: Diploid		-1.0443	147.385	0:ALIVE OR DEAD TUMOR FREE		147.385	0:LIVING	TCGA-IR-A3L7-01		Diploid		147.385	0:CENSORED			TCGA-EA-A6QX-01	Diploid	EGFR: Diploid	RAC1: Diploid	7	0.2592
TCGA-IR-A3LA-01	Diploid	-0.5025	EGFR: Diploid		-1.7335	RAC1: Diploid		0.6949	137.16	0:ALIVE OR DEAD TUMOR FREE		137.16	0:LIVING	TCGA-IR-A3LA-01		Diploid		137.16	0:CENSORED			TCGA-EA-A78R-01	Diploid	EGFR: Diploid	RAC1: Diploid	3	0.0967
TCGA-IR-A3LB-01	Diploid	-0.7023	EGFR: Diploid		0.3533	RAC1: Diploid		0.1978	66.8047	1:DEAD WITH TUMOR		66.8047	1:DECEASED	TCGA-IR-A3LB-01		Diploid		10.4218	1:PROGRESSION			TCGA-EK-A2H0-01	Diploid	EGFR: Diploid	RAC1: Diploid	5	0.3921
[truncated: 9,139 more rows]
